# Supplementary material for: Construction of the first high-density genetic linkage map of Salvia miltiorrhiza using specific length amplified fragment (SLAF) sequencing
Source: Sci Rep. 2016 Apr 4;6:24070. doi: 10.1038/srep24070 (PMC4819198; doi:10.1038/srep24070)
Supplement: Supplementary Dataset 1 [file srep24070-s1.xls]

## Sheet: Sheet1
Supplementary Table S1. List of segregation data of 5,164 SLAF markers
MarkerID	Linkage Goupe	Segregation	{}	QSH-1	QSH-10	QSH-100	QSH-102	QSH-103	QSH-11	QSH-12	QSH-13	QSH-14	QSH-15	QSH-16	QSH-17	QSH-18	QSH-19	QSH-20	QSH-21	QSH-22	QSH-23	QSH-24	QSH-25	QSH-26	QSH-27	QSH-28	QSH-29	QSH-3	QSH-30	QSH-31	QSH-32	QSH-33	QSH-34	QSH-36	QSH-37	QSH-38	QSH-39	QSH-4	QSH-40	QSH-41	QSH-42	QSH-43	QSH-45	QSH-46	QSH-47	QSH-48	QSH-49	QSH-5	QSH-50
Marker158638	LG1	<nnxnp>	{-0}	nn	np	np	nn	np	nn	nn	nn	nn	nn	np	nn	np	nn	nn	np	np	np	nn	np	nn	np	np	nn	nn	nn	nn	nn	nn	np	np	nn	nn	np	nn	np	nn	np	np	np	nn	np	nn	nn	np	np
Marker104819	LG1	<nnxnp>	{-0}	nn	np	np	nn	np	nn	nn	nn	nn	nn	np	nn	np	nn	nn	np	np	np	nn	np	nn	np	np	nn	nn	nn	nn	nn	nn	np	np	nn	nn	np	nn	np	nn	np	np	np	nn	np	nn	nn	np	np
Marker17406	LG1	<nnxnp>	{-0}	nn	np	np	nn	np	nn	nn	nn	nn	nn	np	nn	np	nn	nn	np	np	np	nn	np	--	np	np	nn	nn	nn	nn	nn	nn	np	np	nn	nn	np	nn	np	nn	np	np	np	nn	np	nn	nn	np	np
Marker100061	LG1	<nnxnp>	{-0}	nn	np	np	nn	np	nn	nn	nn	nn	nn	np	nn	np	nn	nn	np	np	np	nn	np	np	np	np	nn	nn	nn	nn	nn	nn	np	np	nn	nn	np	nn	np	nn	np	np	np	nn	np	nn	nn	np	np
Marker162132	LG1	<nnxnp>	{-0}	nn	np	np	nn	np	nn	nn	nn	nn	nn	np	nn	np	nn	nn	np	np	np	nn	np	np	np	np	nn	nn	nn	nn	nn	nn	np	np	nn	nn	np	nn	np	nn	np	np	np	nn	np	nn	nn	np	np
Marker49677	LG1	<nnxnp>	{-0}	nn	np	np	nn	np	nn	nn	nn	nn	nn	np	nn	np	nn	nn	np	np	np	nn	np	np	np	np	nn	nn	nn	nn	nn	nn	np	np	nn	nn	np	nn	np	nn	np	np	np	nn	np	nn	nn	np	np
Marker55793	LG1	<nnxnp>	{-0}	nn	np	np	nn	np	nn	nn	nn	nn	nn	np	nn	np	nn	nn	np	np	np	nn	np	np	np	np	nn	nn	nn	nn	nn	nn	np	np	nn	nn	np	nn	np	nn	np	np	np	nn	np	nn	nn	np	np
Marker40237	LG1	<nnxnp>	{-0}	nn	np	np	nn	np	nn	nn	nn	nn	nn	np	nn	np	nn	nn	np	np	np	nn	np	np	np	np	nn	nn	nn	nn	nn	nn	np	np	nn	nn	np	nn	np	nn	np	np	np	nn	np	nn	nn	np	np
Marker25303	LG1	<nnxnp>	{-0}	nn	np	np	nn	np	nn	nn	nn	nn	nn	np	nn	np	nn	nn	np	np	np	nn	np	np	np	np	nn	nn	nn	nn	nn	nn	np	np	nn	nn	np	nn	np	nn	np	np	np	nn	np	nn	nn	np	np
Marker27785	LG1	<nnxnp>	{-0}	nn	np	np	nn	np	nn	nn	nn	nn	nn	np	nn	np	nn	nn	np	np	np	nn	np	np	np	np	nn	nn	nn	nn	nn	nn	np	np	nn	nn	np	nn	np	nn	np	np	np	nn	np	nn	nn	np	np
Marker25287	LG1	<lmxll>	{1-}	ll	lm	ll	ll	lm	lm	lm	lm	ll	lm	ll	ll	ll	lm	ll	lm	ll	ll	ll	ll	lm	lm	lm	ll	ll	ll	lm	ll	ll	lm	lm	lm	ll	ll	lm	ll	ll	ll	lm	lm	lm	lm	lm	lm	lm	lm
Marker83750	LG1	<lmxll>	{1-}	ll	lm	ll	ll	lm	lm	lm	lm	ll	lm	ll	ll	ll	lm	ll	lm	ll	ll	ll	ll	lm	lm	lm	ll	ll	ll	lm	ll	ll	lm	lm	lm	ll	ll	lm	ll	ll	ll	lm	lm	lm	lm	lm	lm	lm	lm
Marker111179	LG1	<lmxll>	{0-}	lm	ll	lm	lm	ll	ll	ll	ll	lm	ll	lm	lm	lm	ll	lm	ll	lm	lm	lm	lm	ll	ll	ll	lm	lm	lm	ll	lm	lm	ll	ll	ll	lm	lm	ll	lm	lm	lm	ll	ll	ll	ll	ll	ll	ll	ll
Marker45599	LG1	<hkxhk>	{11}	hk	hk	hh	hk	hk	kk	kk	kk	hk	kk	hh	hk	hh	kk	hk	hk	hh	hh	hk	hh	hk	hk	hk	hk	hk	hk	kk	hk	hk	hk	hk	kk	hk	hh	kk	hh	hk	hh	hk	hk	kk	hk	kk	kk	hk	hk
Marker69558	LG1	<nnxnp>	{-0}	nn	np	np	nn	np	nn	nn	nn	nn	nn	np	nn	np	nn	nn	np	np	np	nn	np	np	np	np	nn	nn	nn	nn	nn	nn	np	np	nn	nn	np	nn	np	nn	np	np	np	nn	np	nn	nn	np	np
Marker67677	LG1	<nnxnp>	{-0}	nn	np	np	nn	np	nn	nn	nn	nn	nn	np	nn	np	nn	nn	np	np	np	nn	np	np	np	np	nn	nn	nn	nn	nn	nn	np	np	nn	nn	np	nn	np	nn	np	np	np	nn	np	nn	nn	np	np
Marker127349	LG1	<nnxnp>	{-0}	nn	np	np	nn	np	nn	nn	nn	nn	nn	np	nn	np	nn	nn	np	np	np	nn	np	np	np	np	nn	nn	nn	nn	nn	nn	np	np	nn	nn	np	nn	np	nn	np	np	np	nn	np	nn	nn	np	np
Marker168216	LG1	<lmxll>	{1-}	ll	lm	ll	ll	lm	lm	lm	lm	ll	lm	ll	ll	ll	lm	ll	lm	ll	ll	ll	ll	lm	lm	lm	ll	ll	ll	lm	ll	ll	lm	lm	lm	ll	ll	lm	ll	ll	ll	lm	lm	lm	lm	lm	lm	lm	lm
Marker25073	LG1	<lmxll>	{1-}	ll	lm	ll	ll	lm	lm	lm	lm	ll	lm	ll	ll	ll	lm	ll	lm	ll	ll	ll	ll	lm	lm	lm	ll	ll	ll	lm	ll	ll	lm	lm	lm	ll	ll	lm	ll	ll	ll	lm	lm	lm	lm	lm	lm	lm	lm
Marker94182	LG1	<lmxll>	{1-}	ll	lm	ll	ll	lm	lm	lm	lm	ll	lm	ll	ll	ll	lm	ll	lm	ll	ll	ll	ll	lm	lm	lm	ll	ll	ll	lm	ll	ll	lm	lm	lm	ll	ll	lm	ll	ll	ll	lm	lm	lm	lm	lm	lm	lm	lm
Marker119275	LG1	<nnxnp>	{-0}	nn	np	np	nn	np	nn	nn	nn	nn	nn	np	nn	np	nn	nn	np	np	np	nn	np	np	np	np	nn	nn	nn	nn	nn	nn	np	np	nn	nn	np	nn	np	nn	np	np	np	nn	np	nn	nn	np	np
Marker27335	LG1	<nnxnp>	{-0}	nn	np	np	nn	np	nn	nn	nn	nn	nn	np	nn	np	nn	nn	np	np	np	nn	np	np	np	np	nn	nn	nn	nn	nn	nn	np	np	nn	nn	np	nn	np	nn	np	np	np	nn	np	nn	nn	np	np
Marker50891	LG1	<efxeg>	{10}	ee	fg	eg	ee	fg	ef	ef	ef	ee	ef	eg	ee	eg	ef	ee	fg	eg	eg	ee	eg	fg	fg	fg	ee	ee	ee	ef	ee	ee	fg	fg	ef	ee	eg	ef	eg	ee	eg	fg	fg	ef	fg	ef	ef	eg	eg
Marker52457	LG1	<lmxll>	{1-}	ll	lm	ll	ll	lm	lm	lm	lm	ll	lm	ll	ll	ll	lm	ll	lm	ll	ll	ll	ll	lm	lm	lm	ll	ll	ll	lm	ll	ll	lm	lm	lm	ll	ll	lm	ll	ll	ll	lm	lm	lm	lm	lm	lm	ll	ll
Marker11909	LG1	<hkxhk>	{01}	kk	hh	hk	kk	hh	hk	hk	hk	kk	hk	hk	kk	hk	hk	kk	hh	hk	hk	kk	hk	hh	hh	hh	kk	kk	kk	hk	kk	kk	hh	hh	hk	kk	hk	hk	hk	kk	hk	hh	hh	hk	hh	hk	hk	hk	hk
Marker30350	LG1	<lmxll>	{1-}	ll	lm	ll	ll	lm	lm	lm	lm	ll	lm	ll	ll	ll	lm	ll	lm	ll	ll	ll	ll	lm	lm	lm	ll	ll	ll	lm	ll	ll	lm	lm	lm	ll	ll	lm	ll	ll	ll	lm	lm	lm	lm	lm	lm	lm	lm
Marker30136	LG1	<abxcd>	{10}	ac	bd	ad	ac	bd	bc	bc	bc	ac	bc	ad	ac	ad	bc	ac	bd	ad	ad	ac	ad	bd	bd	bd	ac	ac	ac	bc	ac	ac	bd	bd	bc	ac	ad	bc	ad	ac	ad	bd	bd	bc	bd	bc	bc	bd	bd
Marker22316	LG1	<lmxll>	{1-}	ll	lm	ll	ll	lm	lm	lm	lm	ll	lm	ll	ll	ll	lm	ll	lm	ll	ll	ll	ll	lm	lm	lm	ll	ll	ll	lm	ll	ll	lm	lm	lm	ll	ll	lm	ll	ll	ll	lm	lm	lm	lm	lm	lm	lm	lm
Marker41658	LG1	<nnxnp>	{-0}	nn	np	np	nn	np	nn	nn	nn	nn	nn	np	nn	np	nn	nn	np	np	np	nn	np	np	np	np	nn	nn	nn	nn	nn	nn	np	np	nn	nn	np	nn	np	nn	np	np	np	nn	np	nn	nn	np	np
Marker73842	LG1	<nnxnp>	{-0}	nn	np	np	nn	np	nn	nn	nn	nn	nn	np	nn	np	nn	nn	np	np	np	nn	np	np	np	np	nn	nn	nn	nn	nn	nn	np	np	nn	nn	np	nn	np	nn	np	np	np	nn	np	nn	nn	np	np
Marker91875	LG1	<lmxll>	{1-}	ll	lm	ll	ll	lm	lm	lm	lm	ll	lm	ll	ll	ll	lm	ll	lm	ll	ll	ll	ll	lm	lm	lm	ll	ll	ll	lm	ll	ll	lm	lm	lm	ll	ll	lm	ll	ll	ll	lm	lm	lm	lm	lm	lm	lm	lm
Marker151831	LG1	<lmxll>	{0-}	lm	ll	lm	lm	ll	ll	ll	ll	lm	ll	lm	lm	lm	ll	lm	ll	lm	lm	lm	lm	ll	ll	ll	lm	lm	lm	ll	lm	lm	ll	ll	ll	lm	lm	ll	lm	lm	lm	ll	ll	ll	ll	ll	ll	ll	ll
Marker94281	LG1	<nnxnp>	{-0}	nn	np	np	nn	np	nn	nn	nn	nn	nn	np	nn	np	nn	nn	np	np	np	nn	np	np	np	np	nn	nn	nn	nn	nn	nn	np	np	nn	nn	np	nn	np	nn	np	np	np	nn	np	nn	nn	np	np
Marker24518	LG1	<nnxnp>	{-0}	nn	np	np	nn	np	nn	nn	nn	nn	nn	np	nn	np	nn	nn	np	np	np	nn	np	np	np	np	nn	nn	nn	nn	nn	nn	np	np	nn	nn	np	nn	np	nn	np	np	np	nn	np	nn	nn	np	np
Marker10029	LG1	<efxeg>	{01}	fg	ee	ef	fg	ee	eg	eg	eg	fg	eg	ef	fg	ef	eg	fg	ee	ef	ef	fg	ef	ee	ee	ee	fg	fg	fg	eg	fg	fg	ee	ee	eg	fg	ef	eg	ef	fg	ef	ee	ee	eg	ee	eg	eg	ee	ee
Marker28760	LG1	<lmxll>	{1-}	ll	lm	ll	ll	lm	lm	lm	lm	ll	lm	ll	ll	ll	lm	ll	lm	ll	ll	ll	ll	lm	lm	lm	ll	ll	ll	lm	ll	ll	lm	lm	lm	ll	ll	lm	ll	ll	ll	lm	lm	lm	lm	lm	lm	lm	lm
Marker63228	LG1	<lmxll>	{1-}	ll	lm	ll	ll	lm	lm	lm	lm	ll	lm	ll	ll	ll	lm	ll	lm	ll	ll	ll	ll	lm	lm	lm	ll	ll	ll	lm	ll	ll	lm	lm	lm	ll	ll	lm	ll	ll	ll	lm	lm	lm	lm	lm	lm	lm	lm
Marker71277	LG1	<nnxnp>	{-0}	nn	np	np	nn	np	nn	nn	nn	nn	nn	np	nn	np	nn	nn	np	np	np	nn	np	np	np	np	nn	nn	nn	nn	nn	nn	np	np	nn	nn	np	nn	np	nn	np	np	np	nn	np	nn	nn	np	np
Marker71650	LG1	<nnxnp>	{-1}	np	nn	nn	np	nn	np	np	np	np	np	nn	np	nn	np	np	nn	nn	nn	np	nn	nn	nn	nn	np	np	np	np	np	np	nn	nn	np	np	nn	np	nn	np	nn	nn	nn	np	nn	np	np	nn	nn
Marker161326	LG1	<lmxll>	{1-}	ll	lm	ll	ll	lm	lm	lm	lm	ll	lm	ll	ll	ll	lm	ll	lm	ll	ll	ll	ll	lm	lm	lm	ll	ll	ll	lm	ll	ll	lm	lm	lm	ll	ll	lm	ll	ll	ll	lm	lm	lm	lm	lm	lm	lm	lm
Marker99494	LG1	<nnxnp>	{-0}	nn	np	np	nn	np	nn	nn	nn	nn	nn	np	nn	np	nn	nn	np	np	np	nn	np	np	np	np	nn	nn	nn	nn	nn	nn	np	np	nn	nn	np	nn	np	nn	np	np	np	nn	np	nn	nn	np	np
Marker58252	LG1	<lmxll>	{1-}	ll	lm	ll	ll	lm	lm	lm	lm	ll	lm	ll	ll	ll	lm	ll	lm	ll	ll	ll	ll	lm	lm	lm	ll	ll	ll	lm	ll	ll	lm	lm	lm	ll	ll	lm	ll	ll	ll	lm	lm	lm	lm	lm	lm	lm	lm
Marker60231	LG1	<nnxnp>	{-1}	np	nn	nn	np	nn	np	np	np	np	np	nn	np	nn	np	np	nn	np	nn	np	nn	nn	nn	nn	np	np	np	np	np	np	nn	nn	np	np	nn	np	nn	np	nn	nn	nn	np	nn	np	np	nn	nn
Marker153390	LG1	<nnxnp>	{-0}	nn	np	np	nn	np	nn	nn	nn	nn	nn	np	nn	np	nn	nn	np	nn	np	nn	np	np	np	np	nn	nn	nn	nn	nn	nn	np	np	nn	nn	np	nn	np	nn	np	np	np	nn	np	nn	nn	np	np
Marker100738	LG1	<nnxnp>	{-0}	nn	np	np	nn	np	nn	nn	nn	nn	nn	np	nn	np	nn	nn	np	nn	np	nn	np	np	np	np	nn	nn	nn	nn	nn	nn	np	np	nn	nn	np	nn	np	nn	np	np	np	nn	np	nn	nn	np	np
Marker37428	LG1	<nnxnp>	{-0}	nn	np	np	nn	np	nn	nn	nn	nn	nn	np	nn	np	nn	nn	np	nn	np	nn	np	np	np	np	nn	nn	nn	nn	nn	nn	np	np	nn	nn	np	nn	np	nn	np	np	np	nn	np	nn	nn	np	np
Marker83356	LG1	<nnxnp>	{-1}	np	nn	nn	np	nn	np	np	np	np	np	nn	np	nn	np	np	nn	np	nn	np	nn	nn	nn	nn	np	np	np	np	np	np	nn	nn	np	np	nn	np	nn	np	nn	nn	nn	np	nn	np	np	nn	nn
Marker58871	LG1	<nnxnp>	{-0}	nn	np	np	nn	np	nn	nn	nn	nn	nn	np	nn	np	nn	nn	np	nn	np	nn	np	np	np	np	nn	nn	nn	nn	nn	nn	np	np	nn	nn	np	nn	np	nn	np	np	np	nn	np	nn	nn	np	np
Marker46092	LG1	<nnxnp>	{-1}	np	nn	nn	np	nn	np	np	np	np	np	nn	np	nn	np	np	nn	np	nn	np	nn	nn	nn	nn	np	np	np	np	np	np	nn	nn	np	np	nn	np	nn	np	nn	nn	nn	np	nn	np	np	nn	nn
Marker22647	LG1	<nnxnp>	{-0}	nn	np	np	nn	np	nn	nn	nn	nn	nn	np	nn	np	nn	nn	np	nn	np	nn	np	np	np	np	nn	nn	nn	nn	nn	nn	np	np	nn	nn	np	nn	np	nn	np	np	np	nn	np	nn	nn	np	np
Marker55466	LG1	<nnxnp>	{-0}	nn	np	np	nn	np	nn	nn	nn	nn	nn	np	nn	np	nn	nn	np	nn	np	nn	np	np	np	np	nn	nn	nn	nn	nn	nn	np	np	nn	nn	np	nn	np	nn	np	np	np	nn	np	nn	nn	np	np
Marker98720	LG1	<nnxnp>	{-0}	nn	np	np	nn	np	nn	nn	nn	nn	nn	np	nn	np	nn	nn	np	nn	np	nn	np	np	np	np	nn	nn	nn	nn	nn	nn	np	np	nn	nn	np	nn	np	nn	np	np	np	nn	np	nn	nn	np	np
Marker135637	LG1	<nnxnp>	{-1}	np	nn	nn	np	nn	np	np	np	np	np	nn	np	nn	np	np	nn	np	nn	np	nn	nn	nn	nn	np	np	np	np	np	np	nn	nn	np	np	nn	np	nn	np	nn	nn	nn	np	nn	np	np	nn	nn
Marker75823	LG1	<lmxll>	{1-}	ll	lm	ll	ll	lm	lm	lm	lm	ll	lm	ll	ll	ll	lm	ll	lm	ll	ll	ll	ll	lm	lm	lm	ll	ll	ll	lm	ll	ll	lm	lm	lm	ll	ll	lm	ll	ll	ll	lm	lm	lm	lm	lm	lm	lm	lm
Marker18959	LG1	<lmxll>	{1-}	ll	lm	ll	ll	lm	lm	lm	lm	ll	lm	ll	ll	ll	lm	ll	lm	ll	ll	ll	ll	lm	lm	lm	ll	ll	ll	lm	ll	ll	lm	lm	lm	ll	ll	lm	ll	ll	ll	lm	lm	lm	lm	lm	lm	lm	lm
Marker66161	LG1	<lmxll>	{1-}	ll	lm	ll	ll	lm	lm	lm	lm	ll	lm	ll	ll	ll	lm	ll	lm	ll	ll	ll	ll	lm	lm	lm	ll	ll	ll	lm	ll	ll	lm	lm	lm	ll	ll	lm	ll	ll	ll	lm	lm	lm	lm	lm	lm	lm	lm
Marker86259	LG1	<lmxll>	{1-}	ll	lm	ll	ll	lm	lm	lm	lm	ll	lm	ll	ll	ll	lm	ll	lm	ll	ll	ll	ll	lm	lm	lm	ll	ll	ll	lm	ll	ll	lm	lm	lm	ll	ll	lm	ll	ll	ll	lm	lm	lm	lm	lm	lm	lm	lm
Marker36369	LG1	<nnxnp>	{-1}	np	nn	nn	np	nn	np	np	np	np	np	nn	np	nn	np	np	nn	np	nn	np	nn	nn	nn	nn	np	np	np	np	np	np	nn	nn	np	np	nn	np	nn	np	nn	nn	nn	np	nn	np	np	nn	nn
Marker132846	LG1	<nnxnp>	{-1}	np	nn	nn	np	nn	np	np	np	np	np	nn	np	nn	np	np	nn	np	nn	np	nn	nn	nn	nn	np	np	np	np	np	np	nn	nn	np	np	nn	np	nn	np	nn	nn	nn	np	nn	np	np	nn	nn
Marker33293	LG1	<hkxhk>	{10}	hh	kk	hk	hh	kk	hk	hk	hk	hh	hk	hk	hh	hk	hk	hh	kk	hh	hk	hh	hk	kk	kk	kk	hh	hh	hh	hk	hh	hh	kk	kk	hk	hh	hk	hk	hk	hh	hk	kk	kk	hk	kk	hk	hk	kk	kk
Marker10406	LG1	<nnxnp>	{-0}	nn	np	np	nn	np	nn	nn	nn	nn	nn	np	nn	np	nn	nn	np	nn	np	nn	np	np	np	np	nn	nn	nn	nn	nn	nn	np	np	nn	nn	np	nn	np	nn	np	np	np	nn	np	nn	nn	np	np
Marker57277	LG1	<lmxll>	{1-}	ll	lm	ll	ll	lm	lm	lm	lm	ll	lm	ll	ll	ll	lm	ll	lm	ll	ll	ll	ll	lm	lm	lm	ll	ll	ll	lm	ll	ll	lm	lm	lm	ll	ll	lm	ll	ll	ll	lm	lm	lm	lm	lm	lm	lm	lm
Marker25755	LG1	<lmxll>	{1-}	ll	lm	ll	ll	lm	lm	lm	lm	ll	lm	ll	ll	ll	lm	ll	lm	ll	ll	ll	ll	lm	lm	lm	ll	ll	ll	lm	ll	ll	lm	lm	lm	ll	ll	lm	ll	ll	ll	lm	lm	lm	lm	lm	lm	lm	lm
Marker37159	LG1	<lmxll>	{1-}	ll	lm	ll	ll	lm	lm	lm	lm	ll	lm	ll	ll	ll	lm	ll	lm	ll	ll	ll	ll	lm	lm	lm	ll	ll	ll	lm	ll	ll	lm	lm	lm	ll	ll	lm	ll	ll	ll	lm	lm	lm	lm	lm	lm	lm	lm
Marker45469	LG1	<nnxnp>	{-1}	np	nn	nn	np	nn	np	np	np	np	np	nn	np	nn	np	np	nn	np	nn	np	nn	nn	nn	nn	np	np	np	np	np	np	nn	nn	np	np	nn	np	nn	np	nn	nn	nn	np	nn	np	np	nn	nn
Marker100713	LG1	<nnxnp>	{-1}	np	nn	nn	np	nn	np	np	np	np	np	nn	np	nn	np	np	nn	np	nn	np	nn	nn	nn	nn	np	np	np	np	np	np	nn	nn	np	np	nn	np	nn	np	nn	nn	nn	np	nn	np	np	nn	nn
Marker34225	LG1	<hkxhk>	{10}	hh	kk	hk	hh	kk	hk	hk	hk	hh	hk	hk	hh	hk	hk	hh	kk	hk	hk	hh	hk	kk	kk	kk	hh	hh	hh	hk	hh	hh	kk	kk	hk	hh	hk	hk	hk	hh	hk	kk	kk	hk	kk	hk	hk	kk	kk
Marker85220	LG1	<lmxll>	{1-}	ll	lm	ll	ll	lm	lm	lm	lm	ll	lm	ll	ll	ll	lm	ll	lm	ll	ll	ll	ll	lm	lm	lm	ll	ll	ll	lm	ll	ll	lm	lm	lm	ll	ll	lm	ll	ll	ll	lm	lm	lm	lm	lm	lm	lm	lm
Marker49411	LG1	<efxeg>	{10}	ee	fg	eg	ee	fg	ef	ef	ef	ee	ef	eg	ee	eg	ef	ee	fg	eg	eg	ee	eg	fg	fg	fg	ee	ee	ee	ef	ee	ee	fg	fg	ef	ee	eg	ef	eg	ee	eg	fg	fg	ef	fg	ef	ef	fg	fg
Marker38329	LG1	<lmxll>	{1-}	ll	lm	ll	ll	lm	lm	lm	lm	ll	lm	ll	ll	ll	lm	ll	lm	ll	ll	ll	ll	lm	lm	lm	ll	ll	ll	lm	ll	ll	lm	lm	lm	ll	ll	lm	ll	ll	ll	lm	lm	lm	lm	lm	lm	lm	lm
Marker69560	LG1	<nnxnp>	{-0}	nn	np	np	nn	np	nn	nn	nn	nn	nn	np	nn	np	nn	nn	np	np	np	nn	np	np	np	np	nn	nn	nn	nn	nn	nn	np	np	nn	nn	np	nn	np	nn	np	np	np	nn	np	nn	nn	np	np
Marker55315	LG1	<nnxnp>	{-0}	nn	np	np	nn	np	nn	nn	nn	nn	nn	np	nn	np	nn	nn	np	np	np	nn	np	np	np	np	nn	nn	nn	nn	nn	nn	np	np	nn	nn	np	nn	np	nn	np	np	np	nn	np	nn	nn	np	np
Marker165024	LG1	<nnxnp>	{-0}	nn	np	np	nn	np	nn	nn	nn	nn	nn	np	nn	np	nn	nn	np	np	np	nn	np	np	np	np	nn	nn	nn	nn	nn	nn	np	np	nn	nn	np	nn	np	nn	np	np	np	nn	np	nn	nn	np	np
Marker38748	LG1	<lmxll>	{1-}	ll	lm	ll	ll	lm	lm	lm	lm	ll	lm	ll	ll	ll	lm	ll	lm	ll	ll	ll	ll	lm	lm	lm	ll	ll	ll	lm	ll	ll	lm	lm	lm	ll	ll	lm	ll	ll	ll	lm	lm	lm	lm	lm	lm	lm	lm
Marker18622	LG1	<lmxll>	{1-}	ll	lm	ll	ll	lm	lm	lm	lm	ll	lm	ll	ll	ll	lm	ll	lm	ll	ll	ll	ll	lm	lm	lm	ll	ll	ll	lm	ll	ll	lm	lm	lm	ll	ll	lm	ll	ll	ll	lm	lm	lm	lm	lm	lm	lm	lm
Marker41669	LG1	<lmxll>	{1-}	ll	lm	ll	ll	lm	lm	lm	lm	ll	lm	ll	ll	ll	lm	ll	lm	ll	ll	ll	ll	lm	lm	lm	ll	ll	ll	lm	ll	ll	lm	lm	lm	ll	ll	lm	ll	ll	ll	lm	lm	lm	lm	lm	lm	lm	lm
Marker37499	LG1	<nnxnp>	{-0}	nn	np	np	nn	np	nn	nn	nn	nn	nn	np	nn	np	nn	nn	np	np	np	nn	np	np	np	np	nn	nn	nn	nn	nn	nn	np	np	nn	nn	np	nn	np	nn	np	np	np	nn	np	nn	nn	np	np
Marker25180	LG1	<nnxnp>	{-0}	nn	np	np	nn	np	nn	nn	nn	nn	nn	np	nn	np	nn	nn	np	np	np	nn	np	np	np	np	nn	nn	nn	nn	nn	nn	np	np	nn	nn	np	nn	np	nn	np	np	np	nn	np	nn	nn	np	np
Marker121520	LG1	<nnxnp>	{-0}	nn	np	np	nn	np	nn	nn	nn	nn	nn	np	nn	np	nn	nn	np	np	np	nn	np	np	np	np	nn	nn	nn	nn	nn	nn	np	np	nn	nn	np	nn	np	nn	np	np	np	nn	np	nn	nn	np	np
Marker12086	LG1	<efxeg>	{10}	ee	fg	eg	ee	fg	ef	ef	ef	ee	ef	eg	ee	eg	ef	ee	fg	eg	eg	ee	eg	fg	fg	fg	ee	ee	ee	ef	ee	ee	fg	fg	ef	ee	eg	ef	eg	ee	eg	fg	fg	ef	fg	ef	ef	fg	fg
Marker119263	LG1	<lmxll>	{0-}	lm	ll	lm	lm	ll	ll	ll	ll	lm	ll	lm	lm	lm	ll	lm	ll	lm	lm	lm	lm	ll	ll	ll	lm	lm	lm	ll	lm	lm	ll	ll	ll	lm	lm	ll	lm	lm	lm	ll	ll	ll	ll	ll	ll	ll	ll
Marker37395	LG1	<lmxll>	{0-}	lm	ll	lm	lm	ll	ll	ll	ll	lm	ll	lm	lm	lm	ll	lm	ll	lm	lm	lm	lm	ll	ll	ll	lm	lm	lm	ll	lm	lm	ll	ll	ll	lm	lm	ll	lm	lm	lm	ll	ll	ll	ll	ll	ll	ll	ll
Marker38549	LG1	<lmxll>	{0-}	lm	ll	lm	lm	ll	ll	ll	ll	lm	ll	lm	lm	lm	ll	lm	ll	lm	lm	lm	lm	ll	ll	ll	lm	lm	lm	ll	lm	lm	ll	ll	ll	lm	lm	ll	lm	lm	lm	ll	ll	ll	ll	ll	ll	ll	ll
Marker83628	LG1	<lmxll>	{1-}	ll	lm	ll	ll	lm	lm	lm	lm	ll	lm	ll	ll	ll	lm	ll	lm	ll	ll	ll	ll	lm	lm	lm	ll	ll	ll	lm	ll	ll	lm	lm	lm	ll	ll	lm	ll	ll	ll	lm	lm	lm	lm	lm	lm	lm	lm
Marker25056	LG1	<efxeg>	{01}	fg	ee	ef	fg	ee	eg	eg	eg	fg	eg	ef	fg	ef	eg	fg	ee	ef	ef	fg	ef	ee	ee	ee	fg	fg	fg	eg	fg	fg	ee	ee	eg	fg	ef	eg	ef	fg	ef	ee	ee	eg	ee	eg	eg	ee	ee
Marker32062	LG1	<lmxll>	{1-}	ll	lm	ll	ll	lm	lm	lm	lm	ll	lm	ll	ll	ll	lm	ll	lm	ll	ll	ll	ll	lm	lm	lm	ll	ll	ll	lm	ll	ll	lm	lm	lm	ll	ll	lm	ll	ll	ll	lm	lm	lm	lm	lm	lm	lm	lm
Marker15860	LG1	<lmxll>	{1-}	ll	lm	ll	ll	lm	lm	lm	lm	ll	lm	ll	ll	ll	lm	ll	lm	ll	ll	ll	ll	lm	lm	lm	ll	ll	ll	lm	ll	ll	lm	lm	lm	ll	ll	lm	ll	ll	ll	lm	lm	lm	lm	lm	lm	lm	lm
Marker146015	LG1	<lmxll>	{1-}	ll	lm	ll	ll	lm	lm	lm	lm	ll	lm	ll	ll	ll	lm	ll	lm	ll	ll	ll	ll	lm	lm	lm	ll	ll	ll	lm	ll	ll	lm	lm	lm	ll	ll	lm	ll	ll	ll	lm	lm	lm	lm	lm	lm	lm	lm
Marker30105	LG1	<lmxll>	{1-}	ll	lm	ll	ll	lm	lm	lm	lm	ll	lm	ll	ll	ll	lm	ll	lm	ll	ll	ll	ll	lm	lm	lm	ll	ll	ll	lm	ll	ll	lm	lm	lm	ll	ll	lm	ll	ll	ll	lm	lm	lm	lm	lm	lm	lm	lm
Marker35380	LG1	<lmxll>	{1-}	ll	lm	ll	ll	lm	lm	lm	lm	ll	lm	ll	ll	ll	lm	ll	lm	ll	ll	ll	ll	lm	lm	lm	ll	ll	ll	lm	ll	ll	lm	lm	lm	ll	ll	lm	ll	ll	ll	lm	lm	lm	lm	lm	lm	lm	lm
Marker97889	LG1	<lmxll>	{1-}	ll	lm	ll	ll	lm	lm	lm	lm	ll	lm	ll	ll	ll	lm	ll	lm	ll	ll	ll	ll	lm	lm	lm	ll	ll	ll	lm	ll	ll	lm	lm	lm	ll	ll	lm	ll	ll	ll	lm	lm	lm	lm	lm	lm	lm	lm
Marker117112	LG1	<lmxll>	{1-}	ll	lm	ll	ll	lm	lm	lm	lm	ll	lm	ll	ll	ll	lm	ll	lm	ll	ll	ll	ll	lm	lm	lm	ll	ll	ll	lm	ll	ll	lm	lm	lm	ll	ll	lm	ll	ll	ll	lm	lm	lm	lm	lm	lm	lm	lm
Marker58355	LG1	<lmxll>	{1-}	ll	lm	ll	ll	lm	lm	lm	lm	ll	lm	ll	ll	ll	lm	ll	lm	ll	ll	ll	ll	lm	lm	lm	ll	ll	ll	lm	ll	ll	lm	lm	lm	ll	ll	lm	ll	ll	ll	lm	lm	lm	lm	lm	lm	lm	lm
Marker58635	LG1	<nnxnp>	{-0}	nn	np	np	nn	np	nn	nn	nn	nn	nn	np	nn	np	nn	nn	np	np	np	nn	np	np	np	np	nn	nn	nn	nn	nn	nn	np	np	nn	nn	np	nn	np	nn	np	np	np	nn	np	nn	nn	np	np
Marker93635	LG1	<nnxnp>	{-1}	np	nn	nn	np	nn	np	np	np	np	np	nn	np	nn	np	np	nn	nn	nn	np	nn	nn	nn	nn	np	np	np	np	np	np	nn	nn	np	np	nn	np	nn	np	nn	nn	nn	np	nn	np	np	nn	nn
Marker21400	LG1	<nnxnp>	{-0}	nn	np	np	nn	np	nn	nn	nn	nn	nn	np	nn	np	nn	nn	np	nn	np	nn	np	np	np	np	nn	nn	nn	nn	nn	nn	np	np	nn	nn	np	nn	np	nn	np	np	np	nn	np	nn	nn	np	np
Marker74110	LG1	<nnxnp>	{-1}	np	nn	nn	np	nn	np	np	np	np	np	nn	np	nn	np	np	nn	np	nn	np	nn	nn	nn	nn	np	np	np	np	np	np	nn	nn	np	np	nn	np	nn	np	nn	nn	nn	np	nn	np	np	nn	nn
Marker21534	LG1	<nnxnp>	{-1}	np	nn	nn	np	nn	np	np	np	np	np	nn	np	nn	np	np	nn	np	nn	np	nn	nn	nn	nn	np	np	np	np	np	np	nn	nn	np	np	nn	np	nn	np	nn	nn	nn	np	nn	np	np	nn	nn
Marker30150	LG1	<efxeg>	{11}	eg	ef	ee	eg	ef	fg	fg	fg	eg	fg	ee	eg	ee	fg	eg	ef	eg	ee	eg	ee	ef	ef	ef	eg	eg	eg	fg	eg	eg	ef	ef	fg	eg	ee	fg	ee	eg	ee	ef	ef	fg	ef	fg	fg	ef	ef
Marker63955	LG1	<efxeg>	{00}	ef	eg	fg	ef	eg	ee	ee	ee	ef	ee	fg	ef	fg	ee	ef	eg	ef	fg	ef	fg	eg	eg	eg	ef	ef	ef	ee	ef	ef	eg	eg	ee	ef	fg	ee	fg	ef	fg	eg	eg	ee	eg	ee	ee	eg	eg
Marker60315	LG1	<efxeg>	{11}	eg	ef	ee	eg	ef	fg	fg	fg	eg	fg	ee	eg	ee	fg	eg	ef	eg	ee	eg	ee	ef	ef	ef	eg	eg	eg	fg	eg	eg	ef	ef	fg	eg	ee	fg	ee	eg	ee	ef	ef	fg	ef	fg	fg	ef	ef
Marker35053	LG1	<lmxll>	{1-}	ll	lm	ll	ll	lm	lm	lm	lm	ll	lm	ll	ll	ll	lm	ll	lm	ll	ll	ll	ll	lm	lm	lm	ll	ll	ll	lm	ll	ll	lm	lm	lm	ll	ll	lm	ll	ll	ll	lm	lm	lm	lm	lm	lm	lm	lm
Marker46239	LG1	<lmxll>	{1-}	ll	lm	ll	ll	lm	lm	lm	lm	ll	lm	ll	ll	ll	lm	ll	lm	ll	ll	ll	ll	lm	lm	lm	ll	ll	ll	lm	ll	ll	lm	lm	lm	ll	ll	lm	ll	ll	ll	lm	lm	lm	lm	lm	lm	lm	lm
Marker81917	LG1	<lmxll>	{1-}	ll	lm	ll	ll	lm	lm	lm	lm	ll	lm	ll	ll	ll	lm	ll	lm	ll	ll	ll	ll	lm	lm	lm	ll	ll	ll	lm	ll	ll	lm	lm	lm	ll	ll	lm	ll	ll	ll	lm	lm	lm	lm	lm	lm	lm	lm
Marker35924	LG1	<nnxnp>	{-1}	np	nn	nn	np	nn	np	np	np	np	np	nn	np	nn	np	np	nn	np	nn	np	nn	nn	nn	nn	np	np	np	np	np	np	nn	nn	np	np	nn	np	nn	np	nn	nn	nn	np	nn	np	np	nn	nn
Marker35405	LG1	<efxeg>	{11}	eg	ef	ee	eg	ef	fg	fg	fg	eg	fg	ee	eg	ee	fg	eg	ef	eg	ee	eg	ee	ef	ef	ef	eg	eg	eg	fg	eg	eg	ef	ef	fg	eg	ee	fg	ee	eg	ee	ef	ef	fg	ef	fg	fg	ef	ef
Marker153748	LG1	<nnxnp>	{-1}	np	nn	nn	np	nn	np	np	np	np	np	nn	np	nn	np	np	nn	np	nn	np	nn	nn	nn	nn	np	np	np	np	np	np	nn	nn	np	np	nn	np	nn	np	nn	nn	nn	np	nn	np	np	nn	nn
Marker92801	LG1	<nnxnp>	{-1}	np	nn	nn	np	nn	np	np	np	np	np	nn	np	nn	np	np	nn	np	nn	np	nn	nn	nn	nn	np	np	np	np	np	np	nn	nn	np	np	nn	np	nn	np	nn	nn	nn	np	nn	np	np	nn	nn
Marker64892	LG1	<nnxnp>	{-1}	np	nn	nn	np	nn	np	np	np	np	np	nn	np	nn	np	np	nn	np	nn	np	nn	nn	nn	nn	np	np	np	np	np	np	nn	nn	np	np	nn	np	nn	np	nn	nn	nn	np	nn	np	np	nn	nn
Marker34769	LG1	<lmxll>	{1-}	ll	lm	ll	ll	lm	lm	lm	lm	ll	lm	ll	ll	ll	lm	ll	lm	ll	ll	ll	ll	lm	lm	lm	ll	ll	ll	lm	ll	ll	lm	lm	lm	ll	ll	lm	ll	ll	ll	lm	lm	lm	lm	lm	lm	lm	lm
Marker104351	LG1	<nnxnp>	{-1}	np	nn	nn	np	nn	np	np	np	np	np	nn	np	nn	np	np	nn	np	nn	np	nn	nn	nn	nn	np	np	np	np	np	np	nn	nn	np	np	nn	np	nn	np	nn	nn	nn	np	nn	np	np	nn	nn
Marker26766	LG1	<lmxll>	{1-}	ll	lm	ll	ll	lm	lm	lm	lm	ll	lm	ll	ll	ll	lm	ll	lm	ll	ll	ll	ll	lm	lm	lm	ll	ll	ll	lm	ll	ll	lm	lm	lm	ll	ll	lm	ll	ll	ll	lm	lm	lm	lm	lm	lm	lm	lm
Marker85037	LG1	<lmxll>	{1-}	ll	lm	ll	ll	lm	lm	lm	lm	ll	lm	ll	ll	ll	lm	ll	lm	ll	ll	ll	ll	lm	lm	lm	ll	ll	ll	lm	ll	ll	lm	lm	lm	ll	ll	lm	ll	ll	ll	lm	lm	lm	lm	lm	lm	lm	lm
Marker69934	LG1	<nnxnp>	{-0}	nn	np	np	nn	np	nn	nn	nn	nn	nn	np	nn	np	nn	nn	np	nn	np	nn	np	np	np	np	nn	nn	nn	nn	nn	nn	np	np	nn	nn	np	nn	np	nn	np	np	np	nn	np	nn	nn	np	np
Marker30846	LG1	<hkxhk>	{00}	hk	hk	kk	hk	hk	hh	hh	hh	hk	hh	kk	hk	kk	hh	hk	hk	hk	kk	hk	kk	hk	hk	hk	hk	hk	hk	hh	hk	hk	hk	hk	hh	hk	kk	hh	kk	hk	kk	hk	hk	hh	hk	hh	hh	hk	hk
Marker101103	LG1	<efxeg>	{11}	eg	ef	ee	eg	ef	fg	fg	fg	eg	fg	ee	eg	ee	fg	eg	ef	eg	ee	eg	ee	ef	ef	ef	eg	eg	eg	fg	eg	eg	ef	ef	fg	eg	ee	fg	ee	eg	ee	ef	ef	fg	ef	fg	fg	ef	ef
Marker26543	LG1	<nnxnp>	{-0}	nn	np	np	nn	np	nn	nn	nn	nn	nn	np	nn	np	nn	nn	np	nn	np	nn	np	np	np	np	nn	nn	nn	nn	nn	nn	np	np	nn	nn	np	nn	np	nn	np	np	np	nn	np	nn	nn	np	np
Marker21100	LG1	<lmxll>	{0-}	lm	ll	lm	lm	ll	ll	ll	ll	lm	ll	lm	lm	lm	ll	lm	ll	lm	lm	lm	lm	ll	ll	ll	lm	lm	lm	ll	lm	lm	ll	ll	ll	lm	lm	ll	lm	lm	lm	ll	ll	ll	ll	ll	ll	ll	ll
Marker47073	LG1	<lmxll>	{1-}	ll	lm	ll	ll	lm	lm	lm	lm	ll	lm	ll	ll	ll	lm	ll	lm	ll	ll	ll	ll	lm	lm	lm	ll	ll	ll	lm	ll	ll	lm	lm	lm	ll	ll	lm	ll	ll	ll	lm	lm	lm	lm	lm	lm	lm	lm
Marker171343	LG1	<nnxnp>	{-1}	np	nn	nn	np	nn	np	np	np	np	np	nn	np	nn	np	np	nn	np	nn	np	nn	nn	nn	nn	np	np	np	np	np	np	nn	nn	np	np	nn	np	nn	np	nn	nn	nn	np	nn	np	np	nn	nn
Marker132247	LG1	<nnxnp>	{-1}	np	nn	nn	np	nn	np	np	np	np	np	nn	np	nn	np	np	nn	np	nn	np	nn	nn	nn	nn	np	np	np	np	np	np	nn	nn	np	np	nn	np	nn	np	nn	nn	nn	np	nn	np	np	nn	nn
Marker33856	LG1	<nnxnp>	{-1}	np	nn	nn	np	nn	np	np	np	np	np	nn	np	nn	np	np	nn	np	nn	np	nn	nn	nn	nn	np	np	np	np	np	np	nn	nn	np	np	nn	np	nn	np	nn	nn	nn	np	nn	np	np	nn	nn
Marker72992	LG1	<nnxnp>	{-1}	np	nn	nn	np	nn	np	np	np	np	np	nn	np	nn	np	np	nn	np	nn	np	nn	nn	nn	nn	np	np	np	np	np	np	nn	nn	np	np	nn	np	nn	np	nn	nn	nn	np	nn	np	np	nn	nn
Marker96863	LG1	<hkxhk>	{00}	hk	hk	kk	hk	hk	hh	hh	hh	hk	hh	kk	hk	kk	hh	hk	hk	hk	kk	hk	kk	hk	hk	hk	hk	hk	hk	hh	hk	hk	hk	hk	hh	hk	kk	hh	kk	hk	kk	hk	hk	hh	hk	hh	hh	hk	hk
Marker43096	LG1	<nnxnp>	{-1}	np	nn	nn	np	nn	np	np	np	np	np	nn	np	nn	np	np	nn	np	nn	np	nn	nn	nn	nn	np	np	np	np	np	np	nn	nn	np	np	nn	np	nn	np	nn	nn	nn	np	nn	np	np	nn	nn
Marker47328	LG1	<nnxnp>	{-1}	np	nn	nn	np	nn	np	np	np	np	np	nn	np	nn	np	np	nn	np	nn	np	nn	nn	nn	nn	np	np	np	np	np	np	nn	nn	np	np	nn	np	nn	np	nn	nn	nn	np	nn	np	np	nn	nn
Marker48308	LG1	<lmxll>	{0-}	lm	ll	lm	lm	ll	ll	ll	ll	lm	ll	lm	lm	lm	ll	lm	ll	lm	lm	lm	lm	ll	ll	ll	lm	lm	lm	ll	lm	lm	ll	ll	ll	lm	lm	ll	lm	lm	lm	ll	ll	ll	ll	ll	ll	ll	ll
Marker20627	LG1	<lmxll>	{1-}	ll	lm	ll	ll	lm	lm	lm	lm	ll	lm	ll	ll	ll	lm	ll	lm	ll	ll	ll	ll	lm	lm	lm	ll	ll	ll	lm	ll	ll	lm	lm	lm	ll	ll	lm	ll	ll	ll	lm	lm	lm	lm	lm	lm	lm	lm
Marker30943	LG1	<lmxll>	{0-}	lm	ll	lm	lm	ll	ll	ll	ll	lm	ll	lm	lm	lm	ll	lm	ll	lm	lm	lm	lm	ll	ll	ll	lm	lm	lm	ll	lm	lm	ll	ll	ll	lm	lm	ll	lm	lm	lm	ll	ll	ll	ll	ll	ll	ll	ll
Marker74190	LG1	<efxeg>	{11}	eg	ef	ee	eg	ef	fg	fg	fg	eg	fg	ee	eg	ee	fg	eg	ef	eg	ee	eg	ee	ef	ef	ef	eg	eg	eg	fg	eg	eg	ef	ef	fg	eg	ee	fg	ee	eg	ee	ef	ef	fg	ef	fg	fg	ef	ef
Marker19950	LG1	<nnxnp>	{-1}	np	nn	nn	np	nn	np	np	np	np	np	nn	np	nn	np	np	nn	np	nn	np	nn	nn	nn	nn	np	np	np	np	np	np	nn	nn	np	np	nn	np	nn	np	nn	nn	nn	np	nn	np	np	nn	nn
Marker38488	LG1	<efxeg>	{11}	eg	ef	ee	eg	ef	fg	fg	fg	eg	fg	ee	eg	ee	fg	eg	ef	eg	ee	eg	ee	ef	ef	ef	eg	eg	eg	fg	eg	eg	ef	ef	fg	eg	ee	fg	ee	eg	ee	ef	ef	fg	ef	fg	fg	ef	ef
Marker29721	LG1	<efxeg>	{11}	eg	ef	ee	eg	ef	fg	fg	fg	eg	fg	ee	eg	ee	fg	eg	ef	eg	ee	eg	ee	ef	ef	ef	eg	eg	eg	fg	eg	eg	ef	ef	fg	eg	ee	fg	ee	eg	ee	ef	ef	fg	ef	fg	fg	ef	ef
Marker111521	LG1	<lmxll>	{0-}	lm	ll	lm	lm	ll	ll	ll	ll	lm	ll	lm	lm	lm	ll	lm	ll	lm	lm	lm	lm	ll	ll	ll	lm	lm	lm	ll	lm	lm	ll	ll	ll	lm	lm	ll	lm	lm	lm	ll	ll	ll	ll	ll	ll	ll	ll
Marker33271	LG1	<lmxll>	{1-}	ll	lm	ll	ll	lm	lm	lm	lm	ll	lm	ll	ll	ll	lm	ll	lm	ll	ll	ll	ll	lm	lm	lm	ll	ll	ll	lm	ll	ll	lm	lm	lm	ll	ll	lm	ll	ll	ll	lm	lm	lm	lm	lm	lm	lm	lm
Marker87343	LG1	<lmxll>	{1-}	ll	lm	ll	ll	lm	lm	lm	lm	ll	lm	ll	ll	ll	lm	ll	lm	ll	ll	ll	ll	lm	lm	lm	ll	ll	ll	lm	ll	ll	lm	lm	lm	ll	ll	lm	ll	ll	ll	lm	lm	lm	lm	lm	lm	lm	lm
Marker58337	LG1	<efxeg>	{11}	eg	ef	ee	eg	ef	fg	fg	fg	eg	fg	ee	eg	ee	fg	eg	ef	eg	ee	eg	ee	ef	ef	ef	eg	eg	eg	fg	eg	eg	ef	ef	fg	eg	ee	fg	ee	eg	ee	ef	ef	fg	ef	fg	fg	ef	ef
Marker17889	LG1	<lmxll>	{1-}	ll	lm	ll	ll	lm	lm	lm	lm	ll	lm	ll	ll	ll	lm	ll	lm	ll	ll	ll	ll	lm	lm	lm	ll	ll	ll	lm	ll	ll	lm	lm	lm	ll	ll	lm	ll	ll	ll	lm	lm	lm	lm	lm	lm	lm	lm
Marker64785	LG1	<nnxnp>	{-1}	np	nn	nn	np	nn	np	np	np	np	np	nn	np	nn	np	np	nn	np	nn	np	nn	nn	nn	nn	np	np	np	np	np	np	nn	nn	np	np	nn	np	nn	np	nn	nn	nn	np	nn	np	np	nn	nn
Marker90696	LG1	<nnxnp>	{-1}	np	nn	nn	np	nn	np	np	np	np	np	nn	np	nn	np	np	nn	np	nn	np	nn	nn	nn	nn	np	np	np	np	np	np	nn	nn	np	np	nn	np	nn	np	nn	nn	nn	np	nn	np	np	nn	nn
Marker78871	LG1	<lmxll>	{1-}	ll	lm	ll	ll	lm	lm	lm	lm	ll	lm	ll	ll	ll	lm	ll	lm	ll	ll	ll	ll	lm	lm	lm	ll	ll	ll	lm	ll	ll	lm	lm	lm	ll	ll	lm	ll	ll	ll	lm	lm	lm	lm	lm	lm	lm	lm
Marker37262	LG1	<lmxll>	{1-}	ll	lm	ll	ll	lm	lm	lm	lm	ll	lm	ll	ll	ll	lm	ll	lm	ll	ll	ll	ll	lm	lm	lm	ll	ll	ll	lm	ll	ll	lm	lm	lm	ll	ll	lm	ll	ll	ll	lm	lm	lm	lm	lm	lm	lm	lm
Marker96727	LG1	<hkxhk>	{00}	hk	hk	kk	hk	hk	hh	hh	hh	hk	hh	kk	hk	kk	hh	hk	hk	hk	kk	hk	kk	hk	hk	hk	hk	hk	hk	hh	hk	hk	hk	hk	hh	hk	kk	hh	kk	hk	kk	hk	hk	hh	hk	hh	hh	hk	hk
Marker54061	LG1	<hkxhk>	{11}	hk	hk	hh	hk	hk	kk	kk	kk	hk	kk	hh	hk	hh	kk	hk	hk	hk	hh	hk	hh	hk	hk	hk	hk	hk	hk	kk	hk	hk	hk	hk	kk	hk	hh	kk	hh	hk	hh	hk	hk	kk	hk	kk	kk	hk	hk
Marker60237	LG1	<nnxnp>	{-1}	np	nn	nn	np	nn	np	np	np	np	np	nn	np	nn	np	np	nn	np	nn	np	nn	nn	nn	nn	np	np	np	np	np	np	nn	nn	np	np	nn	np	nn	np	nn	nn	nn	np	nn	np	np	nn	nn
Marker18159	LG1	<lmxll>	{1-}	ll	lm	ll	ll	lm	lm	lm	lm	ll	lm	ll	ll	ll	lm	ll	lm	ll	ll	ll	ll	lm	lm	lm	ll	ll	ll	lm	ll	ll	lm	lm	lm	ll	ll	lm	ll	ll	ll	lm	lm	lm	lm	lm	lm	lm	lm
Marker36266	LG1	<nnxnp>	{-1}	np	nn	nn	np	nn	np	np	np	np	np	nn	np	nn	np	np	nn	np	nn	np	nn	nn	nn	nn	np	np	np	np	np	np	nn	nn	np	np	nn	np	nn	np	nn	nn	nn	np	nn	np	np	nn	nn
Marker78209	LG1	<nnxnp>	{-1}	np	nn	nn	np	nn	np	np	np	np	np	nn	np	nn	np	np	nn	np	nn	np	nn	nn	nn	nn	np	np	np	np	np	np	nn	nn	np	np	nn	np	nn	np	nn	nn	nn	np	nn	np	np	nn	nn
Marker35682	LG1	<nnxnp>	{-1}	np	nn	nn	np	nn	np	np	np	np	np	nn	np	nn	np	np	nn	np	nn	np	nn	nn	nn	nn	np	np	np	np	np	np	nn	nn	np	np	nn	np	nn	np	nn	nn	nn	np	nn	np	np	nn	nn
Marker56061	LG1	<lmxll>	{1-}	ll	lm	ll	ll	lm	lm	lm	lm	ll	lm	ll	ll	ll	lm	ll	lm	ll	ll	ll	ll	lm	lm	lm	ll	ll	ll	lm	ll	ll	lm	lm	lm	ll	ll	lm	ll	ll	ll	lm	lm	lm	lm	lm	lm	lm	lm
Marker176504	LG1	<nnxnp>	{-1}	np	nn	nn	np	nn	np	np	np	np	np	nn	np	nn	np	np	nn	np	nn	np	nn	nn	nn	nn	np	np	np	np	np	np	nn	nn	np	np	nn	np	nn	np	nn	nn	nn	np	nn	np	np	nn	nn
Marker51356	LG1	<efxeg>	{11}	eg	ef	ee	eg	ef	fg	fg	fg	eg	fg	ee	eg	ee	fg	eg	ef	eg	ee	eg	ee	ef	ef	ef	eg	eg	eg	fg	eg	eg	ef	ef	fg	eg	ee	fg	ee	eg	ee	ef	ef	fg	ef	fg	fg	ef	ef
Marker61720	LG1	<nnxnp>	{-1}	np	nn	nn	np	nn	np	np	np	np	np	nn	np	nn	np	np	nn	np	nn	np	nn	nn	nn	nn	np	np	np	np	np	np	nn	nn	np	np	nn	np	nn	np	nn	nn	nn	np	nn	np	np	nn	nn
Marker88630	LG1	<nnxnp>	{-1}	np	nn	nn	np	nn	np	np	np	np	np	nn	np	nn	np	np	nn	np	nn	np	nn	nn	nn	nn	np	np	np	np	np	np	nn	nn	np	np	nn	np	nn	np	nn	nn	nn	np	nn	np	np	nn	nn
Marker51272	LG1	<nnxnp>	{-1}	np	nn	nn	np	nn	np	np	np	np	np	nn	np	nn	np	np	nn	np	nn	np	nn	nn	nn	nn	np	np	np	np	np	np	nn	nn	np	np	nn	np	nn	np	nn	nn	nn	np	nn	np	np	nn	nn
Marker57360	LG1	<efxeg>	{11}	eg	ef	ee	eg	ef	fg	fg	fg	eg	fg	ee	eg	ee	fg	eg	ef	eg	ee	eg	ee	ef	ef	ef	eg	eg	eg	fg	eg	eg	ef	ef	fg	eg	ee	fg	ee	eg	ee	ef	ef	fg	ef	fg	fg	ef	ef
Marker51416	LG1	<lmxll>	{1-}	ll	lm	ll	ll	lm	lm	lm	lm	ll	lm	ll	ll	ll	lm	ll	lm	ll	ll	ll	ll	lm	lm	lm	ll	ll	ll	lm	ll	ll	lm	lm	lm	ll	ll	lm	ll	ll	ll	lm	lm	lm	lm	lm	lm	lm	lm
Marker77628	LG1	<nnxnp>	{-1}	np	nn	nn	np	nn	np	np	np	np	np	nn	np	nn	np	np	nn	np	nn	np	nn	nn	nn	nn	np	np	np	np	np	np	nn	nn	np	np	nn	np	nn	np	nn	nn	nn	np	nn	np	np	nn	nn
Marker23238	LG1	<nnxnp>	{-1}	np	nn	nn	np	nn	np	np	np	np	np	nn	np	nn	np	np	nn	np	nn	np	nn	nn	nn	nn	np	np	np	np	np	np	nn	nn	np	np	nn	np	nn	np	nn	nn	nn	np	nn	np	np	nn	nn
Marker84110	LG1	<nnxnp>	{-1}	np	nn	nn	np	nn	np	np	np	np	np	nn	np	nn	np	np	nn	np	nn	np	nn	nn	nn	nn	np	np	np	np	np	np	nn	nn	np	np	nn	np	nn	np	nn	nn	nn	np	nn	np	np	nn	nn
Marker46088	LG1	<nnxnp>	{-1}	np	nn	nn	np	nn	np	np	np	np	np	nn	np	nn	np	np	nn	np	nn	np	nn	nn	nn	nn	np	np	np	np	np	np	nn	nn	np	np	nn	np	nn	np	nn	nn	nn	np	nn	np	np	nn	nn
Marker68422	LG1	<nnxnp>	{-0}	nn	np	np	nn	np	nn	nn	nn	nn	nn	np	nn	np	nn	nn	np	nn	np	nn	np	np	np	np	nn	nn	nn	nn	nn	nn	np	np	nn	nn	np	nn	np	nn	np	np	np	nn	np	nn	nn	np	np
Marker42217	LG1	<lmxll>	{0-}	lm	ll	lm	lm	ll	ll	ll	ll	lm	ll	lm	lm	lm	ll	lm	ll	lm	lm	lm	lm	ll	ll	ll	lm	lm	lm	ll	lm	lm	ll	ll	ll	lm	lm	ll	lm	lm	lm	ll	ll	ll	ll	ll	ll	ll	ll
Marker65218	LG1	<nnxnp>	{-1}	np	nn	nn	np	nn	np	np	np	np	np	nn	np	nn	np	np	nn	np	nn	np	nn	nn	nn	nn	np	np	np	np	np	np	nn	nn	np	np	nn	np	nn	np	nn	nn	nn	np	nn	np	np	nn	nn
Marker59133	LG1	<lmxll>	{1-}	ll	lm	ll	ll	lm	lm	lm	lm	ll	lm	ll	ll	ll	lm	ll	lm	ll	ll	ll	ll	lm	lm	lm	ll	ll	ll	lm	ll	ll	lm	lm	lm	ll	ll	lm	ll	ll	ll	lm	lm	lm	lm	lm	lm	lm	lm
Marker177130	LG1	<lmxll>	{1-}	ll	lm	ll	ll	lm	lm	lm	lm	ll	lm	ll	ll	ll	lm	ll	lm	ll	ll	ll	ll	lm	lm	lm	ll	ll	ll	lm	ll	ll	lm	lm	lm	ll	ll	lm	ll	ll	ll	lm	lm	lm	lm	lm	lm	lm	lm
Marker38598	LG1	<nnxnp>	{-1}	np	nn	nn	np	nn	np	np	np	np	np	nn	np	nn	np	np	nn	np	nn	np	nn	nn	nn	nn	np	np	np	np	np	np	nn	nn	np	np	nn	np	nn	np	nn	nn	nn	np	nn	np	np	nn	nn
Marker92719	LG1	<nnxnp>	{-1}	np	nn	nn	np	nn	np	np	np	np	np	nn	np	nn	np	np	nn	np	nn	np	nn	nn	nn	nn	np	np	np	np	np	np	nn	nn	np	np	nn	np	nn	np	nn	nn	nn	np	nn	np	np	nn	nn
Marker69400	LG1	<nnxnp>	{-1}	np	nn	nn	np	nn	np	np	np	np	np	nn	np	nn	np	np	nn	np	nn	np	nn	nn	nn	nn	np	np	np	np	np	np	nn	nn	np	np	nn	np	nn	np	nn	nn	nn	np	nn	np	np	nn	nn
Marker70474	LG1	<nnxnp>	{-1}	np	nn	nn	np	nn	np	np	np	np	np	nn	np	nn	np	np	nn	np	nn	np	nn	nn	nn	nn	np	np	np	np	np	np	nn	nn	np	np	nn	np	nn	np	nn	nn	nn	np	nn	np	np	nn	nn
Marker28573	LG1	<lmxll>	{1-}	ll	lm	ll	ll	lm	lm	lm	lm	ll	lm	ll	ll	ll	lm	ll	lm	ll	ll	ll	ll	lm	lm	lm	ll	ll	ll	lm	ll	ll	lm	lm	lm	ll	ll	lm	ll	ll	ll	lm	lm	lm	lm	lm	lm	lm	lm
Marker69056	LG1	<nnxnp>	{-0}	nn	np	np	nn	np	nn	nn	nn	nn	nn	np	nn	np	nn	nn	np	nn	np	nn	np	np	np	np	nn	nn	nn	nn	nn	nn	np	np	nn	nn	np	nn	np	nn	np	np	np	nn	np	nn	nn	np	np
Marker42713	LG1	<hkxhk>	{00}	hk	hk	kk	hk	hk	hh	hh	hh	hk	hh	kk	hk	kk	hh	hk	hk	hk	kk	hk	kk	hk	hk	hk	hk	hk	hk	hh	hk	hk	hk	hk	hh	hk	kk	hh	kk	hk	kk	hk	hk	hh	hk	hh	hh	hk	hk
Marker78225	LG1	<nnxnp>	{-1}	np	nn	nn	np	nn	np	np	np	np	np	nn	np	nn	np	np	nn	np	nn	np	nn	nn	nn	nn	np	np	np	np	np	np	nn	nn	np	np	nn	np	nn	np	nn	nn	nn	np	nn	np	np	nn	nn
Marker151120	LG1	<nnxnp>	{-1}	np	nn	nn	np	nn	np	np	np	np	np	nn	np	nn	np	np	nn	np	nn	np	nn	nn	nn	nn	np	np	np	np	np	np	nn	nn	np	np	nn	np	nn	np	nn	nn	nn	np	nn	np	np	nn	nn
Marker88324	LG1	<lmxll>	{1-}	ll	lm	ll	ll	lm	lm	lm	lm	ll	lm	ll	ll	ll	lm	ll	lm	ll	ll	ll	ll	lm	lm	lm	ll	ll	ll	lm	ll	ll	lm	lm	lm	ll	ll	lm	ll	ll	ll	lm	lm	lm	lm	lm	lm	lm	lm
Marker140772	LG1	<lmxll>	{0-}	lm	ll	lm	lm	ll	ll	ll	ll	lm	ll	lm	lm	lm	ll	lm	ll	lm	lm	lm	lm	ll	ll	ll	lm	lm	lm	ll	lm	lm	ll	ll	ll	lm	lm	ll	lm	lm	lm	ll	ll	ll	ll	ll	ll	ll	ll
Marker50264	LG1	<efxeg>	{11}	eg	ef	ee	eg	ef	fg	fg	fg	eg	fg	ee	eg	ee	fg	eg	ef	eg	ee	eg	ee	ef	ef	ef	eg	eg	eg	fg	eg	eg	ef	ef	fg	eg	ee	fg	ee	eg	ee	ef	ef	fg	ef	fg	fg	ef	ef
Marker69010	LG1	<hkxhk>	{11}	hk	hk	hh	hk	hk	kk	kk	kk	hk	kk	hh	hk	hh	kk	hk	hk	hk	hh	hk	hh	hk	hk	hk	hk	hk	hk	kk	hk	hk	hk	hk	kk	hk	hh	kk	hh	hk	hh	hk	hk	kk	hk	kk	kk	hk	hk
Marker58330	LG1	<hkxhk>	{11}	hk	hk	hh	hk	hk	kk	kk	kk	hk	kk	hh	hk	hh	kk	hk	hk	hk	hh	hk	hh	hk	hk	hk	hk	hk	hk	kk	hk	hk	hk	hk	kk	hk	hh	kk	hh	hk	hh	hk	hk	kk	hk	kk	kk	hk	hk
Marker41411	LG1	<lmxll>	{0-}	lm	ll	lm	lm	ll	ll	ll	ll	lm	ll	lm	lm	lm	ll	lm	ll	lm	lm	lm	lm	ll	ll	ll	lm	lm	lm	ll	lm	lm	ll	ll	ll	lm	lm	ll	lm	lm	lm	ll	ll	ll	ll	ll	ll	ll	ll
Marker32789	LG1	<nnxnp>	{-1}	np	nn	nn	np	nn	np	np	np	np	np	nn	np	nn	np	np	nn	np	nn	np	nn	nn	nn	nn	np	np	np	np	np	np	nn	nn	np	np	nn	np	nn	np	nn	nn	nn	np	nn	np	np	nn	nn
Marker64603	LG1	<lmxll>	{1-}	ll	lm	ll	ll	lm	lm	lm	lm	ll	lm	ll	ll	ll	lm	ll	lm	ll	ll	ll	ll	lm	lm	lm	ll	ll	ll	lm	ll	ll	lm	lm	lm	ll	ll	lm	ll	ll	ll	lm	lm	lm	lm	lm	lm	lm	lm
Marker59694	LG1	<lmxll>	{1-}	ll	lm	ll	ll	lm	lm	lm	lm	ll	lm	ll	ll	ll	lm	ll	lm	ll	ll	ll	ll	lm	lm	lm	ll	ll	ll	lm	ll	ll	lm	lm	lm	ll	ll	lm	ll	ll	ll	lm	lm	lm	lm	lm	lm	lm	lm
Marker154034	LG1	<lmxll>	{1-}	ll	lm	ll	ll	lm	lm	lm	lm	ll	lm	ll	ll	ll	lm	ll	lm	ll	ll	ll	ll	lm	lm	lm	ll	ll	ll	lm	ll	ll	lm	lm	lm	ll	ll	lm	ll	ll	ll	lm	lm	lm	lm	lm	lm	lm	lm
Marker18913	LG1	<lmxll>	{1-}	ll	lm	ll	ll	lm	lm	lm	lm	ll	lm	ll	ll	ll	lm	ll	lm	ll	ll	ll	ll	lm	lm	lm	ll	ll	ll	lm	ll	ll	lm	lm	lm	ll	ll	lm	ll	ll	ll	lm	lm	lm	lm	lm	lm	lm	lm
Marker27064	LG1	<lmxll>	{1-}	ll	lm	ll	ll	lm	lm	lm	lm	ll	lm	ll	ll	ll	lm	ll	lm	ll	ll	ll	ll	lm	lm	lm	ll	ll	ll	lm	ll	ll	lm	lm	lm	ll	ll	lm	ll	ll	ll	lm	lm	lm	lm	lm	lm	lm	lm
Marker41960	LG1	<lmxll>	{0-}	lm	ll	lm	lm	ll	ll	ll	ll	lm	ll	lm	lm	lm	ll	lm	ll	lm	lm	lm	lm	ll	ll	ll	lm	lm	lm	ll	lm	lm	ll	ll	ll	lm	lm	ll	lm	lm	lm	ll	ll	ll	ll	ll	ll	ll	ll
Marker95765	LG1	<lmxll>	{0-}	lm	ll	lm	lm	ll	ll	ll	ll	lm	ll	lm	lm	lm	ll	lm	ll	lm	lm	lm	lm	ll	ll	ll	lm	lm	lm	ll	lm	lm	ll	ll	ll	lm	lm	ll	lm	lm	lm	ll	ll	ll	ll	ll	ll	ll	ll
Marker164097	LG1	<nnxnp>	{-0}	nn	np	np	nn	np	nn	nn	nn	nn	nn	np	nn	np	nn	nn	np	nn	np	nn	np	np	np	np	nn	nn	nn	nn	nn	nn	np	np	nn	nn	np	nn	np	nn	np	np	np	nn	np	nn	nn	np	np
Marker59092	LG1	<nnxnp>	{-1}	np	nn	nn	np	nn	np	np	np	np	np	nn	np	nn	np	np	nn	np	nn	np	nn	nn	nn	nn	np	np	np	np	np	np	nn	nn	np	np	nn	np	nn	np	nn	nn	nn	np	nn	np	np	nn	nn
Marker29562	LG1	<nnxnp>	{-1}	np	nn	nn	np	nn	np	np	np	np	np	nn	np	nn	np	np	nn	np	nn	np	nn	nn	nn	nn	np	np	np	np	np	np	nn	nn	np	np	nn	np	nn	np	nn	nn	nn	np	nn	np	np	nn	nn
Marker12858	LG1	<nnxnp>	{-1}	np	nn	nn	np	nn	np	np	np	np	np	nn	np	nn	np	np	nn	np	nn	np	nn	nn	nn	nn	np	np	np	np	np	np	nn	nn	np	np	nn	np	nn	np	nn	nn	nn	np	nn	np	np	nn	nn
Marker143117	LG1	<nnxnp>	{-1}	np	nn	nn	np	nn	np	np	np	np	np	nn	np	nn	np	np	nn	np	nn	np	nn	nn	nn	nn	np	np	np	np	np	np	nn	nn	np	np	nn	np	nn	np	nn	nn	nn	np	nn	np	np	nn	nn
Marker89347	LG1	<nnxnp>	{-0}	nn	np	np	nn	np	nn	nn	nn	nn	nn	np	nn	np	nn	nn	np	nn	np	nn	np	np	np	np	nn	nn	nn	nn	nn	nn	np	np	nn	nn	np	nn	np	nn	np	np	np	nn	np	nn	nn	np	np
Marker58661	LG1	<nnxnp>	{-1}	np	nn	nn	np	nn	np	np	np	np	np	nn	np	nn	np	np	nn	np	nn	np	nn	nn	nn	nn	np	np	np	np	np	np	nn	nn	np	np	nn	np	nn	np	nn	nn	nn	np	nn	np	np	nn	nn
Marker85422	LG1	<nnxnp>	{-1}	np	nn	nn	np	nn	np	np	np	np	np	nn	np	nn	np	np	nn	np	nn	np	nn	nn	nn	nn	np	np	np	np	np	np	nn	nn	np	np	nn	np	nn	np	nn	nn	nn	np	nn	np	np	nn	nn
Marker53607	LG1	<nnxnp>	{-0}	nn	np	np	nn	np	nn	nn	nn	nn	nn	np	nn	np	nn	nn	np	nn	np	nn	np	np	np	np	nn	nn	nn	nn	nn	nn	np	np	nn	nn	np	nn	np	nn	np	np	np	nn	np	nn	nn	np	np
Marker57996	LG1	<nnxnp>	{-0}	nn	np	np	nn	np	nn	nn	nn	nn	nn	np	nn	np	nn	nn	np	nn	np	nn	np	np	np	np	nn	nn	nn	nn	nn	nn	np	np	nn	nn	np	nn	np	nn	np	np	np	nn	np	nn	nn	np	np
Marker21471	LG1	<nnxnp>	{-0}	nn	np	np	nn	np	nn	nn	nn	nn	nn	np	nn	np	nn	nn	np	nn	np	nn	np	np	np	np	nn	nn	nn	nn	nn	nn	np	np	nn	nn	np	nn	np	nn	np	np	np	nn	np	nn	nn	np	np
Marker24695	LG1	<efxeg>	{10}	ee	fg	eg	ee	fg	ef	ef	ef	ee	ef	eg	ee	eg	ef	ee	fg	ee	eg	ee	eg	fg	fg	fg	ee	ee	ee	ef	ee	ee	fg	fg	ef	ee	eg	ef	eg	ee	eg	fg	fg	ef	fg	ef	ef	fg	fg
Marker58470	LG1	<efxeg>	{10}	ee	fg	eg	ee	fg	ef	ef	ef	ee	ef	eg	ee	eg	ef	ee	fg	ee	eg	ee	eg	fg	fg	fg	ee	ee	ee	ef	ee	ee	fg	fg	ef	ee	eg	ef	eg	ee	eg	fg	fg	ef	fg	ef	ef	fg	fg
Marker42054	LG1	<efxeg>	{10}	ee	fg	eg	ee	fg	ef	ef	ef	ee	ef	eg	ee	eg	ef	ee	fg	ee	eg	ee	eg	fg	fg	fg	ee	ee	ee	ef	ee	ee	fg	fg	ef	ee	eg	ef	eg	ee	eg	fg	fg	ef	fg	ef	ef	fg	fg
Marker73222	LG1	<nnxnp>	{-0}	nn	np	np	nn	np	nn	nn	nn	nn	nn	np	nn	np	nn	nn	np	nn	np	nn	np	np	np	np	nn	nn	nn	nn	nn	nn	np	np	nn	nn	np	nn	np	nn	np	np	np	nn	np	nn	nn	np	np
Marker47215	LG1	<efxeg>	{00}	ef	eg	fg	ef	eg	ee	ee	ee	ef	ee	fg	ef	fg	ee	ef	eg	ef	fg	ef	fg	eg	eg	eg	ef	ef	ef	ee	ef	ef	eg	eg	ee	ef	fg	ee	fg	ef	fg	eg	eg	ee	eg	ee	ee	eg	eg
Marker60984	LG1	<nnxnp>	{-0}	nn	np	np	nn	np	nn	nn	nn	nn	nn	np	nn	np	nn	nn	np	nn	np	nn	np	np	np	np	nn	nn	nn	nn	nn	nn	np	np	nn	nn	np	nn	np	nn	np	np	np	nn	np	nn	nn	np	np
Marker104026	LG1	<nnxnp>	{-1}	np	nn	nn	np	nn	np	np	np	np	np	nn	np	nn	np	np	nn	np	nn	np	nn	nn	nn	nn	np	np	np	np	np	np	nn	nn	np	np	nn	np	nn	np	nn	nn	nn	np	nn	np	np	nn	nn
Marker30694	LG1	<nnxnp>	{-0}	nn	np	np	nn	np	nn	nn	nn	nn	nn	np	nn	np	nn	nn	np	nn	np	nn	np	np	np	np	nn	nn	nn	nn	nn	nn	np	np	nn	nn	np	nn	np	nn	np	np	np	nn	np	nn	nn	np	np
Marker141866	LG1	<lmxll>	{1-}	ll	lm	ll	ll	lm	lm	lm	lm	ll	lm	ll	ll	ll	lm	ll	lm	ll	ll	ll	ll	lm	lm	lm	ll	ll	ll	lm	ll	ll	lm	lm	lm	ll	ll	lm	ll	ll	ll	lm	lm	lm	lm	lm	lm	lm	lm
Marker40806	LG1	<nnxnp>	{-0}	nn	np	np	nn	np	nn	nn	nn	nn	nn	np	nn	np	nn	nn	np	nn	np	nn	np	np	np	np	nn	nn	nn	nn	nn	nn	np	np	nn	nn	np	nn	np	nn	np	np	np	nn	np	nn	nn	np	np
Marker60087	LG1	<lmxll>	{1-}	ll	lm	ll	ll	lm	lm	lm	lm	ll	lm	ll	ll	ll	lm	ll	lm	ll	ll	ll	ll	lm	lm	lm	ll	ll	ll	lm	ll	ll	lm	lm	lm	ll	ll	lm	ll	ll	ll	lm	lm	lm	lm	lm	lm	lm	lm
Marker49550	LG1	<nnxnp>	{-1}	np	nn	nn	np	nn	np	np	np	np	np	nn	np	nn	np	np	nn	np	nn	np	nn	nn	nn	nn	np	np	np	np	np	np	nn	nn	np	np	nn	np	nn	np	nn	nn	nn	np	nn	np	np	nn	nn
Marker177858	LG1	<nnxnp>	{-1}	np	nn	nn	np	nn	np	np	np	np	np	nn	np	nn	np	np	nn	np	nn	np	nn	nn	nn	nn	np	np	np	np	np	np	nn	nn	np	np	nn	np	nn	np	nn	nn	nn	np	nn	np	np	nn	nn
Marker81136	LG1	<nnxnp>	{-0}	nn	np	np	nn	np	nn	nn	nn	nn	nn	np	nn	np	nn	nn	np	nn	np	nn	np	np	np	np	nn	nn	nn	nn	nn	nn	np	np	nn	nn	np	nn	np	nn	np	np	np	nn	np	nn	nn	np	np
Marker80643	LG1	<nnxnp>	{-0}	nn	np	np	nn	np	nn	nn	nn	nn	nn	np	nn	np	nn	nn	np	nn	np	nn	np	np	np	np	nn	nn	nn	nn	nn	nn	np	np	nn	nn	np	nn	np	nn	np	np	np	nn	np	nn	nn	np	np
Marker63820	LG1	<nnxnp>	{-1}	np	nn	nn	np	nn	np	np	np	np	np	nn	np	nn	np	np	nn	np	nn	np	nn	nn	nn	nn	np	np	np	np	np	np	nn	nn	np	np	nn	np	nn	np	nn	nn	nn	np	nn	np	np	nn	nn
Marker97886	LG1	<nnxnp>	{-0}	nn	np	np	nn	np	nn	nn	nn	nn	nn	np	nn	np	nn	nn	np	nn	np	nn	np	np	np	np	nn	nn	nn	nn	nn	nn	np	np	nn	nn	np	nn	np	nn	np	np	np	nn	np	nn	nn	np	np
Marker31653	LG1	<lmxll>	{0-}	lm	ll	lm	lm	ll	ll	ll	ll	lm	ll	lm	lm	lm	ll	lm	ll	lm	lm	lm	lm	ll	ll	ll	lm	lm	lm	ll	lm	lm	ll	ll	ll	lm	lm	ll	lm	lm	lm	ll	ll	ll	ll	ll	ll	ll	ll
Marker164040	LG1	<hkxhk>	{01}	kk	hh	hk	kk	hh	hk	hk	hk	kk	hk	hk	kk	hk	hk	kk	hh	kk	hk	kk	hk	hh	hh	hh	kk	kk	kk	hk	kk	kk	hh	hh	hk	kk	hk	hk	hk	kk	hk	hh	hh	hk	hh	hk	hk	hh	hh
Marker15584	LG1	<nnxnp>	{-0}	nn	np	np	nn	np	nn	nn	nn	nn	nn	np	nn	np	nn	nn	np	nn	np	nn	np	np	np	np	nn	nn	nn	nn	nn	nn	np	np	nn	nn	np	nn	np	nn	np	np	np	nn	np	nn	nn	np	np
Marker45490	LG1	<nnxnp>	{-0}	nn	np	np	nn	np	nn	nn	nn	nn	nn	np	nn	np	nn	nn	np	nn	np	nn	np	np	np	np	nn	nn	nn	nn	nn	nn	np	np	nn	nn	np	nn	np	nn	np	np	np	nn	np	nn	nn	np	np
Marker94410	LG1	<nnxnp>	{-0}	nn	np	np	nn	np	nn	nn	nn	nn	nn	np	nn	np	nn	nn	np	nn	np	nn	np	np	np	np	nn	nn	nn	nn	nn	nn	np	np	nn	nn	np	nn	np	nn	np	np	np	nn	np	nn	nn	np	np
Marker29441	LG1	<nnxnp>	{-0}	nn	np	np	nn	np	nn	nn	nn	nn	nn	np	nn	np	nn	nn	np	nn	np	nn	np	np	np	np	nn	nn	nn	nn	nn	nn	np	np	nn	nn	np	nn	np	nn	np	np	np	nn	np	nn	nn	np	np
Marker70795	LG1	<lmxll>	{1-}	ll	lm	lm	ll	lm	lm	lm	lm	ll	lm	ll	ll	ll	lm	ll	lm	ll	ll	ll	ll	lm	lm	lm	ll	ll	ll	lm	ll	ll	lm	lm	lm	ll	ll	lm	ll	ll	ll	lm	lm	lm	lm	lm	lm	lm	lm
Marker128271	LG1	<lmxll>	{1-}	ll	lm	lm	ll	lm	lm	lm	lm	ll	lm	ll	ll	ll	lm	ll	lm	ll	ll	ll	ll	lm	lm	lm	ll	ll	ll	lm	ll	ll	lm	lm	lm	ll	ll	lm	ll	ll	ll	lm	lm	lm	lm	lm	lm	lm	lm
Marker9597	LG1	<hkxhk>	{10}	hh	kk	kk	hh	kk	hk	hk	hk	hh	hk	hk	hh	hk	hk	hh	kk	hh	hk	hh	hk	kk	kk	kk	hh	hh	hh	hk	hh	hh	kk	kk	hk	hh	hk	hk	hk	hh	hk	kk	kk	hk	kk	hk	hk	kk	kk
Marker9970	LG1	<nnxnp>	{-1}	np	nn	nn	np	nn	np	np	np	np	np	nn	np	nn	np	np	nn	np	nn	np	nn	nn	nn	nn	np	np	np	np	np	np	nn	nn	np	np	nn	np	nn	np	nn	nn	nn	np	nn	np	np	nn	nn
Marker56146	LG1	<hkxhk>	{01}	kk	hh	hh	kk	hh	hk	hk	hk	kk	hk	hk	kk	hk	hk	kk	hh	hk	hk	kk	hk	hh	hh	hh	kk	kk	kk	hk	kk	kk	hh	hh	hk	kk	hk	hk	hk	kk	hk	hh	hh	hk	hh	hk	hk	hh	hh
Marker10546	LG1	<efxeg>	{10}	ee	fg	fg	ee	fg	ef	ef	ef	ee	ef	eg	ee	eg	ef	ee	fg	eg	eg	ee	eg	fg	fg	fg	ee	ee	ee	ef	ee	ee	fg	fg	ef	ee	eg	ef	eg	ee	eg	fg	fg	ef	fg	ef	ef	fg	fg
Marker11963	LG1	<efxeg>	{10}	ee	fg	fg	ee	fg	ef	ef	ef	ee	ef	eg	ee	eg	ef	ee	fg	eg	eg	ee	eg	fg	fg	fg	ee	ee	ee	ef	ee	ee	fg	fg	ef	ee	eg	ef	eg	ee	eg	fg	fg	ef	fg	ef	ef	fg	fg
Marker143100	LG1	<nnxnp>	{-0}	nn	np	np	nn	np	nn	nn	nn	nn	nn	np	nn	np	nn	nn	np	np	np	nn	np	np	np	np	nn	nn	nn	nn	nn	nn	np	np	nn	nn	np	nn	np	nn	np	np	np	nn	np	nn	nn	np	np
Marker169122	LG1	<nnxnp>	{-0}	nn	np	np	nn	np	nn	nn	nn	nn	nn	np	nn	np	nn	nn	np	np	np	nn	np	np	np	np	nn	nn	nn	nn	nn	nn	np	np	nn	nn	np	nn	np	nn	np	np	np	nn	np	nn	nn	np	np
Marker48422	LG1	<nnxnp>	{-0}	nn	np	np	nn	np	nn	nn	nn	nn	nn	np	nn	np	nn	nn	np	np	np	nn	np	np	np	np	nn	nn	nn	nn	nn	nn	np	np	nn	nn	np	nn	np	nn	np	np	np	nn	np	nn	nn	np	np
Marker44508	LG1	<nnxnp>	{-0}	nn	np	np	nn	np	nn	nn	nn	nn	nn	np	nn	np	nn	nn	np	np	np	nn	np	np	np	np	nn	nn	nn	nn	nn	nn	np	np	nn	nn	np	nn	np	nn	np	np	np	nn	np	nn	nn	np	np
Marker82896	LG1	<lmxll>	{0-}	lm	ll	ll	lm	ll	ll	ll	ll	lm	ll	lm	lm	lm	ll	lm	ll	lm	lm	lm	lm	ll	ll	ll	lm	lm	lm	ll	lm	lm	ll	ll	ll	lm	lm	ll	lm	lm	lm	ll	ll	ll	ll	ll	ll	ll	ll
Marker57900	LG1	<lmxll>	{0-}	lm	ll	ll	lm	ll	ll	ll	ll	lm	ll	lm	lm	lm	ll	lm	ll	lm	lm	lm	lm	ll	ll	ll	lm	lm	lm	ll	lm	lm	ll	ll	ll	lm	lm	ll	lm	lm	lm	ll	ll	ll	ll	ll	ll	ll	ll
Marker165573	LG1	<lmxll>	{1-}	ll	lm	lm	ll	lm	lm	lm	lm	ll	lm	ll	ll	ll	lm	ll	lm	ll	ll	ll	ll	lm	lm	lm	ll	ll	ll	lm	ll	ll	lm	lm	lm	ll	ll	lm	ll	ll	ll	lm	lm	lm	lm	lm	lm	lm	lm
Marker33387	LG1	<lmxll>	{0-}	lm	ll	ll	lm	ll	ll	ll	ll	lm	ll	lm	lm	lm	ll	lm	ll	lm	lm	lm	lm	ll	ll	ll	lm	lm	lm	ll	lm	lm	ll	ll	ll	lm	lm	ll	lm	lm	lm	ll	ll	ll	ll	ll	ll	ll	ll
Marker98853	LG1	<lmxll>	{0-}	lm	ll	ll	lm	ll	ll	ll	ll	lm	ll	lm	lm	lm	ll	lm	ll	lm	lm	lm	lm	ll	ll	ll	lm	lm	lm	ll	lm	lm	ll	ll	ll	lm	lm	ll	lm	lm	lm	ll	ll	ll	ll	ll	ll	ll	ll
Marker30874	LG1	<lmxll>	{0-}	lm	ll	ll	lm	ll	ll	ll	ll	lm	ll	lm	lm	lm	ll	lm	ll	lm	lm	lm	lm	ll	ll	ll	lm	lm	lm	ll	lm	lm	ll	ll	ll	lm	lm	ll	lm	lm	lm	ll	ll	ll	ll	ll	ll	ll	ll
Marker147050	LG1	<lmxll>	{1-}	ll	lm	lm	ll	lm	lm	lm	lm	ll	lm	ll	ll	ll	lm	ll	lm	ll	ll	ll	ll	lm	lm	lm	ll	ll	ll	lm	ll	ll	lm	lm	lm	ll	ll	lm	ll	ll	ll	lm	lm	lm	lm	lm	lm	lm	lm
Marker25568	LG1	<nnxnp>	{-1}	np	nn	nn	np	nn	np	np	np	np	np	nn	np	nn	np	np	nn	np	nn	np	nn	nn	nn	nn	np	np	np	np	np	np	nn	nn	np	np	nn	np	nn	np	nn	nn	nn	np	nn	np	np	nn	nn
Marker26618	LG1	<nnxnp>	{-0}	nn	np	np	nn	np	nn	nn	nn	nn	nn	np	nn	np	nn	nn	np	nn	np	nn	np	np	np	np	nn	nn	nn	nn	nn	nn	np	np	nn	nn	np	nn	np	nn	np	np	np	nn	np	nn	nn	np	np
Marker48986	LG1	<hkxhk>	{10}	hh	kk	kk	hh	kk	hk	hk	hk	hh	hk	hk	hh	hk	hk	hh	kk	hh	hk	hh	hk	kk	kk	kk	hh	hh	hh	hk	hh	hh	kk	kk	hk	hh	hk	hk	hk	hh	hk	kk	kk	hk	kk	hk	hk	kk	kk
Marker58942	LG1	<lmxll>	{0-}	lm	ll	ll	lm	ll	ll	ll	ll	lm	ll	lm	lm	lm	ll	lm	ll	lm	lm	lm	lm	ll	ll	ll	lm	lm	lm	ll	lm	lm	ll	ll	ll	lm	lm	ll	lm	lm	lm	ll	ll	ll	ll	ll	ll	ll	ll
Marker50248	LG1	<lmxll>	{0-}	lm	ll	ll	lm	ll	ll	ll	ll	lm	ll	lm	lm	lm	ll	lm	ll	lm	lm	lm	lm	ll	ll	ll	lm	lm	lm	ll	lm	lm	ll	ll	ll	lm	lm	ll	lm	lm	lm	ll	ll	ll	ll	ll	ll	ll	ll
Marker30410	LG1	<nnxnp>	{-0}	nn	np	np	nn	np	nn	nn	nn	nn	nn	np	nn	np	nn	nn	np	nn	np	nn	np	np	np	np	nn	nn	nn	nn	nn	nn	np	np	nn	nn	np	nn	np	nn	np	np	np	nn	np	nn	nn	np	np
Marker94282	LG1	<efxeg>	{01}	fg	ee	ee	fg	ee	eg	eg	eg	fg	eg	ef	fg	ef	eg	fg	ee	fg	ef	fg	ef	ee	ee	ee	fg	fg	fg	eg	fg	fg	ee	ee	eg	fg	ef	eg	ef	fg	ef	ee	ee	eg	ee	eg	eg	ee	ee
Marker92343	LG1	<lmxll>	{0-}	lm	ll	ll	lm	ll	ll	ll	ll	lm	ll	lm	lm	lm	ll	lm	ll	lm	lm	lm	lm	ll	ll	ll	lm	lm	lm	ll	lm	lm	ll	ll	ll	lm	lm	ll	lm	lm	lm	ll	ll	ll	ll	ll	ll	ll	ll
Marker117456	LG1	<lmxll>	{0-}	lm	ll	ll	lm	ll	ll	ll	ll	lm	ll	lm	lm	lm	ll	lm	ll	lm	lm	lm	lm	ll	ll	ll	lm	lm	lm	ll	lm	lm	ll	ll	ll	lm	lm	ll	lm	lm	lm	ll	ll	ll	ll	ll	ll	ll	ll
Marker70300	LG1	<nnxnp>	{-0}	nn	np	np	nn	np	nn	nn	nn	nn	nn	np	nn	np	nn	nn	np	nn	np	nn	np	np	np	np	nn	nn	nn	nn	nn	nn	np	np	nn	nn	np	nn	np	nn	np	np	np	nn	np	nn	nn	np	np
Marker68382	LG1	<nnxnp>	{-0}	nn	np	np	nn	np	nn	nn	nn	nn	nn	np	nn	np	nn	nn	np	nn	np	nn	np	np	np	np	nn	nn	nn	nn	nn	nn	np	np	nn	nn	np	nn	np	nn	np	np	np	nn	np	nn	nn	np	np
Marker37756	LG1	<lmxll>	{0-}	lm	ll	ll	lm	ll	ll	ll	ll	lm	ll	lm	lm	lm	ll	lm	ll	lm	lm	lm	lm	ll	ll	ll	lm	lm	lm	ll	lm	lm	ll	ll	ll	lm	lm	ll	lm	lm	lm	ll	ll	ll	ll	ll	ll	ll	ll
Marker35010	LG1	<nnxnp>	{-0}	nn	np	np	nn	np	nn	nn	nn	nn	nn	np	nn	np	nn	nn	np	nn	np	nn	np	np	np	np	nn	nn	nn	nn	nn	nn	np	np	nn	nn	np	nn	np	nn	np	np	np	nn	np	nn	nn	np	np
Marker69468	LG1	<nnxnp>	{-0}	nn	np	np	nn	np	nn	nn	nn	nn	nn	np	nn	np	nn	nn	np	nn	np	nn	np	np	np	np	nn	nn	nn	nn	nn	nn	np	np	nn	nn	np	nn	np	nn	np	np	np	nn	np	nn	nn	np	np
Marker48645	LG1	<nnxnp>	{-0}	nn	np	np	nn	np	nn	nn	nn	nn	nn	np	nn	np	nn	nn	np	nn	np	nn	np	np	np	np	nn	nn	nn	nn	nn	nn	np	np	nn	nn	np	nn	np	nn	np	np	np	nn	np	nn	nn	np	np
Marker95220	LG1	<lmxll>	{0-}	lm	ll	ll	lm	ll	ll	ll	ll	lm	ll	lm	lm	lm	ll	lm	ll	lm	lm	lm	lm	ll	ll	ll	lm	lm	lm	ll	lm	lm	ll	ll	ll	lm	lm	ll	lm	lm	lm	ll	ll	ll	ll	ll	ll	ll	ll
Marker43508	LG1	<nnxnp>	{-0}	nn	np	np	nn	np	nn	nn	nn	nn	nn	np	nn	np	nn	nn	np	nn	np	nn	np	np	np	np	nn	nn	nn	nn	nn	nn	np	np	nn	nn	np	nn	np	nn	np	np	np	nn	np	nn	nn	np	np
Marker76040	LG1	<lmxll>	{0-}	lm	ll	ll	lm	ll	ll	ll	ll	lm	ll	lm	lm	lm	ll	lm	ll	lm	lm	lm	lm	ll	ll	ll	lm	lm	lm	ll	lm	lm	ll	ll	ll	lm	lm	ll	lm	lm	lm	ll	ll	ll	ll	ll	ll	ll	ll
Marker63874	LG1	<lmxll>	{1-}	ll	lm	lm	ll	lm	lm	lm	lm	ll	lm	ll	ll	ll	lm	ll	lm	ll	ll	ll	ll	lm	lm	lm	ll	ll	ll	lm	ll	ll	lm	lm	lm	ll	ll	lm	ll	ll	ll	lm	lm	lm	lm	lm	lm	lm	lm
Marker101558	LG1	<lmxll>	{0-}	lm	ll	ll	lm	ll	ll	ll	ll	lm	ll	lm	lm	lm	ll	lm	ll	lm	lm	lm	lm	ll	ll	ll	lm	lm	lm	ll	lm	lm	ll	ll	ll	lm	lm	ll	lm	lm	lm	ll	ll	ll	ll	ll	ll	ll	ll
Marker49106	LG1	<nnxnp>	{-0}	nn	np	np	nn	np	nn	nn	nn	nn	nn	np	nn	np	nn	nn	np	nn	np	nn	np	np	np	np	nn	nn	nn	nn	nn	nn	np	np	nn	nn	np	nn	np	nn	np	np	np	nn	np	nn	nn	np	np
Marker27634	LG1	<nnxnp>	{-0}	nn	np	np	nn	np	nn	nn	nn	nn	nn	np	nn	np	nn	nn	np	nn	np	nn	np	np	np	np	nn	nn	nn	nn	nn	nn	np	np	nn	nn	np	nn	np	nn	np	np	np	nn	np	nn	nn	np	np
Marker184315	LG1	<lmxll>	{0-}	lm	ll	ll	lm	ll	ll	ll	ll	lm	ll	lm	lm	lm	ll	lm	ll	lm	lm	lm	lm	ll	ll	ll	lm	lm	lm	ll	lm	lm	ll	ll	ll	lm	lm	ll	lm	lm	lm	ll	ll	ll	ll	ll	ll	ll	ll
Marker144387	LG1	<lmxll>	{0-}	lm	ll	ll	lm	ll	ll	ll	ll	lm	ll	lm	lm	lm	ll	lm	ll	lm	lm	lm	lm	ll	ll	ll	lm	lm	lm	ll	lm	lm	ll	ll	ll	lm	lm	ll	lm	lm	lm	ll	ll	ll	ll	ll	ll	ll	ll
Marker137559	LG1	<nnxnp>	{-1}	np	nn	nn	np	nn	np	np	np	np	np	nn	np	nn	np	np	nn	np	nn	np	nn	nn	nn	nn	np	np	np	np	np	np	nn	nn	np	np	nn	np	nn	np	nn	nn	nn	np	nn	np	np	nn	nn
Marker129157	LG1	<lmxll>	{0-}	lm	ll	ll	lm	ll	ll	ll	ll	lm	ll	lm	lm	lm	ll	lm	ll	lm	lm	lm	lm	ll	ll	ll	lm	lm	lm	ll	lm	lm	ll	ll	ll	lm	lm	ll	lm	lm	lm	ll	ll	ll	ll	ll	ll	ll	ll
Marker73264	LG1	<efxeg>	{00}	ef	eg	eg	ef	eg	ee	ee	ee	ef	ee	fg	ef	fg	ee	ef	eg	ef	fg	ef	fg	eg	eg	eg	ef	ef	ef	ee	ef	ef	eg	eg	ee	ef	fg	ee	fg	ef	fg	eg	eg	ee	eg	ee	ee	eg	eg
Marker113901	LG1	<nnxnp>	{-0}	nn	np	np	nn	np	nn	nn	nn	nn	nn	np	nn	np	nn	nn	np	nn	np	nn	np	np	np	np	nn	nn	nn	nn	nn	nn	np	np	nn	nn	np	nn	np	nn	np	np	np	nn	np	nn	nn	np	np
Marker27990	LG1	<nnxnp>	{-0}	nn	np	np	nn	np	nn	nn	nn	nn	nn	np	nn	np	nn	nn	np	nn	np	nn	np	np	np	np	nn	nn	nn	nn	nn	nn	np	np	nn	nn	np	nn	np	nn	np	np	np	nn	np	nn	nn	np	np
Marker104471	LG1	<efxeg>	{11}	eg	ef	ef	eg	ef	fg	fg	fg	eg	fg	ee	eg	ee	fg	eg	ef	eg	ee	eg	ee	ef	ef	ef	eg	eg	eg	fg	eg	eg	ef	ef	fg	eg	ee	fg	ee	eg	ee	ef	ef	fg	ef	fg	fg	ef	ef
Marker123555	LG1	<nnxnp>	{-0}	nn	np	np	nn	np	nn	nn	nn	nn	nn	np	nn	np	nn	nn	np	nn	np	nn	np	np	np	np	nn	nn	nn	nn	nn	nn	np	np	nn	nn	np	nn	np	nn	np	np	np	nn	np	nn	nn	np	np
Marker46341	LG1	<nnxnp>	{-0}	nn	np	np	nn	np	nn	nn	nn	nn	nn	np	nn	np	nn	nn	np	nn	np	nn	np	np	np	np	nn	nn	nn	nn	nn	nn	np	np	nn	nn	np	nn	np	nn	np	np	np	nn	np	nn	nn	np	np
Marker65654	LG1	<hkxhk>	{00}	hk	hk	hk	hk	hk	hh	hh	hh	hk	hh	kk	hk	kk	hh	hk	hk	hk	kk	hk	kk	hk	hk	hk	hk	hk	hk	hh	hk	hk	hk	hk	hh	hk	kk	hh	kk	hk	kk	hk	hk	hh	hk	hh	hh	hk	hk
Marker153141	LG1	<lmxll>	{0-}	lm	ll	ll	lm	ll	ll	ll	ll	lm	ll	lm	lm	lm	ll	lm	ll	lm	lm	lm	lm	ll	ll	ll	lm	lm	lm	ll	lm	lm	ll	ll	ll	lm	lm	ll	lm	lm	lm	ll	ll	ll	ll	ll	ll	ll	ll
Marker44365	LG1	<nnxnp>	{-0}	nn	np	np	nn	np	nn	nn	nn	nn	nn	np	nn	np	nn	nn	np	np	np	nn	np	np	np	np	nn	nn	nn	nn	nn	nn	np	np	nn	nn	np	nn	np	nn	np	np	np	nn	np	nn	nn	np	np
Marker74083	LG1	<nnxnp>	{-0}	nn	np	np	nn	np	nn	nn	nn	nn	nn	np	nn	np	nn	nn	np	np	np	nn	np	np	np	np	nn	nn	nn	nn	nn	nn	np	np	nn	nn	np	nn	np	nn	np	np	np	nn	np	nn	nn	np	np
Marker42282	LG1	<efxeg>	{00}	ef	eg	eg	ef	eg	ee	ee	ee	ef	ee	fg	ef	fg	ee	ef	eg	fg	fg	ef	fg	eg	eg	eg	ef	ef	ef	ee	ef	ef	eg	eg	ee	ef	fg	ee	fg	ef	fg	eg	eg	ee	eg	ee	ee	eg	eg
Marker15405	LG1	<lmxll>	{0-}	lm	ll	ll	lm	ll	ll	ll	ll	lm	ll	lm	lm	lm	ll	lm	ll	lm	lm	lm	lm	ll	ll	ll	lm	lm	lm	ll	lm	lm	ll	ll	ll	lm	lm	ll	lm	lm	lm	ll	ll	ll	ll	ll	ll	ll	ll
Marker129930	LG1	<lmxll>	{0-}	lm	ll	ll	lm	ll	ll	ll	ll	lm	ll	lm	lm	lm	ll	lm	ll	lm	lm	lm	lm	ll	ll	ll	lm	lm	lm	ll	lm	lm	ll	ll	ll	lm	lm	ll	lm	lm	lm	ll	ll	ll	ll	ll	ll	ll	ll
Marker55806	LG1	<hkxhk>	{11}	hk	hk	hk	hk	hk	kk	kk	kk	hk	kk	hh	hk	hh	kk	hk	hk	hh	hh	hk	hh	hk	hk	hk	hk	hk	hk	kk	hk	hk	hk	hk	kk	hk	hh	kk	hh	hk	hh	hk	hk	kk	hk	kk	kk	hk	hk
Marker90594	LG1	<lmxll>	{0-}	lm	ll	ll	lm	ll	ll	ll	ll	lm	ll	lm	lm	lm	ll	lm	ll	lm	lm	lm	lm	ll	ll	ll	lm	lm	lm	ll	lm	lm	ll	ll	ll	lm	lm	ll	lm	lm	lm	ll	ll	ll	ll	ll	ll	ll	ll
Marker147630	LG1	<nnxnp>	{-0}	nn	np	np	nn	np	nn	nn	nn	nn	nn	np	nn	np	nn	nn	np	np	np	nn	np	np	np	np	nn	nn	nn	nn	nn	nn	np	np	nn	nn	np	nn	np	nn	np	np	np	nn	np	nn	nn	np	np
Marker60773	LG1	<nnxnp>	{-0}	nn	np	np	nn	np	nn	nn	nn	nn	nn	np	nn	np	nn	nn	np	np	np	nn	np	np	np	np	nn	nn	nn	nn	nn	nn	np	np	nn	nn	np	nn	np	nn	np	np	np	nn	np	nn	nn	np	np
Marker128429	LG1	<nnxnp>	{-0}	nn	np	np	nn	np	nn	nn	nn	nn	nn	np	nn	np	nn	nn	np	np	np	nn	np	np	np	np	nn	nn	nn	nn	nn	nn	np	np	nn	nn	np	nn	np	nn	np	np	np	nn	np	nn	nn	np	np
Marker33944	LG1	<lmxll>	{0-}	lm	ll	ll	lm	ll	ll	ll	ll	lm	ll	lm	lm	lm	ll	lm	ll	lm	lm	lm	lm	ll	ll	ll	lm	lm	lm	ll	lm	lm	ll	ll	ll	lm	lm	ll	lm	lm	lm	ll	ll	ll	ll	ll	ll	ll	ll
Marker75850	LG1	<efxeg>	{10}	ee	fg	fg	ee	fg	ef	ef	ef	ee	ef	eg	ee	eg	ef	ee	fg	eg	eg	ee	eg	fg	fg	fg	ee	ee	ee	ef	ee	ee	fg	fg	ef	ee	eg	ef	eg	ee	eg	fg	fg	ef	fg	ef	ef	fg	fg
Marker47559	LG1	<nnxnp>	{-0}	nn	np	np	nn	np	nn	nn	nn	nn	nn	np	nn	np	nn	nn	np	np	np	nn	np	np	np	np	nn	nn	nn	nn	nn	nn	np	np	nn	nn	np	nn	np	nn	np	np	np	nn	np	nn	nn	np	np
Marker29606	LG1	<lmxll>	{0-}	lm	ll	ll	lm	ll	ll	ll	ll	lm	ll	lm	lm	lm	ll	lm	ll	lm	lm	lm	lm	ll	ll	ll	lm	lm	lm	ll	lm	lm	ll	ll	ll	lm	lm	ll	lm	lm	lm	ll	ll	ll	ll	ll	ll	ll	ll
Marker24835	LG1	<nnxnp>	{-0}	nn	np	np	nn	np	nn	nn	nn	nn	nn	np	nn	np	nn	nn	np	np	np	nn	np	np	np	np	nn	nn	nn	nn	nn	nn	np	np	nn	nn	np	nn	np	nn	np	np	np	nn	np	nn	nn	np	np
Marker92982	LG1	<lmxll>	{0-}	lm	ll	ll	lm	ll	ll	ll	ll	lm	ll	lm	lm	lm	ll	lm	ll	lm	lm	lm	lm	ll	ll	ll	lm	lm	lm	ll	lm	lm	ll	ll	ll	lm	lm	ll	lm	lm	lm	ll	ll	ll	ll	ll	ll	ll	ll
Marker143286	LG1	<nnxnp>	{-0}	nn	np	np	nn	np	nn	nn	nn	nn	nn	np	nn	np	nn	nn	np	np	np	nn	np	np	np	np	nn	nn	nn	nn	nn	nn	np	np	nn	nn	np	nn	np	nn	np	np	np	nn	np	nn	nn	np	np
Marker96833	LG1	<hkxhk>	{11}	hk	hk	hk	hk	hk	kk	kk	kk	hk	kk	hh	hk	hh	kk	hk	hk	hk	hh	hk	hh	hk	hk	hk	hk	hk	hk	kk	hk	hk	hk	hk	kk	hk	hh	kk	hh	hk	hh	hk	hk	kk	hk	kk	kk	hk	hk
Marker96916	LG1	<nnxnp>	{-0}	nn	np	np	nn	np	nn	nn	nn	nn	nn	np	nn	np	nn	nn	np	nn	np	nn	np	np	np	np	nn	nn	nn	nn	nn	nn	np	np	nn	nn	np	nn	np	nn	np	np	np	nn	np	nn	nn	np	np
Marker14488	LG1	<nnxnp>	{-0}	nn	np	np	nn	np	nn	nn	nn	nn	nn	np	nn	np	nn	nn	np	nn	np	nn	np	np	np	np	nn	nn	nn	nn	nn	nn	np	np	nn	nn	np	nn	np	nn	np	np	np	nn	np	nn	nn	np	np
Marker74174	LG1	<efxeg>	{00}	ef	eg	eg	ef	eg	ee	ee	ee	ef	ee	fg	ef	fg	ee	ef	eg	ef	fg	ef	fg	eg	eg	eg	ef	ef	ef	ee	ef	ef	eg	eg	ee	ef	fg	ee	fg	ef	fg	eg	eg	ee	eg	ee	ee	eg	eg
Marker105477	LG1	<lmxll>	{0-}	lm	ll	ll	lm	ll	ll	ll	ll	lm	ll	lm	lm	lm	ll	lm	ll	lm	lm	lm	lm	ll	ll	ll	lm	lm	lm	ll	lm	lm	ll	ll	ll	lm	lm	ll	lm	lm	lm	ll	ll	ll	ll	ll	ll	ll	ll
Marker98986	LG1	<nnxnp>	{-0}	nn	np	np	nn	np	nn	nn	nn	nn	nn	np	nn	np	nn	nn	np	nn	np	nn	np	np	np	np	nn	nn	nn	nn	nn	nn	np	np	nn	nn	np	nn	np	nn	np	np	np	nn	np	nn	nn	np	np
Marker185902	LG1	<nnxnp>	{-0}	nn	np	np	nn	np	nn	nn	nn	nn	nn	np	nn	np	nn	nn	np	nn	np	nn	np	np	np	np	nn	nn	nn	nn	nn	nn	np	np	nn	nn	np	nn	np	nn	np	np	np	nn	np	nn	nn	np	np
Marker108368	LG1	<lmxll>	{0-}	lm	ll	ll	lm	ll	ll	ll	ll	lm	ll	lm	lm	lm	ll	lm	ll	lm	lm	lm	lm	ll	ll	ll	lm	lm	lm	ll	lm	lm	ll	ll	ll	lm	lm	ll	lm	lm	lm	ll	ll	ll	ll	ll	ll	ll	ll
Marker37268	LG1	<efxeg>	{00}	ef	eg	eg	ef	eg	ee	ee	ee	ef	ee	fg	ef	fg	ee	ef	eg	ef	fg	ef	fg	eg	eg	eg	ef	ef	ef	ee	ef	ef	eg	eg	ee	ef	fg	ee	fg	ef	fg	eg	eg	ee	eg	ee	ee	eg	eg
Marker88934	LG1	<nnxnp>	{-1}	np	nn	nn	np	nn	np	np	np	np	np	nn	np	nn	np	np	nn	np	nn	np	nn	nn	nn	nn	np	np	np	np	np	np	nn	nn	np	np	nn	np	nn	np	nn	nn	nn	np	nn	np	np	nn	nn
Marker84240	LG1	<nnxnp>	{-0}	nn	np	np	nn	np	nn	nn	nn	nn	nn	np	nn	np	nn	nn	np	nn	np	nn	np	np	np	np	nn	nn	nn	nn	nn	nn	np	np	nn	nn	np	nn	np	nn	np	np	np	nn	np	nn	nn	np	np
Marker60964	LG1	<lmxll>	{1-}	ll	lm	lm	ll	lm	lm	lm	lm	ll	lm	ll	ll	ll	lm	ll	lm	ll	ll	ll	ll	lm	lm	lm	ll	ll	ll	lm	ll	ll	lm	lm	lm	ll	ll	lm	ll	ll	ll	lm	lm	lm	lm	lm	lm	lm	lm
Marker145115	LG1	<nnxnp>	{-0}	nn	np	np	nn	np	nn	nn	nn	nn	nn	np	nn	np	nn	nn	np	nn	np	nn	np	np	np	np	nn	nn	nn	nn	nn	nn	np	np	nn	nn	np	nn	np	nn	np	np	np	nn	np	nn	nn	np	np
Marker74858	LG1	<lmxll>	{0-}	lm	ll	ll	lm	ll	ll	ll	ll	lm	ll	lm	lm	lm	ll	lm	ll	lm	lm	lm	lm	ll	ll	ll	lm	lm	lm	ll	lm	lm	ll	ll	ll	lm	lm	ll	lm	lm	lm	ll	ll	ll	ll	ll	ll	ll	ll
Marker60775	LG1	<lmxll>	{0-}	lm	ll	ll	lm	ll	ll	ll	ll	lm	ll	lm	lm	lm	ll	lm	ll	lm	lm	lm	lm	ll	ll	ll	lm	lm	lm	ll	lm	lm	ll	ll	ll	lm	lm	ll	lm	lm	lm	ll	ll	ll	ll	ll	ll	ll	ll
Marker49744	LG1	<efxeg>	{00}	ef	eg	eg	ef	eg	ee	ee	ee	ef	ee	fg	ef	fg	ee	ef	eg	ef	fg	ef	fg	eg	eg	eg	ef	ef	ef	ee	ef	ef	eg	eg	ee	ef	fg	ee	fg	ef	fg	eg	eg	ee	eg	ee	ee	eg	eg
Marker140645	LG1	<lmxll>	{0-}	lm	ll	ll	lm	ll	ll	ll	ll	lm	ll	lm	lm	lm	ll	lm	ll	lm	lm	lm	lm	ll	ll	ll	lm	lm	lm	ll	lm	lm	ll	ll	ll	lm	lm	ll	lm	lm	lm	ll	ll	ll	ll	ll	ll	ll	ll
Marker23279	LG1	<efxeg>	{11}	eg	ef	ef	eg	ef	fg	fg	fg	eg	fg	ee	eg	ee	fg	eg	ef	eg	ee	eg	ee	ef	ef	ef	eg	eg	eg	fg	eg	eg	ef	ef	fg	eg	ee	fg	ee	eg	ee	ef	ef	fg	ef	fg	fg	ef	ef
Marker24304	LG1	<lmxll>	{0-}	lm	ll	ll	lm	ll	ll	ll	ll	lm	ll	lm	lm	lm	ll	lm	ll	lm	lm	lm	lm	ll	ll	ll	lm	lm	lm	ll	lm	lm	ll	ll	ll	lm	lm	ll	lm	lm	lm	ll	ll	ll	ll	ll	ll	ll	ll
Marker55517	LG1	<hkxhk>	{11}	hk	hk	hk	hk	hk	kk	kk	kk	hk	kk	hh	hk	hh	kk	hk	hk	hk	hh	hk	hh	hk	hk	hk	hk	hk	hk	kk	hk	hk	hk	hk	kk	hk	hh	kk	hh	hk	hh	hk	hk	kk	hk	kk	kk	hk	hk
Marker166560	LG1	<nnxnp>	{-1}	np	nn	nn	np	nn	np	np	np	np	np	nn	np	nn	np	np	nn	np	nn	np	nn	nn	nn	nn	np	np	np	np	np	np	nn	nn	np	np	nn	np	nn	np	nn	nn	nn	np	nn	np	np	nn	nn
Marker54752	LG1	<nnxnp>	{-1}	np	nn	nn	np	nn	np	np	np	np	np	nn	np	nn	np	np	nn	np	nn	np	nn	nn	nn	nn	np	np	np	np	np	np	nn	nn	np	np	nn	np	nn	np	nn	nn	nn	np	nn	np	np	nn	nn
Marker45705	LG1	<nnxnp>	{-1}	np	nn	nn	np	nn	np	np	np	np	np	nn	np	nn	np	np	nn	np	nn	np	nn	nn	nn	nn	np	np	np	np	np	np	nn	nn	np	np	nn	np	nn	np	nn	nn	nn	np	nn	np	np	nn	nn
Marker139398	LG1	<nnxnp>	{-1}	np	nn	nn	np	nn	np	np	np	np	np	nn	np	nn	np	np	nn	np	nn	np	nn	nn	nn	nn	np	np	np	np	np	np	nn	nn	np	np	nn	np	nn	np	nn	nn	nn	np	nn	np	np	nn	nn
Marker55461	LG1	<lmxll>	{0-}	lm	ll	ll	lm	ll	ll	ll	ll	lm	ll	lm	lm	lm	ll	lm	ll	lm	lm	lm	lm	ll	ll	ll	lm	lm	lm	ll	lm	lm	ll	ll	ll	lm	lm	ll	lm	lm	lm	ll	ll	ll	ll	ll	ll	ll	ll
Marker78781	LG1	<lmxll>	{0-}	lm	ll	ll	lm	ll	ll	ll	ll	lm	ll	lm	lm	lm	ll	lm	ll	lm	lm	lm	lm	ll	ll	ll	lm	lm	lm	ll	lm	lm	ll	ll	ll	lm	lm	ll	lm	lm	lm	ll	ll	ll	ll	ll	ll	ll	ll
Marker64507	LG1	<lmxll>	{0-}	lm	ll	ll	lm	ll	ll	ll	ll	lm	ll	lm	lm	lm	ll	lm	ll	lm	lm	lm	lm	ll	ll	ll	lm	lm	lm	ll	lm	lm	ll	ll	ll	lm	lm	ll	lm	lm	lm	ll	ll	ll	ll	ll	ll	ll	ll
Marker41489	LG1	<nnxnp>	{-0}	nn	np	np	nn	np	nn	nn	nn	nn	nn	np	nn	np	nn	nn	np	nn	np	nn	np	np	np	np	nn	nn	nn	nn	nn	nn	np	np	nn	nn	np	nn	np	nn	np	np	np	nn	np	nn	nn	np	np
Marker14166	LG1	<efxeg>	{01}	fg	ee	ee	fg	ee	eg	eg	eg	fg	eg	ef	fg	ef	eg	fg	ee	fg	ef	fg	ef	ee	ee	ee	fg	fg	fg	eg	fg	fg	ee	ee	eg	fg	ef	eg	ef	fg	ef	ee	ee	eg	ee	eg	eg	ee	ee
Marker26264	LG1	<lmxll>	{1-}	ll	lm	lm	ll	lm	lm	lm	lm	ll	lm	ll	ll	ll	lm	ll	lm	ll	ll	ll	ll	lm	lm	lm	ll	ll	ll	lm	ll	ll	lm	lm	lm	ll	ll	lm	ll	ll	ll	lm	lm	lm	lm	lm	lm	lm	lm
Marker31558	LG1	<efxeg>	{01}	fg	ee	ee	fg	ee	eg	eg	eg	fg	eg	ef	fg	ef	eg	fg	ee	fg	ef	fg	ef	ee	ee	ee	fg	fg	fg	eg	fg	fg	ee	ee	eg	fg	ef	eg	ef	fg	ef	ee	ee	eg	ee	eg	eg	ee	ee
Marker18151	LG1	<lmxll>	{0-}	lm	ll	ll	lm	ll	ll	ll	ll	lm	ll	lm	lm	lm	ll	lm	ll	lm	lm	lm	lm	ll	ll	ll	lm	lm	lm	ll	lm	lm	ll	ll	ll	lm	lm	ll	lm	lm	lm	ll	ll	ll	ll	ll	ll	ll	ll
Marker34110	LG1	<lmxll>	{0-}	lm	ll	ll	lm	ll	ll	ll	ll	lm	ll	lm	lm	lm	ll	lm	ll	lm	lm	lm	lm	ll	ll	ll	lm	lm	lm	ll	lm	lm	ll	ll	ll	lm	lm	ll	lm	lm	lm	ll	ll	ll	ll	ll	ll	ll	ll
Marker35385	LG1	<efxeg>	{00}	ef	eg	eg	ef	eg	ee	ee	ee	ef	ee	fg	ef	fg	ee	ef	eg	ef	fg	ef	fg	eg	eg	eg	ef	ef	ef	ee	ef	ef	eg	eg	ee	ef	fg	ee	fg	ef	fg	eg	eg	ee	eg	ee	ee	eg	eg
Marker124349	LG1	<lmxll>	{1-}	ll	lm	lm	ll	lm	lm	lm	lm	ll	lm	ll	ll	ll	lm	ll	lm	ll	ll	ll	ll	lm	lm	lm	ll	ll	ll	lm	ll	ll	lm	lm	lm	ll	ll	lm	ll	ll	ll	lm	lm	lm	lm	lm	lm	lm	lm
Marker179793	LG1	<hkxhk>	{00}	hk	hk	hk	hk	hk	hh	hh	hh	hk	hh	kk	hk	kk	hh	hk	hk	hk	kk	hk	kk	hk	hk	hk	hk	hk	hk	hh	hk	hk	hk	hk	hh	hk	kk	hh	kk	hk	kk	hk	hk	hh	hk	hh	hh	hk	hk
Marker34906	LG1	<nnxnp>	{-1}	np	nn	nn	np	nn	np	np	np	np	np	nn	np	nn	np	np	nn	np	nn	np	nn	nn	nn	nn	np	np	np	np	np	np	nn	nn	np	np	nn	np	nn	np	nn	nn	nn	np	nn	np	np	nn	nn
Marker30871	LG1	<lmxll>	{0-}	lm	ll	ll	lm	ll	ll	ll	ll	lm	ll	lm	lm	lm	ll	lm	ll	lm	lm	lm	lm	ll	ll	ll	lm	lm	lm	ll	lm	lm	ll	ll	ll	lm	lm	ll	lm	lm	lm	ll	ll	ll	ll	ll	ll	ll	ll
Marker183281	LG1	<hkxhk>	{01}	kk	hh	hh	kk	hh	hk	hk	hk	kk	hk	hk	kk	hk	hk	kk	hh	hk	hk	kk	hk	hh	hh	hh	kk	kk	kk	hk	kk	kk	hh	hh	hk	kk	hk	hk	hk	kk	hk	hh	hh	hk	hh	hk	hk	hh	hh
Marker54516	LG1	<nnxnp>	{-0}	nn	np	np	nn	np	nn	nn	nn	nn	nn	np	nn	np	nn	nn	np	np	np	nn	np	np	np	np	nn	nn	nn	nn	nn	nn	np	np	nn	nn	np	nn	np	nn	np	np	np	nn	np	nn	nn	np	np
Marker169078	LG1	<nnxnp>	{-0}	nn	np	np	nn	np	nn	nn	nn	nn	nn	np	nn	np	nn	nn	np	np	np	nn	np	np	np	np	nn	nn	nn	nn	nn	nn	np	np	nn	nn	np	nn	np	nn	np	np	np	nn	np	nn	nn	np	np
Marker179978	LG1	<nnxnp>	{-0}	nn	np	np	nn	np	nn	nn	nn	nn	nn	np	nn	np	nn	nn	np	np	np	nn	np	np	np	np	nn	nn	nn	nn	nn	nn	np	np	nn	nn	np	nn	np	nn	np	np	np	nn	np	nn	nn	np	np
Marker38514	LG1	<nnxnp>	{-0}	nn	np	np	nn	np	nn	nn	nn	nn	nn	np	nn	np	nn	nn	np	np	np	nn	np	np	np	np	nn	nn	nn	nn	nn	nn	np	np	nn	nn	np	nn	np	nn	np	np	np	nn	np	nn	nn	np	np
Marker178268	LG1	<nnxnp>	{-0}	nn	np	np	nn	np	nn	nn	nn	nn	nn	np	nn	np	nn	nn	np	np	np	nn	np	np	np	np	nn	nn	nn	nn	nn	nn	np	np	nn	nn	np	nn	np	nn	np	np	np	nn	np	nn	nn	np	np
Marker44507	LG1	<lmxll>	{0-}	lm	ll	ll	lm	ll	ll	ll	ll	lm	ll	lm	lm	lm	ll	lm	ll	lm	lm	lm	lm	ll	ll	ll	lm	lm	lm	ll	lm	lm	ll	ll	ll	lm	lm	ll	lm	lm	lm	ll	ll	ll	ll	ll	ll	ll	ll
Marker26793	LG1	<lmxll>	{0-}	lm	ll	ll	lm	ll	ll	ll	ll	lm	ll	lm	lm	lm	ll	lm	ll	lm	lm	lm	lm	ll	ll	ll	lm	lm	lm	ll	lm	lm	ll	ll	ll	lm	lm	ll	lm	lm	lm	ll	ll	ll	ll	ll	ll	ll	ll
Marker74379	LG1	<lmxll>	{0-}	lm	ll	ll	lm	ll	ll	ll	ll	lm	ll	lm	lm	lm	ll	lm	ll	lm	lm	lm	lm	ll	ll	ll	lm	lm	lm	ll	lm	lm	ll	ll	ll	lm	lm	ll	lm	lm	lm	ll	ll	ll	ll	ll	ll	ll	ll
Marker170736	LG1	<lmxll>	{0-}	lm	ll	ll	lm	ll	ll	ll	ll	lm	ll	lm	lm	lm	ll	lm	ll	lm	lm	lm	lm	ll	ll	ll	lm	lm	lm	ll	lm	lm	ll	ll	ll	lm	lm	ll	lm	lm	lm	ll	ll	ll	ll	ll	ll	ll	ll
Marker151269	LG1	<lmxll>	{0-}	lm	ll	ll	lm	ll	ll	ll	ll	lm	ll	lm	lm	lm	ll	lm	ll	lm	lm	lm	lm	ll	ll	ll	lm	lm	lm	ll	lm	lm	ll	ll	ll	lm	lm	ll	lm	lm	lm	ll	ll	ll	ll	ll	ll	ll	ll
Marker28567	LG1	<lmxll>	{0-}	lm	ll	ll	lm	ll	ll	ll	ll	lm	ll	lm	lm	lm	ll	lm	ll	lm	lm	lm	lm	ll	ll	ll	lm	lm	lm	ll	lm	lm	ll	ll	ll	lm	lm	ll	lm	lm	lm	ll	ll	ll	ll	ll	ll	ll	ll
Marker57484	LG1	<lmxll>	{0-}	lm	ll	ll	lm	ll	ll	ll	ll	lm	ll	lm	lm	lm	ll	lm	ll	lm	lm	lm	lm	ll	ll	ll	lm	lm	lm	ll	lm	lm	ll	ll	ll	lm	lm	ll	lm	lm	lm	ll	ll	ll	ll	ll	ll	ll	ll
Marker22183	LG1	<lmxll>	{0-}	lm	ll	ll	lm	ll	ll	ll	ll	lm	ll	lm	lm	lm	ll	lm	ll	lm	lm	lm	lm	ll	ll	ll	lm	lm	lm	ll	lm	lm	ll	ll	ll	lm	lm	ll	lm	lm	lm	ll	ll	ll	ll	ll	ll	ll	ll
Marker30487	LG1	<hkxhk>	{11}	hk	hk	hk	hk	hk	kk	kk	kk	hk	kk	hh	hk	hh	kk	hk	hk	hh	hh	hk	hh	hk	hk	hk	hk	hk	hk	kk	hk	hk	hk	hk	kk	hk	hh	kk	hh	hk	hh	hk	hk	kk	hk	kk	kk	hk	hk
Marker66413	LG1	<lmxll>	{0-}	lm	ll	ll	lm	ll	ll	ll	ll	lm	ll	lm	lm	lm	ll	lm	ll	lm	lm	lm	lm	ll	ll	ll	lm	lm	lm	ll	lm	lm	ll	ll	ll	lm	lm	ll	lm	lm	lm	ll	ll	ll	ll	ll	ll	ll	ll
Marker30412	LG1	<nnxnp>	{-0}	nn	np	np	nn	np	nn	nn	nn	nn	nn	np	nn	np	nn	nn	np	np	np	nn	np	np	np	np	nn	nn	nn	nn	nn	nn	np	np	nn	nn	np	nn	np	nn	np	np	np	nn	np	nn	nn	np	np
Marker73057	LG1	<hkxhk>	{00}	hk	hk	hk	hk	hk	hh	hh	hh	hk	hh	kk	hk	kk	hh	hk	hk	hk	kk	hk	kk	hk	hk	hk	hk	hk	hk	hh	hk	hk	hk	hk	hh	hk	kk	hh	kk	hk	kk	hk	hk	hh	hk	hh	hh	hk	hk
Marker108008	LG1	<lmxll>	{0-}	lm	ll	ll	lm	ll	ll	ll	ll	lm	ll	lm	lm	lm	ll	lm	ll	lm	lm	lm	lm	ll	ll	ll	lm	lm	lm	ll	lm	lm	ll	ll	ll	lm	lm	ll	lm	lm	lm	ll	ll	ll	ll	ll	ll	ll	ll
Marker69394	LG1	<lmxll>	{1-}	ll	lm	lm	ll	lm	lm	lm	lm	ll	lm	ll	ll	ll	lm	ll	lm	ll	ll	ll	ll	lm	lm	lm	ll	ll	ll	lm	ll	ll	lm	lm	lm	ll	ll	lm	ll	ll	ll	lm	lm	lm	lm	lm	lm	lm	lm
Marker103319	LG1	<nnxnp>	{-0}	nn	np	np	nn	np	nn	nn	nn	nn	nn	np	nn	np	nn	nn	np	nn	np	nn	np	np	np	np	nn	nn	nn	nn	nn	nn	np	np	nn	nn	np	nn	np	nn	np	np	np	nn	np	nn	nn	np	np
Marker28262	LG1	<lmxll>	{0-}	lm	ll	ll	lm	ll	ll	ll	ll	lm	ll	lm	lm	lm	ll	lm	ll	lm	lm	lm	lm	ll	ll	ll	lm	lm	lm	ll	lm	lm	ll	ll	ll	lm	lm	ll	lm	lm	lm	ll	ll	ll	ll	ll	ll	ll	ll
Marker25668	LG1	<lmxll>	{0-}	lm	ll	ll	lm	ll	ll	ll	ll	lm	ll	lm	lm	lm	ll	lm	ll	lm	lm	lm	lm	ll	ll	ll	lm	lm	lm	ll	lm	lm	ll	ll	ll	lm	lm	ll	lm	lm	lm	ll	ll	ll	ll	ll	ll	ll	ll
Marker59962	LG1	<nnxnp>	{-0}	nn	np	np	nn	np	nn	nn	nn	nn	nn	np	nn	np	nn	nn	np	nn	np	nn	np	np	np	np	nn	nn	nn	nn	nn	nn	np	np	nn	nn	np	nn	np	nn	np	np	np	nn	np	nn	nn	np	np
Marker33871	LG1	<nnxnp>	{-1}	np	nn	nn	np	nn	np	np	np	np	np	nn	np	nn	np	np	nn	np	nn	np	nn	nn	nn	nn	np	np	np	np	np	np	nn	nn	np	np	nn	np	nn	np	nn	nn	nn	np	nn	np	np	nn	nn
Marker25399	LG1	<nnxnp>	{-0}	nn	np	np	nn	np	nn	nn	nn	nn	nn	np	nn	np	nn	nn	np	nn	np	nn	np	np	np	np	nn	nn	nn	nn	nn	nn	np	np	nn	nn	np	nn	np	nn	np	np	np	nn	np	nn	nn	np	np
Marker86894	LG1	<nnxnp>	{-1}	np	nn	nn	np	nn	np	np	np	np	np	nn	np	nn	np	np	nn	np	nn	np	nn	nn	nn	nn	np	np	np	np	np	np	nn	nn	np	np	nn	np	nn	np	nn	nn	nn	np	nn	np	np	nn	nn
Marker39685	LG1	<nnxnp>	{-1}	np	nn	nn	np	nn	np	np	np	np	np	nn	np	nn	np	np	nn	np	nn	np	nn	nn	nn	nn	np	np	np	np	np	np	nn	nn	np	np	nn	np	nn	np	nn	nn	nn	np	nn	np	np	nn	nn
Marker25891	LG1	<efxeg>	{00}	ef	eg	eg	ef	eg	ee	ee	ee	ef	ee	fg	ef	fg	ee	ef	eg	ef	fg	ef	fg	eg	eg	eg	ef	ef	ef	ee	ef	ef	eg	eg	ee	ef	fg	ee	fg	ef	fg	eg	eg	ee	eg	ee	ee	eg	eg
Marker94049	LG1	<lmxll>	{0-}	lm	ll	ll	lm	ll	ll	ll	ll	lm	ll	lm	lm	lm	ll	lm	ll	lm	lm	lm	lm	ll	ll	ll	lm	lm	lm	ll	lm	lm	ll	ll	ll	lm	lm	ll	lm	lm	lm	ll	ll	ll	ll	ll	ll	ll	ll
Marker167113	LG1	<hkxhk>	{11}	hk	hk	hk	hk	hk	kk	kk	kk	hk	kk	hh	hk	hh	kk	hk	hk	hk	hh	hk	hh	hk	hk	hk	hk	hk	hk	kk	hk	hk	hk	hk	kk	hk	hh	kk	hh	hk	hh	hk	hk	kk	hk	kk	kk	hk	hk
Marker43162	LG1	<lmxll>	{0-}	lm	ll	ll	lm	ll	ll	ll	ll	lm	ll	lm	lm	lm	ll	lm	ll	lm	lm	lm	lm	ll	ll	ll	lm	lm	lm	ll	lm	lm	ll	ll	ll	lm	lm	ll	lm	lm	lm	ll	ll	ll	ll	ll	ll	ll	ll
Marker25422	LG1	<abxcd>	{10}	ac	bd	bd	ac	bd	bc	bc	bc	ac	bc	ad	ac	ad	bc	ac	bd	ac	ad	ac	ad	bd	bd	bd	ac	ac	ac	bc	ac	ac	bd	bd	bc	ac	ad	bc	ad	ac	ad	bd	bd	bc	bd	bc	bc	bd	bd
Marker76828	LG1	<lmxll>	{0-}	lm	ll	ll	lm	ll	ll	ll	ll	lm	ll	lm	lm	lm	ll	lm	ll	lm	lm	lm	lm	ll	ll	ll	lm	lm	lm	ll	lm	lm	ll	ll	ll	lm	lm	ll	lm	lm	lm	ll	ll	ll	ll	ll	ll	ll	ll
Marker52250	LG1	<efxeg>	{01}	fg	ee	ee	fg	ee	eg	eg	eg	fg	eg	ef	fg	ef	eg	fg	ee	fg	ef	fg	ef	ee	ee	ee	fg	fg	fg	eg	fg	fg	ee	ee	eg	fg	ef	eg	ef	fg	ef	ee	ee	eg	ee	eg	eg	ee	ee
Marker55447	LG1	<lmxll>	{1-}	ll	lm	lm	ll	lm	lm	lm	lm	ll	lm	ll	ll	ll	lm	ll	lm	ll	ll	ll	ll	lm	lm	lm	ll	ll	ll	lm	ll	ll	lm	lm	lm	ll	ll	lm	ll	ll	ll	lm	lm	lm	lm	lm	lm	lm	lm
Marker184478	LG1	<lmxll>	{1-}	ll	lm	lm	ll	lm	lm	lm	lm	ll	lm	ll	ll	ll	lm	ll	lm	ll	ll	ll	ll	lm	lm	lm	ll	ll	ll	lm	ll	ll	lm	lm	lm	ll	ll	lm	ll	ll	ll	lm	lm	lm	lm	lm	lm	lm	lm
Marker20856	LG1	<lmxll>	{1-}	ll	lm	lm	ll	lm	lm	lm	lm	ll	lm	ll	ll	ll	lm	ll	lm	ll	ll	ll	ll	lm	lm	lm	ll	ll	ll	lm	ll	ll	lm	lm	lm	ll	ll	lm	ll	ll	ll	lm	lm	lm	lm	lm	lm	lm	lm
Marker53956	LG1	<lmxll>	{0-}	lm	ll	ll	lm	ll	ll	ll	ll	lm	ll	lm	lm	lm	ll	lm	ll	lm	lm	lm	lm	ll	ll	ll	lm	lm	lm	ll	lm	lm	ll	ll	ll	lm	lm	ll	lm	lm	lm	ll	ll	ll	ll	ll	ll	ll	ll
Marker67893	LG1	<nnxnp>	{-1}	np	nn	nn	np	nn	np	np	np	np	np	nn	np	nn	np	np	nn	np	nn	np	nn	nn	nn	nn	np	np	np	np	np	np	nn	nn	np	np	nn	np	nn	np	nn	nn	nn	np	nn	np	np	nn	nn
Marker47582	LG1	<nnxnp>	{-1}	np	nn	nn	np	nn	np	np	np	np	np	nn	np	nn	np	np	nn	np	nn	np	nn	nn	nn	nn	np	np	np	np	np	np	nn	nn	np	np	nn	np	nn	np	nn	nn	nn	np	nn	np	np	nn	nn
Marker113818	LG1	<nnxnp>	{-1}	np	nn	nn	np	nn	np	np	np	np	np	nn	np	nn	np	np	nn	np	nn	np	nn	nn	nn	nn	np	np	np	np	np	np	nn	nn	np	np	nn	np	nn	np	nn	nn	nn	np	nn	np	np	nn	nn
Marker56561	LG1	<nnxnp>	{-1}	np	nn	nn	np	nn	np	np	np	np	np	nn	np	nn	np	np	nn	np	nn	np	nn	nn	nn	nn	np	np	np	np	np	np	nn	nn	np	np	nn	np	nn	np	nn	nn	nn	np	nn	np	np	nn	nn
Marker121552	LG1	<nnxnp>	{-0}	nn	np	np	nn	np	nn	nn	nn	nn	nn	np	nn	np	nn	nn	np	nn	np	nn	np	np	np	np	nn	nn	nn	nn	nn	nn	np	np	nn	nn	np	nn	np	nn	np	np	np	nn	np	nn	nn	np	np
Marker39697	LG1	<nnxnp>	{-0}	nn	np	np	nn	np	nn	nn	nn	nn	nn	np	nn	np	nn	nn	np	nn	np	nn	np	np	np	np	nn	nn	nn	nn	nn	nn	np	np	nn	nn	np	nn	np	nn	np	np	np	nn	np	nn	nn	np	np
Marker16078	LG1	<efxeg>	{01}	fg	ee	ee	fg	ee	eg	eg	eg	fg	eg	ef	fg	ef	eg	fg	ee	fg	ef	fg	ef	ee	ee	ee	fg	fg	fg	eg	fg	fg	ee	ee	eg	fg	ef	eg	ef	fg	ef	ee	ee	eg	ee	eg	eg	ee	ee
Marker19733	LG1	<efxeg>	{01}	fg	ee	ee	fg	ee	eg	eg	eg	fg	eg	ef	fg	ef	eg	fg	ee	fg	ef	fg	ef	ee	ee	ee	fg	fg	fg	eg	fg	fg	ee	ee	eg	fg	ef	eg	ef	fg	ef	ee	ee	eg	ee	eg	eg	ee	ee
Marker25324	LG1	<lmxll>	{0-}	lm	ll	ll	lm	ll	ll	ll	ll	lm	ll	lm	lm	lm	ll	lm	ll	lm	lm	lm	lm	ll	ll	ll	lm	lm	lm	ll	lm	lm	ll	ll	ll	lm	lm	ll	lm	lm	lm	ll	ll	ll	ll	ll	ll	ll	ll
Marker35397	LG1	<efxeg>	{01}	fg	ee	ee	fg	ee	eg	eg	eg	fg	eg	ef	fg	ef	eg	fg	ee	fg	ef	fg	ef	ee	ee	ee	fg	fg	fg	eg	fg	fg	ee	ee	eg	fg	ef	eg	ef	fg	ef	ee	ee	eg	ee	eg	eg	ee	ee
Marker91102	LG1	<nnxnp>	{-1}	np	nn	nn	np	nn	np	np	np	np	np	nn	np	nn	np	np	nn	np	nn	np	nn	nn	nn	nn	np	np	np	np	np	np	nn	nn	np	np	nn	np	nn	np	nn	nn	nn	np	nn	np	np	nn	nn
Marker13307	LG1	<lmxll>	{0-}	lm	ll	ll	lm	ll	ll	ll	ll	lm	ll	lm	lm	lm	ll	lm	ll	lm	lm	lm	lm	ll	ll	ll	lm	lm	lm	ll	lm	lm	ll	ll	ll	lm	lm	ll	lm	lm	lm	ll	ll	ll	ll	ll	ll	ll	ll
Marker55400	LG1	<nnxnp>	{-1}	np	nn	nn	np	nn	np	np	np	np	np	nn	np	nn	np	np	nn	np	nn	np	nn	nn	nn	nn	np	np	np	np	np	np	nn	nn	np	np	nn	np	nn	np	nn	nn	nn	np	nn	np	np	nn	nn
Marker29447	LG1	<efxeg>	{00}	ef	eg	eg	ef	eg	ee	ee	ee	ef	ee	fg	ef	fg	ee	ef	eg	ef	fg	ef	fg	eg	eg	eg	ef	ef	ef	ee	ef	ef	eg	eg	ee	ef	fg	ee	fg	ef	fg	eg	eg	ee	eg	ee	ee	eg	eg
Marker15797	LG1	<nnxnp>	{-1}	np	nn	nn	np	nn	np	np	np	np	np	nn	np	nn	np	np	nn	np	nn	np	nn	nn	nn	nn	np	np	np	np	np	np	nn	nn	np	np	nn	np	nn	np	nn	nn	nn	np	nn	np	np	nn	nn
Marker12130	LG1	<lmxll>	{1-}	ll	lm	lm	ll	lm	lm	lm	lm	ll	lm	ll	ll	ll	lm	ll	lm	ll	ll	ll	ll	lm	lm	lm	ll	ll	ll	lm	ll	ll	lm	lm	lm	ll	ll	lm	ll	ll	ll	lm	lm	lm	lm	lm	lm	lm	lm
Marker61170	LG1	<nnxnp>	{-1}	np	nn	nn	np	nn	np	np	np	np	np	nn	np	nn	np	np	nn	np	nn	np	nn	nn	nn	nn	np	np	np	np	np	np	nn	nn	np	np	nn	np	nn	np	nn	nn	nn	np	nn	np	np	nn	nn
Marker34094	LG1	<nnxnp>	{-1}	np	nn	nn	np	nn	np	np	np	np	np	nn	np	nn	np	np	nn	np	nn	np	nn	nn	nn	nn	np	np	np	np	np	np	nn	nn	np	np	nn	np	nn	np	nn	nn	nn	np	nn	np	np	nn	nn
Marker44777	LG1	<nnxnp>	{-1}	np	nn	nn	np	nn	np	np	np	np	np	nn	np	nn	np	np	nn	np	nn	np	nn	nn	nn	nn	np	np	np	np	np	np	nn	nn	np	np	nn	np	nn	np	nn	nn	nn	np	nn	np	np	nn	nn
Marker38013	LG1	<lmxll>	{0-}	lm	ll	ll	lm	ll	ll	ll	ll	lm	ll	lm	lm	lm	ll	lm	ll	lm	lm	lm	lm	ll	ll	ll	lm	lm	lm	ll	lm	lm	ll	ll	ll	lm	lm	ll	lm	lm	lm	ll	ll	ll	ll	ll	ll	ll	ll
Marker53873	LG1	<efxeg>	{01}	fg	ee	ee	fg	ee	eg	eg	eg	fg	eg	ef	fg	ef	eg	fg	ee	fg	ef	fg	ef	ee	ee	ee	fg	fg	fg	eg	fg	fg	ee	ee	eg	fg	ef	eg	ef	fg	ef	ee	ee	eg	ee	eg	eg	ee	ee
Marker41063	LG1	<lmxll>	{0-}	lm	ll	ll	lm	ll	ll	ll	ll	lm	ll	lm	lm	lm	ll	lm	ll	lm	lm	lm	lm	ll	ll	ll	lm	lm	lm	ll	lm	lm	ll	ll	ll	lm	lm	ll	lm	lm	lm	ll	ll	ll	ll	ll	ll	ll	ll
Marker26421	LG1	<lmxll>	{0-}	lm	ll	ll	lm	ll	ll	ll	ll	lm	ll	lm	lm	lm	ll	lm	ll	lm	lm	lm	lm	ll	ll	ll	lm	lm	lm	ll	lm	lm	ll	ll	ll	lm	lm	ll	lm	lm	lm	ll	ll	ll	ll	ll	ll	ll	ll
Marker175561	LG1	<lmxll>	{0-}	lm	ll	ll	lm	ll	ll	ll	ll	lm	ll	lm	lm	lm	ll	lm	ll	lm	lm	lm	lm	ll	ll	ll	lm	lm	lm	ll	lm	lm	ll	ll	ll	lm	lm	ll	lm	lm	lm	ll	ll	ll	ll	ll	ll	ll	ll
Marker16637	LG1	<efxeg>	{01}	fg	ee	ee	fg	ee	eg	eg	eg	fg	eg	ef	fg	ef	eg	fg	ee	fg	ef	fg	ef	ee	ee	ee	fg	fg	fg	eg	fg	fg	ee	ee	eg	fg	ef	eg	ef	fg	ef	ee	ee	eg	ee	eg	eg	ee	ee
Marker63928	LG1	<lmxll>	{1-}	ll	lm	lm	ll	lm	lm	lm	lm	ll	lm	ll	ll	ll	lm	ll	lm	ll	ll	ll	ll	lm	lm	lm	ll	ll	ll	lm	ll	ll	lm	lm	lm	ll	ll	lm	ll	ll	ll	lm	lm	lm	lm	lm	lm	lm	lm
Marker155571	LG1	<lmxll>	{0-}	lm	ll	ll	lm	ll	ll	ll	ll	lm	ll	lm	lm	lm	ll	lm	ll	lm	lm	lm	lm	ll	ll	ll	lm	lm	lm	ll	lm	lm	ll	ll	ll	lm	lm	ll	lm	lm	lm	ll	ll	ll	ll	ll	ll	ll	ll
Marker26226	LG1	<nnxnp>	{-1}	np	nn	nn	np	nn	np	np	np	np	np	nn	np	nn	np	np	nn	np	nn	np	nn	nn	nn	nn	np	np	np	np	np	np	nn	nn	np	np	nn	np	nn	np	nn	nn	nn	np	nn	np	np	nn	nn
Marker101075	LG1	<nnxnp>	{-1}	np	nn	nn	np	nn	np	np	np	np	np	nn	np	nn	np	np	nn	np	nn	np	nn	nn	nn	nn	np	np	np	np	np	np	nn	nn	np	np	nn	np	nn	np	nn	nn	nn	np	nn	np	np	nn	nn
Marker87960	LG1	<lmxll>	{0-}	lm	ll	ll	lm	ll	ll	ll	ll	lm	ll	lm	lm	lm	ll	lm	ll	lm	lm	lm	lm	ll	ll	ll	lm	lm	lm	ll	lm	lm	ll	ll	ll	lm	lm	ll	lm	lm	lm	ll	ll	ll	ll	ll	ll	ll	ll
Marker45984	LG1	<nnxnp>	{-1}	np	nn	nn	np	nn	np	np	np	np	np	nn	np	nn	np	np	nn	np	nn	np	nn	nn	nn	nn	np	np	np	np	np	np	nn	nn	np	np	nn	np	nn	np	nn	nn	nn	np	nn	np	np	nn	nn
Marker43690	LG1	<lmxll>	{1-}	ll	lm	lm	ll	lm	lm	lm	lm	ll	lm	ll	ll	ll	lm	ll	lm	ll	ll	ll	ll	lm	lm	lm	ll	ll	ll	lm	ll	ll	lm	lm	lm	ll	ll	lm	ll	ll	ll	lm	lm	lm	lm	lm	lm	lm	lm
Marker17702	LG1	<nnxnp>	{-1}	np	nn	nn	np	nn	np	np	np	np	np	nn	np	nn	np	np	nn	np	nn	np	nn	nn	nn	nn	np	np	np	np	np	np	nn	nn	np	np	nn	np	nn	np	nn	nn	nn	np	nn	np	np	nn	nn
Marker96516	LG1	<nnxnp>	{-1}	np	nn	nn	np	nn	np	np	np	np	np	nn	np	nn	np	np	nn	np	nn	np	nn	nn	nn	nn	np	np	np	np	np	np	nn	nn	np	np	nn	np	nn	np	nn	nn	nn	np	nn	np	np	nn	nn
Marker100715	LG1	<nnxnp>	{-1}	np	nn	nn	np	nn	np	np	np	np	np	nn	np	nn	np	np	nn	np	nn	np	nn	nn	nn	nn	np	np	np	np	np	np	nn	nn	np	np	nn	np	nn	np	nn	nn	nn	np	nn	np	np	nn	nn
Marker24123	LG1	<nnxnp>	{-1}	np	nn	nn	np	nn	np	np	np	np	np	nn	np	nn	np	np	nn	np	nn	np	nn	nn	nn	nn	np	np	np	np	np	np	nn	nn	np	np	nn	np	nn	np	nn	nn	nn	np	nn	np	np	nn	nn
Marker99674	LG1	<lmxll>	{0-}	lm	ll	ll	lm	ll	ll	ll	ll	lm	ll	lm	lm	lm	ll	lm	ll	lm	lm	lm	lm	ll	ll	ll	lm	lm	lm	ll	lm	lm	ll	ll	ll	lm	lm	ll	lm	lm	lm	ll	ll	ll	ll	ll	ll	ll	ll
Marker103322	LG1	<nnxnp>	{-1}	np	nn	nn	np	nn	np	np	np	np	np	nn	np	nn	np	np	nn	np	nn	np	nn	nn	nn	nn	np	np	np	np	np	np	nn	nn	np	np	nn	np	nn	np	nn	nn	nn	np	nn	np	np	nn	nn
Marker98127	LG1	<lmxll>	{0-}	lm	ll	ll	lm	ll	ll	ll	ll	lm	ll	lm	lm	lm	ll	lm	ll	lm	lm	lm	lm	ll	ll	ll	lm	lm	lm	ll	lm	lm	ll	ll	ll	lm	lm	ll	lm	lm	lm	ll	ll	ll	ll	ll	ll	ll	ll
Marker15491	LG1	<nnxnp>	{-1}	np	nn	nn	np	nn	np	np	np	np	np	nn	np	nn	np	np	nn	np	nn	np	nn	nn	nn	nn	np	np	np	np	np	np	nn	nn	np	np	nn	np	nn	np	nn	nn	nn	np	nn	np	np	nn	nn
Marker91439	LG1	<nnxnp>	{-1}	np	nn	nn	np	nn	np	np	np	np	np	nn	np	nn	np	np	nn	np	nn	np	nn	nn	nn	nn	np	np	np	np	np	np	nn	nn	np	np	nn	np	nn	np	nn	nn	nn	np	nn	np	np	nn	nn
Marker85801	LG1	<lmxll>	{0-}	lm	ll	ll	lm	ll	ll	ll	ll	lm	ll	lm	lm	lm	ll	lm	ll	lm	lm	lm	lm	ll	ll	ll	lm	lm	lm	ll	lm	lm	ll	ll	ll	lm	lm	ll	lm	lm	lm	ll	ll	ll	ll	ll	ll	ll	ll
Marker60389	LG1	<lmxll>	{1-}	ll	lm	lm	ll	lm	lm	lm	lm	ll	lm	ll	ll	ll	lm	ll	lm	ll	ll	ll	ll	lm	lm	lm	ll	ll	ll	lm	ll	ll	lm	lm	lm	ll	ll	lm	ll	ll	ll	lm	lm	lm	lm	lm	lm	lm	lm
Marker45633	LG1	<lmxll>	{0-}	lm	ll	ll	lm	ll	ll	ll	ll	lm	ll	lm	lm	lm	ll	lm	ll	lm	lm	lm	lm	ll	ll	ll	lm	lm	lm	ll	lm	lm	ll	ll	ll	lm	lm	ll	lm	lm	lm	ll	ll	ll	ll	ll	ll	ll	ll
Marker152525	LG1	<lmxll>	{0-}	lm	ll	ll	lm	ll	ll	ll	ll	lm	ll	lm	lm	lm	ll	lm	ll	lm	lm	lm	lm	ll	ll	ll	lm	lm	lm	ll	lm	lm	ll	ll	ll	lm	lm	ll	lm	lm	lm	ll	ll	ll	ll	ll	ll	ll	ll
Marker80491	LG1	<lmxll>	{0-}	lm	ll	ll	lm	ll	ll	ll	ll	lm	ll	lm	lm	lm	ll	lm	ll	lm	lm	lm	lm	ll	ll	ll	lm	lm	lm	ll	lm	lm	ll	ll	ll	lm	lm	ll	lm	lm	lm	ll	ll	ll	ll	ll	ll	ll	ll
Marker60200	LG1	<nnxnp>	{-1}	np	nn	nn	np	nn	np	np	np	np	np	nn	np	nn	np	np	nn	np	nn	np	nn	nn	nn	nn	np	np	np	np	np	np	nn	nn	np	np	nn	np	nn	np	nn	nn	nn	np	nn	np	np	nn	nn
Marker143260	LG1	<nnxnp>	{-0}	nn	np	np	nn	np	nn	nn	nn	nn	nn	np	nn	np	nn	nn	np	nn	np	nn	np	np	np	np	nn	nn	nn	nn	nn	nn	np	np	nn	nn	np	nn	np	nn	np	np	np	nn	np	nn	nn	np	np
Marker50815	LG1	<efxeg>	{01}	fg	ee	ee	fg	ee	eg	eg	eg	fg	eg	ef	fg	ef	eg	fg	ee	fg	ef	fg	ef	ee	ee	ee	fg	fg	fg	eg	fg	fg	ee	ee	eg	fg	ef	eg	ef	fg	ef	ee	ee	eg	ee	eg	eg	ee	ee
Marker45998	LG1	<lmxll>	{1-}	ll	lm	lm	ll	lm	lm	lm	lm	ll	lm	ll	ll	ll	lm	ll	lm	ll	ll	ll	ll	lm	lm	lm	ll	ll	ll	lm	ll	ll	lm	lm	lm	ll	ll	lm	ll	ll	ll	lm	lm	lm	lm	lm	lm	lm	lm
Marker148317	LG1	<nnxnp>	{-1}	np	nn	nn	np	nn	np	np	np	np	np	nn	np	nn	np	np	nn	np	nn	np	nn	nn	nn	nn	np	np	np	np	np	np	nn	nn	np	np	nn	np	nn	np	nn	nn	nn	np	nn	np	np	nn	nn
Marker56252	LG1	<hkxhk>	{01}	kk	hh	hh	kk	hh	hk	hk	hk	kk	hk	hk	kk	hk	hk	kk	hh	kk	hk	kk	hk	hh	hh	hh	kk	kk	kk	hk	kk	kk	hh	hh	hk	kk	hk	hk	hk	kk	hk	hh	hh	hk	hh	hk	hk	hh	hh
Marker43826	LG1	<efxeg>	{01}	fg	ee	ee	fg	ee	eg	eg	eg	fg	eg	ef	fg	ef	eg	fg	ee	fg	ef	fg	ef	ee	ee	ee	fg	fg	fg	eg	fg	fg	ee	ee	eg	fg	ef	eg	ef	fg	ef	ee	ee	eg	ee	eg	eg	ee	ee
Marker39879	LG1	<nnxnp>	{-1}	np	nn	nn	np	nn	np	np	np	np	np	nn	np	nn	np	np	nn	np	nn	np	nn	nn	nn	nn	np	np	np	np	np	np	nn	nn	np	np	nn	np	nn	np	nn	nn	nn	np	nn	np	np	nn	nn
Marker30736	LG1	<efxeg>	{01}	fg	ee	ee	fg	ee	eg	eg	eg	fg	eg	ef	fg	ef	eg	fg	ee	fg	ef	fg	ef	ee	ee	ee	fg	fg	fg	eg	fg	fg	ee	ee	fg	fg	ef	eg	ef	fg	ef	ee	ee	eg	ee	eg	eg	ee	ee
Marker131303	LG1	<hkxhk>	{10}	hh	kk	kk	hh	kk	hk	hk	hk	hh	hk	hk	hh	hk	hk	hh	kk	hh	hk	hh	hk	kk	kk	kk	hh	hh	hh	hk	hh	hh	kk	kk	hh	hh	hk	hk	hk	hh	hk	kk	kk	hk	kk	hk	hk	kk	kk
Marker75910	LG1	<nnxnp>	{-1}	np	nn	nn	np	nn	np	np	np	np	np	nn	np	nn	np	np	nn	np	nn	np	nn	nn	nn	nn	np	np	np	np	np	np	nn	nn	np	np	nn	np	nn	np	nn	nn	nn	np	nn	np	np	nn	nn
Marker114996	LG1	<lmxll>	{0-}	lm	ll	ll	lm	ll	ll	ll	ll	lm	ll	lm	lm	lm	ll	lm	ll	lm	lm	lm	lm	ll	ll	ll	lm	lm	lm	ll	lm	lm	ll	ll	lm	lm	lm	ll	lm	lm	lm	ll	ll	ll	ll	ll	ll	ll	ll
Marker14716	LG1	<abxcd>	{01}	bd	ac	ac	bd	ac	ad	ad	ad	bd	ad	bc	bd	bc	ad	bd	ac	bd	bc	bd	bc	ac	ac	ac	bd	bd	bd	ad	bd	bd	ac	ac	bd	bd	bc	ad	bc	bd	bc	ac	ac	ad	ac	ad	ad	ac	ac
Marker166922	LG1	<lmxll>	{1-}	ll	lm	lm	ll	lm	lm	lm	lm	ll	lm	ll	ll	ll	lm	ll	lm	ll	ll	ll	ll	lm	lm	lm	ll	ll	ll	lm	ll	ll	lm	lm	ll	ll	ll	lm	ll	ll	ll	lm	lm	lm	lm	lm	lm	lm	lm
Marker67609	LG1	<lmxll>	{0-}	lm	ll	ll	lm	ll	ll	ll	ll	lm	ll	lm	lm	lm	ll	lm	ll	lm	lm	lm	lm	ll	ll	ll	lm	lm	lm	ll	lm	lm	ll	ll	lm	lm	lm	ll	lm	lm	lm	ll	ll	ll	ll	ll	ll	ll	ll
Marker59242	LG1	<lmxll>	{0-}	lm	ll	ll	lm	ll	ll	ll	ll	lm	ll	lm	lm	lm	ll	lm	ll	lm	lm	lm	lm	ll	ll	ll	lm	lm	lm	ll	lm	lm	ll	ll	lm	lm	lm	ll	lm	lm	lm	ll	ll	ll	ll	ll	ll	ll	ll
Marker33184	LG1	<lmxll>	{0-}	lm	ll	ll	lm	ll	ll	ll	ll	lm	ll	lm	lm	lm	ll	lm	ll	lm	lm	lm	lm	ll	ll	ll	lm	lm	lm	ll	lm	lm	ll	ll	lm	lm	lm	ll	lm	lm	lm	ll	ll	ll	ll	ll	ll	ll	ll
Marker42370	LG1	<lmxll>	{1-}	ll	lm	lm	ll	lm	lm	lm	lm	ll	lm	ll	ll	ll	lm	ll	lm	ll	ll	ll	ll	lm	lm	lm	ll	ll	ll	lm	ll	ll	lm	lm	ll	ll	ll	lm	ll	ll	ll	lm	lm	lm	lm	lm	lm	lm	lm
Marker186647	LG1	<lmxll>	{0-}	lm	ll	ll	lm	ll	ll	ll	ll	lm	ll	lm	lm	lm	ll	lm	ll	lm	lm	lm	lm	ll	ll	ll	lm	lm	lm	ll	lm	lm	ll	ll	lm	lm	lm	ll	lm	lm	lm	ll	ll	ll	ll	ll	ll	ll	ll
Marker113707	LG1	<hkxhk>	{01}	kk	hh	hh	kk	hh	hk	hk	hk	kk	hk	hk	kk	hk	hk	kk	hh	kk	hk	kk	hk	hh	hh	hh	kk	kk	kk	hk	kk	kk	hh	hh	kk	kk	hk	hk	hk	kk	hk	hh	hh	hk	hh	hk	hk	hh	hh
Marker61411	LG1	<lmxll>	{1-}	ll	lm	lm	ll	lm	lm	lm	lm	ll	lm	ll	ll	ll	lm	ll	lm	ll	ll	ll	ll	lm	lm	lm	ll	ll	ll	lm	ll	ll	lm	lm	ll	ll	ll	ll	ll	ll	ll	lm	lm	lm	lm	lm	lm	lm	lm
Marker66347	LG1	<nnxnp>	{-1}	np	nn	nn	np	nn	np	np	np	np	np	nn	np	nn	np	np	nn	np	nn	np	nn	nn	nn	nn	np	np	np	np	np	np	nn	nn	np	np	nn	np	nn	np	nn	nn	nn	np	nn	np	nn	nn	nn
Marker45178	LG1	<nnxnp>	{-1}	np	nn	nn	np	nn	np	np	np	np	np	nn	np	nn	np	np	nn	np	nn	np	nn	nn	nn	nn	np	np	np	np	np	np	nn	nn	np	np	nn	np	nn	np	nn	nn	nn	np	nn	np	nn	nn	nn
Marker162549	LG1	<nnxnp>	{-1}	np	nn	nn	np	nn	np	np	np	np	np	nn	np	nn	np	np	nn	np	nn	np	nn	nn	nn	nn	np	np	np	np	np	np	nn	nn	np	np	nn	np	nn	np	nn	nn	nn	np	nn	np	nn	nn	nn
Marker28910	LG1	<nnxnp>	{-1}	np	nn	nn	np	nn	np	np	np	np	np	nn	np	nn	np	np	nn	np	nn	np	nn	nn	nn	nn	np	np	np	np	np	np	nn	nn	np	np	nn	np	nn	np	nn	nn	nn	np	nn	np	nn	nn	nn
Marker74582	LG1	<hkxhk>	{01}	kk	hh	hh	kk	hh	hk	hk	hk	kk	hk	hk	kk	hk	hk	kk	hh	kk	hk	kk	hk	hh	hh	hh	kk	kk	kk	hk	kk	kk	hh	hh	kk	kk	hk	kk	hk	kk	hk	hh	hh	hk	hh	hk	hh	hh	hh
Marker177846	LG1	<nnxnp>	{-1}	np	nn	nn	np	nn	np	np	np	np	np	nn	np	nn	np	np	nn	np	nn	np	nn	nn	nn	nn	np	np	np	np	np	np	nn	nn	np	np	nn	np	nn	np	nn	nn	nn	np	nn	np	nn	nn	nn
Marker24217	LG1	<nnxnp>	{-0}	nn	np	np	nn	np	nn	nn	nn	nn	nn	np	nn	np	nn	nn	np	nn	np	nn	np	np	np	np	nn	nn	nn	nn	nn	nn	np	np	nn	nn	np	nn	np	nn	np	np	np	nn	np	nn	np	np	np
Marker12896	LG1	<lmxll>	{0-}	lm	ll	ll	lm	ll	ll	ll	ll	lm	ll	lm	lm	lm	ll	lm	ll	lm	lm	lm	lm	ll	ll	ll	lm	lm	lm	ll	lm	lm	ll	ll	lm	lm	lm	lm	lm	lm	lm	ll	ll	ll	ll	ll	ll	ll	ll
Marker34072	LG1	<hkxhk>	{01}	kk	hh	hh	kk	hh	hk	hk	hk	kk	hk	hk	kk	hk	hk	kk	hh	kk	hk	kk	hk	hh	hh	hh	kk	kk	kk	hk	kk	kk	hh	hh	kk	kk	hk	kk	hk	kk	hk	hh	hh	hk	hh	hk	hh	hh	hh
Marker59705	LG1	<nnxnp>	{-1}	np	nn	nn	np	nn	np	np	np	np	np	nn	np	nn	np	np	nn	np	nn	np	nn	nn	nn	nn	np	np	np	np	np	np	nn	nn	np	np	nn	np	nn	np	nn	nn	nn	np	nn	np	nn	nn	nn
Marker32680	LG1	<nnxnp>	{-1}	np	nn	nn	np	nn	np	np	np	np	np	nn	np	nn	np	np	nn	np	nn	np	nn	nn	nn	nn	np	np	np	np	np	np	nn	nn	np	np	nn	np	nn	np	nn	nn	nn	np	nn	np	np	nn	nn
Marker27683	LG1	<abxcd>	{01}	bd	ac	ac	bd	ac	ad	ad	ad	bd	ad	bc	bd	bc	ad	bd	ac	bd	bc	bd	bc	ac	ac	ac	bd	bd	bd	ad	bd	bd	ac	ac	bd	bd	bc	bd	bc	bd	bc	ac	ac	ad	ac	ad	ad	ac	ac
Marker178529	LG1	<nnxnp>	{-1}	np	nn	nn	np	nn	np	np	np	np	np	nn	np	nn	np	np	nn	np	nn	np	nn	nn	nn	nn	np	np	np	np	np	np	nn	nn	np	np	nn	np	nn	np	nn	nn	nn	np	nn	np	np	nn	nn
Marker92311	LG1	<lmxll>	{0-}	lm	ll	ll	lm	ll	ll	ll	ll	lm	ll	lm	lm	lm	ll	lm	ll	lm	lm	lm	lm	ll	ll	ll	lm	lm	lm	ll	lm	lm	ll	ll	lm	lm	lm	lm	lm	lm	lm	ll	ll	ll	ll	ll	ll	ll	ll
Marker57850	LG1	<nnxnp>	{-0}	nn	np	np	nn	np	nn	nn	nn	nn	nn	np	nn	np	nn	nn	np	nn	np	nn	np	np	np	np	nn	nn	nn	nn	nn	nn	np	np	nn	nn	np	nn	np	nn	np	np	np	nn	np	nn	nn	np	np
Marker28436	LG1	<hkxhk>	{10}	hh	kk	kk	hh	kk	hk	hk	hk	hh	hk	hk	hh	hk	hk	hh	kk	hh	hk	hh	hk	kk	kk	kk	hh	hh	hh	hk	hh	hh	kk	kk	hh	hh	hk	hh	hk	hh	hk	kk	kk	hk	kk	hk	hk	kk	kk
Marker102542	LG1	<nnxnp>	{-0}	nn	np	np	nn	np	nn	nn	nn	nn	nn	np	nn	np	nn	nn	np	nn	np	nn	np	np	np	np	nn	nn	nn	nn	nn	nn	np	np	nn	nn	np	nn	np	nn	np	np	np	nn	np	nn	nn	np	np
Marker58182	LG1	<efxeg>	{01}	fg	ee	ee	fg	ee	eg	eg	eg	fg	eg	ef	fg	ef	eg	fg	ee	fg	ef	fg	ef	ee	ee	ee	fg	fg	fg	eg	fg	fg	ee	ee	fg	fg	ef	fg	ef	fg	ef	ee	ee	eg	ee	eg	eg	ee	ee
Marker102515	LG1	<efxeg>	{01}	fg	ee	ee	fg	ee	eg	eg	eg	fg	eg	ef	fg	ef	eg	fg	ee	fg	ef	fg	ef	ee	ee	ee	fg	fg	fg	eg	fg	fg	ee	ee	fg	fg	ef	fg	ef	fg	ef	ee	ee	eg	ee	eg	eg	ee	ee
Marker57205	LG1	<nnxnp>	{-1}	np	nn	nn	np	nn	np	np	np	np	np	nn	np	nn	np	np	nn	np	nn	np	nn	nn	nn	nn	np	np	np	np	np	np	nn	nn	np	np	nn	np	nn	np	nn	nn	nn	np	nn	np	np	nn	nn
Marker56621	LG1	<efxeg>	{01}	fg	ee	ee	fg	ee	eg	eg	eg	fg	eg	ef	fg	ef	eg	fg	ee	fg	ef	fg	ef	ee	ee	ee	fg	fg	fg	eg	fg	fg	ee	ee	fg	fg	ef	fg	ef	fg	ef	ee	ee	eg	ee	eg	eg	ee	ee
Marker60541	LG1	<lmxll>	{0-}	lm	ll	ll	lm	ll	ll	ll	ll	lm	ll	lm	lm	lm	ll	lm	ll	lm	lm	lm	lm	ll	ll	ll	lm	lm	lm	ll	lm	lm	ll	ll	lm	lm	lm	lm	lm	lm	lm	ll	ll	ll	ll	ll	ll	ll	ll
Marker27099	LG1	<efxeg>	{01}	fg	ee	ee	fg	ee	eg	eg	eg	fg	eg	ef	fg	ef	eg	fg	ee	fg	ef	fg	ef	ee	ee	ee	fg	fg	fg	eg	fg	fg	ee	ee	fg	fg	ef	fg	ef	fg	ef	ee	ee	eg	ee	eg	ee	ee	ee
Marker125723	LG1	<nnxnp>	{-1}	np	nn	nn	np	nn	np	np	np	np	np	nn	np	nn	np	np	nn	np	nn	np	nn	nn	nn	nn	np	np	np	np	np	np	nn	nn	np	np	nn	np	nn	np	nn	nn	nn	np	nn	np	nn	nn	nn
Marker33569	LG1	<lmxll>	{1-}	ll	lm	ll	ll	lm	lm	lm	lm	ll	lm	ll	ll	ll	lm	ll	lm	ll	ll	ll	ll	lm	lm	lm	ll	ll	ll	lm	ll	ll	lm	lm	ll	ll	ll	ll	ll	ll	ll	lm	lm	lm	lm	lm	lm	lm	lm
Marker78819	LG1	<lmxll>	{0-}	lm	ll	lm	lm	ll	ll	ll	ll	lm	ll	lm	lm	lm	ll	lm	ll	lm	lm	lm	lm	ll	ll	ll	lm	lm	lm	ll	lm	lm	ll	ll	lm	lm	lm	lm	lm	lm	lm	ll	ll	ll	ll	ll	ll	ll	ll
Marker78317	LG1	<lmxll>	{0-}	lm	ll	lm	lm	ll	ll	ll	ll	lm	ll	lm	lm	lm	ll	lm	ll	lm	lm	lm	lm	ll	ll	ll	lm	lm	lm	ll	lm	lm	ll	ll	lm	lm	lm	lm	lm	lm	lm	ll	ll	ll	ll	ll	ll	ll	ll
Marker99926	LG1	<hkxhk>	{01}	kk	hh	hk	kk	hh	hk	hk	hk	kk	hk	hk	kk	hk	hk	kk	hh	kk	hk	kk	hk	hh	hh	hh	kk	kk	kk	hk	kk	kk	hh	hh	kk	kk	hk	kk	hk	kk	hk	hh	hh	hk	hh	hk	hk	hh	hh
Marker15777	LG1	<lmxll>	{1-}	ll	lm	ll	ll	lm	lm	lm	lm	ll	lm	ll	ll	ll	lm	ll	lm	ll	ll	ll	ll	lm	lm	lm	ll	ll	ll	lm	ll	ll	lm	lm	ll	ll	ll	ll	ll	ll	ll	lm	lm	lm	lm	lm	lm	lm	lm
Marker25852	LG1	<lmxll>	{0-}	lm	ll	lm	lm	ll	ll	ll	ll	lm	ll	lm	lm	lm	ll	lm	ll	lm	lm	lm	lm	ll	ll	ll	lm	lm	lm	ll	lm	lm	ll	ll	lm	lm	lm	lm	lm	lm	lm	ll	ll	ll	ll	ll	ll	ll	ll
Marker17132	LG1	<efxeg>	{00}	ef	eg	fg	ef	eg	ee	ee	ee	ef	ee	fg	ef	fg	ee	ef	eg	ef	fg	ef	fg	eg	eg	eg	ef	ef	ef	ee	ef	ef	eg	eg	ef	ef	fg	ef	fg	ef	fg	eg	eg	ee	eg	ee	ee	eg	eg
Marker45980	LG1	<efxeg>	{11}	eg	ef	ee	eg	ef	fg	fg	fg	eg	fg	ee	eg	ee	fg	eg	ef	eg	ee	eg	ee	ef	ef	ef	eg	eg	eg	fg	eg	eg	ef	ef	eg	eg	ee	eg	ee	eg	ee	ef	ef	fg	ef	fg	fg	ef	ef
Marker32447	LG1	<nnxnp>	{-1}	np	nn	nn	np	nn	np	np	np	np	np	nn	np	nn	np	np	nn	np	nn	np	nn	nn	nn	nn	np	np	np	np	np	np	nn	nn	np	np	nn	np	nn	np	nn	nn	nn	np	nn	np	np	nn	nn
Marker19006	LG1	<abxcd>	{00}	bc	ad	bd	bc	ad	ac	ac	ac	bc	ac	bd	bc	bd	ac	bc	ad	bc	bd	bc	bd	ad	ad	ad	bc	bc	bc	ac	bc	bc	ad	ad	bc	bc	bd	bc	bd	bc	bd	ad	ad	ac	ad	ac	ac	ad	ad
Marker13081	LG1	<efxeg>	{11}	eg	ef	ee	eg	ef	fg	fg	fg	eg	fg	ee	eg	ee	fg	eg	ef	eg	ee	eg	ee	ef	ef	ef	eg	eg	eg	fg	eg	eg	ef	ef	eg	eg	ee	eg	ee	eg	ee	ef	ef	fg	ef	fg	ef	ef	ef
Marker88250	LG1	<nnxnp>	{-0}	nn	np	np	nn	np	nn	nn	nn	nn	nn	np	nn	np	nn	nn	np	nn	np	nn	np	np	np	np	nn	nn	nn	nn	nn	nn	np	np	nn	nn	np	nn	np	nn	np	np	np	nn	np	nn	np	np	np
Marker29987	LG1	<abxcd>	{10}	ac	bd	ad	ac	bd	bc	bc	bc	ac	bc	ad	ac	ad	bc	ac	bd	ac	ad	ac	ad	bd	bd	bd	ac	ac	ac	bc	ac	ac	bd	bd	ac	ac	ad	ac	ad	ac	ad	bd	bd	bc	bd	bc	bd	bd	bd
Marker138005	LG1	<lmxll>	{1-}	ll	lm	ll	ll	lm	lm	lm	lm	ll	lm	ll	ll	ll	lm	ll	lm	ll	ll	ll	ll	lm	lm	lm	ll	ll	ll	lm	ll	ll	lm	lm	ll	ll	ll	ll	ll	ll	ll	lm	lm	lm	lm	lm	lm	lm	lm
Marker19325	LG1	<abxcd>	{01}	bd	ac	bc	bd	ac	ad	ad	ad	bd	ad	bc	bd	bc	ad	bd	ac	bd	bc	bd	bc	ac	ac	ac	bd	bd	bd	ad	bd	bd	ac	ac	bd	bd	bc	bd	bc	bd	bc	ac	ac	ad	ac	ad	ac	ac	ac
Marker25153	LG1	<nnxnp>	{-1}	np	nn	nn	np	nn	np	np	np	np	np	nn	np	nn	np	np	nn	np	nn	np	nn	nn	nn	nn	np	np	np	np	np	np	nn	nn	np	np	nn	np	nn	np	nn	nn	nn	np	nn	np	nn	nn	nn
Marker69018	LG1	<lmxll>	{1-}	ll	lm	ll	ll	lm	lm	lm	lm	ll	lm	ll	ll	ll	lm	ll	lm	ll	ll	ll	ll	lm	lm	lm	ll	ll	ll	lm	ll	ll	lm	lm	ll	ll	ll	ll	ll	ll	ll	lm	lm	lm	lm	lm	lm	lm	lm
Marker32832	LG1	<lmxll>	{1-}	ll	lm	ll	ll	lm	lm	lm	lm	ll	lm	ll	ll	ll	lm	ll	lm	ll	ll	ll	ll	lm	lm	lm	ll	ll	ll	lm	ll	ll	lm	lm	ll	ll	ll	ll	ll	ll	ll	lm	lm	lm	lm	lm	lm	lm	lm
Marker68770	LG1	<lmxll>	{1-}	ll	lm	ll	ll	lm	lm	lm	lm	ll	lm	ll	ll	ll	lm	ll	lm	ll	ll	ll	ll	lm	lm	lm	ll	ll	ll	lm	ll	ll	lm	lm	ll	ll	ll	ll	ll	ll	ll	lm	lm	lm	lm	lm	lm	lm	lm
Marker124992	LG1	<lmxll>	{0-}	lm	ll	lm	lm	ll	ll	ll	ll	lm	ll	lm	lm	lm	ll	lm	ll	lm	lm	lm	lm	ll	ll	ll	lm	lm	lm	ll	lm	lm	ll	ll	lm	lm	lm	lm	lm	lm	lm	ll	ll	ll	ll	ll	ll	ll	ll
Marker50675	LG1	<efxeg>	{10}	ee	fg	eg	ee	fg	ef	ef	ef	ee	ef	eg	ee	eg	ef	ee	fg	ee	eg	ee	eg	fg	fg	fg	ee	ee	ee	ef	ee	ee	fg	fg	ee	ee	eg	ee	eg	ee	eg	fg	fg	ef	fg	ef	fg	fg	fg
Marker60696	LG1	<lmxll>	{1-}	ll	lm	ll	ll	lm	lm	lm	lm	ll	lm	ll	ll	ll	lm	ll	lm	ll	ll	ll	ll	lm	lm	lm	ll	ll	ll	lm	ll	ll	lm	lm	ll	ll	ll	ll	ll	ll	ll	lm	lm	lm	lm	lm	lm	lm	lm
Marker24259	LG1	<efxeg>	{11}	eg	ef	ee	eg	ef	fg	fg	fg	eg	fg	ee	eg	ee	fg	eg	ef	eg	ee	eg	ee	ef	ef	ef	eg	eg	eg	fg	eg	eg	ef	ef	eg	eg	ee	eg	ee	eg	ee	ef	ef	fg	ef	fg	ef	ef	ef
Marker63807	LG1	<lmxll>	{1-}	ll	lm	ll	ll	lm	lm	lm	lm	ll	lm	ll	ll	ll	lm	ll	lm	ll	ll	ll	ll	lm	lm	lm	ll	ll	ll	lm	ll	ll	lm	lm	ll	ll	ll	ll	ll	ll	ll	lm	lm	lm	lm	lm	lm	lm	lm
Marker90091	LG1	<lmxll>	{1-}	ll	lm	ll	ll	lm	lm	lm	lm	ll	lm	ll	ll	ll	lm	ll	lm	ll	ll	ll	ll	lm	lm	lm	ll	ll	ll	lm	ll	ll	lm	lm	ll	ll	ll	ll	ll	ll	ll	lm	lm	lm	lm	lm	lm	lm	lm
Marker89528	LG1	<lmxll>	{1-}	ll	lm	ll	ll	lm	lm	lm	lm	ll	lm	ll	ll	ll	lm	ll	lm	ll	ll	ll	ll	lm	lm	lm	ll	ll	ll	lm	ll	ll	lm	lm	ll	ll	ll	ll	ll	ll	ll	lm	lm	lm	lm	lm	lm	lm	lm
Marker158349	LG1	<lmxll>	{0-}	lm	ll	lm	lm	ll	ll	ll	ll	lm	ll	lm	lm	lm	ll	lm	ll	lm	lm	lm	lm	ll	ll	ll	lm	lm	lm	ll	lm	lm	ll	ll	lm	lm	lm	lm	lm	lm	lm	ll	ll	ll	ll	ll	ll	ll	ll
Marker80233	LG1	<lmxll>	{1-}	ll	lm	ll	ll	lm	lm	lm	lm	ll	lm	ll	ll	ll	lm	ll	lm	ll	ll	ll	ll	lm	lm	lm	ll	ll	ll	lm	ll	ll	lm	lm	ll	ll	ll	ll	ll	ll	ll	lm	lm	lm	lm	lm	lm	lm	lm
Marker119925	LG1	<lmxll>	{1-}	ll	lm	ll	ll	lm	lm	lm	lm	ll	lm	ll	ll	ll	lm	ll	lm	ll	ll	ll	ll	lm	lm	lm	ll	ll	ll	lm	ll	ll	lm	lm	ll	ll	ll	ll	ll	ll	ll	lm	lm	lm	lm	lm	lm	lm	lm
Marker67767	LG1	<nnxnp>	{-1}	np	nn	nn	np	nn	np	np	np	np	np	nn	np	nn	np	np	nn	np	nn	np	nn	nn	nn	nn	np	np	np	np	np	np	nn	nn	np	np	nn	np	nn	np	nn	nn	nn	np	nn	np	nn	nn	nn
Marker166273	LG1	<nnxnp>	{-1}	np	nn	nn	np	nn	np	np	np	np	np	nn	np	nn	np	np	nn	np	nn	np	nn	nn	nn	nn	np	np	np	np	np	np	nn	nn	np	np	nn	np	nn	np	nn	nn	nn	np	nn	np	nn	nn	nn
Marker58318	LG1	<nnxnp>	{-1}	np	nn	nn	np	nn	np	np	np	np	np	nn	np	nn	np	np	nn	np	nn	np	nn	nn	nn	nn	np	np	np	np	np	np	nn	nn	np	np	nn	np	nn	np	nn	nn	nn	np	nn	np	nn	nn	nn
Marker78595	LG1	<nnxnp>	{-1}	np	nn	nn	np	nn	np	np	np	np	np	nn	np	nn	np	np	nn	np	nn	np	nn	nn	nn	nn	np	np	np	np	np	np	nn	nn	np	np	nn	np	nn	np	nn	nn	nn	np	nn	np	nn	nn	nn
Marker47525	LG1	<nnxnp>	{-1}	np	nn	nn	np	nn	np	np	np	np	np	nn	np	nn	np	np	nn	np	nn	np	nn	nn	nn	nn	np	np	np	np	np	np	nn	nn	np	np	nn	np	nn	np	nn	nn	nn	np	nn	np	nn	nn	nn
Marker63390	LG1	<nnxnp>	{-1}	np	nn	nn	np	nn	np	np	np	np	np	nn	np	nn	np	np	nn	np	nn	np	nn	nn	nn	nn	np	np	np	np	np	np	nn	nn	np	np	nn	np	nn	np	nn	nn	nn	np	nn	np	nn	nn	nn
Marker52288	LG1	<nnxnp>	{-1}	np	nn	nn	np	nn	np	np	np	np	np	nn	np	nn	np	np	nn	np	nn	np	nn	nn	nn	nn	np	np	np	np	np	np	nn	nn	np	np	nn	np	nn	np	nn	nn	nn	np	nn	np	nn	nn	nn
Marker95660	LG1	<efxeg>	{10}	ee	fg	eg	ee	fg	ef	ef	ef	ee	ef	eg	ee	eg	ef	ee	fg	ee	eg	ee	eg	fg	fg	fg	ee	ee	ee	ef	ee	ee	fg	fg	ee	ee	eg	ee	eg	ee	eg	fg	fg	ef	fg	ef	fg	fg	fg
Marker153032	LG1	<lmxll>	{0-}	lm	ll	lm	lm	ll	ll	ll	ll	lm	ll	lm	lm	lm	ll	lm	ll	lm	lm	lm	lm	ll	ll	ll	lm	lm	lm	ll	lm	lm	ll	ll	lm	lm	lm	lm	lm	lm	lm	ll	ll	ll	ll	ll	ll	ll	ll
Marker46753	LG1	<nnxnp>	{-1}	np	nn	nn	np	nn	np	np	np	np	np	nn	np	nn	np	np	nn	np	nn	np	nn	nn	nn	nn	np	np	np	np	np	np	nn	nn	np	np	nn	np	nn	np	nn	nn	nn	np	nn	np	np	nn	nn
Marker33852	LG1	<nnxnp>	{-0}	nn	np	np	nn	np	nn	nn	nn	nn	nn	np	nn	np	nn	nn	np	nn	np	nn	np	np	np	np	nn	nn	nn	nn	nn	nn	np	np	nn	nn	np	nn	np	nn	np	np	np	nn	np	nn	nn	np	np
Marker113581	LG1	<nnxnp>	{-1}	np	nn	nn	np	nn	np	np	np	np	np	nn	np	nn	np	np	nn	np	nn	np	nn	nn	nn	nn	np	np	np	np	np	np	nn	nn	np	np	nn	np	nn	np	nn	nn	nn	np	nn	np	np	nn	nn
Marker160366	LG1	<nnxnp>	{-1}	np	nn	nn	np	nn	np	np	np	np	np	nn	np	nn	np	np	nn	np	nn	np	nn	nn	nn	nn	np	np	np	np	np	np	nn	nn	np	np	nn	np	nn	np	nn	nn	nn	np	nn	np	np	nn	nn
Marker46972	LG1	<nnxnp>	{-1}	np	nn	nn	np	nn	np	np	np	np	np	nn	np	nn	np	np	nn	np	nn	np	nn	nn	nn	nn	np	np	np	np	np	np	nn	nn	np	np	nn	np	nn	np	nn	nn	nn	np	nn	np	np	nn	nn
Marker29524	LG1	<nnxnp>	{-1}	np	nn	nn	np	nn	np	np	np	np	np	nn	np	nn	np	np	nn	np	nn	np	nn	nn	nn	nn	np	np	np	np	np	np	nn	nn	np	np	nn	np	nn	np	nn	nn	nn	np	nn	np	np	nn	nn
Marker37150	LG1	<nnxnp>	{-1}	np	nn	nn	np	nn	np	np	np	np	np	nn	np	nn	np	np	nn	np	nn	np	nn	nn	nn	nn	np	np	np	np	np	np	nn	nn	np	np	nn	np	nn	np	nn	nn	nn	np	nn	np	np	nn	nn
Marker67919	LG1	<nnxnp>	{-1}	np	nn	nn	np	nn	np	np	np	np	np	nn	np	nn	np	np	nn	np	nn	np	nn	nn	nn	nn	np	np	np	np	np	np	nn	nn	np	np	nn	np	nn	np	nn	nn	nn	np	nn	np	np	nn	nn
Marker90508	LG1	<nnxnp>	{-0}	nn	np	np	nn	np	nn	nn	nn	nn	nn	np	nn	np	nn	nn	np	nn	np	nn	np	np	np	np	nn	nn	nn	nn	nn	nn	np	np	nn	nn	np	nn	np	nn	np	np	np	nn	np	nn	nn	np	np
Marker84816	LG1	<lmxll>	{1-}	ll	lm	ll	ll	lm	lm	lm	lm	ll	lm	ll	ll	ll	lm	ll	lm	ll	ll	ll	ll	lm	lm	lm	ll	ll	ll	lm	ll	ll	lm	lm	ll	ll	ll	ll	ll	ll	ll	lm	lm	lm	lm	lm	lm	lm	lm
Marker166907	LG1	<lmxll>	{1-}	ll	lm	ll	ll	lm	lm	lm	lm	ll	lm	ll	ll	ll	lm	ll	lm	ll	ll	ll	ll	lm	lm	lm	ll	ll	ll	lm	ll	ll	lm	lm	ll	ll	ll	ll	ll	ll	ll	lm	lm	lm	lm	lm	lm	lm	lm
Marker39959	LG1	<lmxll>	{1-}	ll	lm	ll	ll	lm	lm	lm	lm	ll	lm	ll	ll	ll	lm	ll	lm	ll	ll	ll	ll	lm	lm	lm	ll	ll	ll	lm	ll	ll	lm	lm	ll	ll	ll	ll	ll	ll	ll	lm	lm	lm	lm	lm	lm	lm	lm
Marker98056	LG1	<nnxnp>	{-1}	np	nn	nn	np	nn	np	np	np	np	np	nn	np	nn	np	np	nn	np	nn	np	nn	nn	nn	nn	np	np	np	np	np	np	nn	nn	np	np	nn	np	nn	np	nn	nn	nn	np	nn	np	nn	nn	nn
Marker40396	LG1	<nnxnp>	{-1}	np	nn	nn	np	nn	np	np	np	np	np	nn	np	nn	np	np	nn	np	nn	np	nn	nn	nn	nn	np	np	np	np	np	np	nn	nn	np	np	nn	np	nn	np	nn	nn	nn	np	nn	np	nn	nn	nn
Marker84836	LG1	<nnxnp>	{-1}	np	nn	nn	np	nn	np	np	np	np	np	nn	np	nn	np	np	nn	np	nn	np	nn	nn	nn	nn	np	np	np	np	np	np	nn	nn	np	np	nn	np	nn	np	nn	nn	nn	np	nn	np	nn	nn	nn
Marker57974	LG1	<nnxnp>	{-1}	np	nn	nn	np	nn	np	np	np	np	np	nn	np	nn	np	np	nn	np	nn	np	nn	nn	nn	nn	np	np	np	np	np	np	nn	nn	np	np	nn	np	nn	np	nn	nn	nn	np	nn	np	nn	nn	nn
Marker34031	LG1	<lmxll>	{1-}	ll	lm	ll	ll	lm	lm	lm	lm	ll	lm	ll	ll	ll	lm	ll	lm	ll	ll	ll	ll	lm	lm	lm	ll	ll	ll	lm	ll	ll	lm	lm	ll	ll	ll	ll	ll	ll	ll	lm	lm	lm	lm	lm	lm	lm	lm
Marker38058	LG1	<lmxll>	{0-}	lm	ll	lm	lm	ll	ll	ll	ll	lm	ll	lm	lm	lm	ll	lm	ll	lm	lm	lm	lm	ll	ll	ll	lm	lm	lm	ll	lm	lm	ll	ll	lm	lm	lm	lm	lm	lm	lm	ll	ll	ll	ll	ll	ll	ll	ll
Marker75753	LG1	<lmxll>	{0-}	lm	ll	lm	lm	ll	ll	ll	ll	lm	ll	lm	lm	lm	ll	lm	ll	lm	lm	lm	lm	ll	ll	ll	lm	lm	lm	ll	lm	lm	ll	ll	lm	lm	lm	lm	lm	lm	lm	ll	ll	ll	ll	ll	ll	ll	ll
Marker40481	LG1	<abxcd>	{11}	ad	bc	ac	ad	bc	bd	bd	bd	bd	bd	ac	ad	ac	bd	ad	bc	ad	ac	ad	ac	bc	bc	bc	ad	ad	ad	bd	ad	ad	bc	bc	ad	ad	ac	ad	ac	ad	ac	bc	bc	bd	bc	bd	bc	bc	bc
Marker186652	LG1	<nnxnp>	{-1}	np	nn	nn	np	nn	np	np	np	np	np	nn	np	nn	np	np	nn	np	nn	np	nn	nn	nn	nn	np	np	np	np	np	np	nn	nn	np	np	nn	np	nn	np	nn	nn	nn	np	nn	np	nn	nn	nn
Marker126896	LG1	<lmxll>	{1-}	ll	lm	ll	ll	lm	lm	lm	lm	lm	lm	ll	ll	ll	lm	ll	lm	ll	ll	ll	ll	lm	lm	lm	ll	ll	ll	lm	ll	ll	lm	lm	ll	ll	ll	ll	ll	ll	ll	lm	lm	lm	lm	lm	lm	lm	lm
Marker96285	LG1	<nnxnp>	{-1}	np	nn	nn	np	nn	np	np	np	np	np	nn	np	nn	np	np	nn	np	nn	np	nn	nn	nn	nn	np	np	np	np	np	np	nn	nn	np	np	nn	np	nn	np	nn	nn	nn	np	nn	np	nn	nn	nn
Marker124018	LG1	<hkxhk>	{11}	hk	hk	hh	hk	hk	kk	kk	kk	kk	kk	hh	hk	hh	kk	hk	hk	hk	hh	hk	hh	hk	hk	hk	hk	hk	hk	kk	hk	hk	hk	hk	hk	hk	hh	hk	hh	hk	hh	hk	hk	kk	hk	kk	hk	hk	hk
Marker17326	LG1	<lmxll>	{1-}	ll	lm	ll	ll	lm	lm	lm	lm	lm	lm	ll	ll	ll	lm	lm	lm	ll	ll	ll	ll	lm	lm	lm	ll	ll	ll	lm	ll	ll	lm	lm	ll	ll	ll	ll	ll	ll	ll	lm	lm	lm	lm	lm	lm	lm	lm
Marker72046	LG1	<lmxll>	{1-}	ll	lm	ll	ll	lm	lm	lm	lm	lm	lm	ll	ll	ll	lm	lm	lm	ll	ll	ll	ll	lm	lm	lm	ll	ll	ll	lm	ll	ll	lm	lm	ll	ll	ll	ll	ll	ll	ll	lm	lm	lm	lm	lm	lm	lm	lm
Marker59334	LG1	<efxeg>	{10}	ee	fg	eg	ee	fg	ef	ef	ef	ef	ef	eg	ee	eg	ef	ef	fg	ee	eg	ee	eg	fg	fg	fg	ee	ee	ee	ef	ee	ee	fg	fg	ee	ee	eg	ee	eg	ee	eg	fg	fg	ef	fg	ef	fg	fg	fg
Marker13607	LG1	<lmxll>	{0-}	lm	ll	lm	lm	ll	ll	ll	ll	ll	ll	lm	lm	ll	ll	ll	ll	lm	lm	lm	lm	ll	ll	ll	lm	lm	lm	ll	lm	lm	ll	ll	lm	lm	lm	lm	lm	lm	lm	ll	lm	ll	ll	ll	ll	ll	ll
Marker67505	LG1	<nnxnp>	{-0}	nn	np	np	nn	np	nn	nn	nn	nn	nn	np	nn	np	nn	nn	np	nn	np	nn	np	np	np	np	nn	nn	nn	nn	nn	nn	np	np	nn	nn	np	nn	np	nn	np	np	np	nn	np	nn	np	np	np
Marker79307	LG1	<nnxnp>	{-0}	np	np	np	nn	np	nn	nn	nn	nn	nn	np	nn	np	nn	nn	np	nn	np	nn	np	np	np	np	nn	nn	nn	nn	nn	nn	np	np	nn	nn	np	nn	np	nn	np	np	np	nn	np	nn	np	np	np
Marker37251	LG1	<nnxnp>	{-0}	np	np	np	nn	np	nn	nn	nn	nn	nn	np	nn	np	nn	nn	np	nn	np	nn	np	np	np	np	nn	nn	nn	nn	nn	nn	np	np	nn	nn	np	nn	np	nn	np	np	np	nn	np	nn	np	np	np
Marker31676	LG1	<nnxnp>	{-1}	nn	nn	nn	np	nn	np	np	np	np	np	nn	np	nn	np	np	nn	np	nn	np	nn	nn	nn	nn	np	np	np	np	np	np	nn	nn	np	np	nn	np	nn	np	nn	nn	nn	np	nn	np	nn	nn	nn
Marker45434	LG1	<lmxll>	{0-}	lm	ll	lm	lm	ll	ll	ll	ll	ll	ll	lm	lm	ll	lm	ll	ll	lm	lm	lm	lm	ll	ll	ll	lm	lm	lm	ll	lm	lm	ll	ll	lm	lm	lm	lm	lm	lm	lm	ll	lm	lm	ll	ll	ll	ll	ll
Marker37874	LG1	<lmxll>	{0-}	lm	ll	lm	lm	ll	ll	ll	ll	ll	ll	lm	lm	ll	lm	ll	ll	lm	lm	lm	lm	ll	ll	ll	lm	lm	lm	ll	lm	lm	ll	ll	lm	lm	lm	lm	lm	lm	lm	ll	lm	lm	ll	ll	ll	ll	ll
Marker29684	LG1	<lmxll>	{1-}	ll	lm	ll	ll	lm	lm	lm	lm	lm	lm	ll	ll	lm	ll	lm	lm	ll	ll	ll	ll	lm	lm	lm	ll	ll	ll	lm	ll	ll	lm	lm	ll	ll	ll	ll	ll	ll	ll	lm	ll	ll	lm	lm	lm	lm	lm
Marker50733	LG1	<nnxnp>	{-0}	np	np	np	nn	np	nn	nn	nn	nn	nn	np	nn	np	np	nn	np	nn	np	np	np	np	np	np	nn	nn	np	nn	nn	nn	np	np	nn	nn	np	nn	np	nn	np	np	np	np	np	nn	np	np	np
Marker8694	LG1	<hkxhk>	{00}	kk	hk	kk	hk	hk	hk	hh	hh	hh	hh	kk	hk	hh	kk	hh	hk	hk	kk	kk	kk	hk	hk	hk	hk	hk	kk	hh	hk	hk	kk	hh	hk	hk	kk	hk	kk	hk	kk	hk	kk	kk	hk	hh	hk	hk	kk
Marker15288	LG1	<nnxnp>	{-1}	nn	nn	nn	np	nn	nn	np	np	np	np	nn	np	np	nn	np	nn	np	nn	nn	nn	nn	nn	nn	np	np	nn	np	np	np	nn	np	np	np	nn	np	nn	np	nn	nn	nn	nn	nn	np	nn	nn	nn
Marker94625	LG1	<nnxnp>	{-0}	np	np	np	nn	np	np	nn	nn	nn	nn	np	nn	nn	np	nn	np	nn	np	np	np	np	np	np	nn	nn	np	nn	nn	nn	np	nn	nn	nn	np	nn	np	nn	np	np	np	np	np	nn	np	np	np
Marker126297	LG1	<lmxll>	{1-}	ll	lm	ll	ll	lm	lm	lm	lm	lm	lm	ll	ll	lm	ll	lm	lm	ll	ll	ll	ll	lm	lm	lm	ll	ll	ll	lm	ll	ll	ll	lm	ll	ll	ll	ll	ll	ll	ll	lm	ll	ll	lm	lm	lm	lm	ll
Marker34806	LG1	<nnxnp>	{-0}	np	np	np	nn	np	np	nn	nn	nn	nn	np	nn	nn	np	nn	np	nn	np	np	np	np	np	np	nn	nn	np	nn	nn	nn	np	nn	nn	nn	np	nn	np	nn	np	nn	np	np	np	nn	np	np	np
Marker58258	LG1	<efxeg>	{11}	ee	ef	ee	eg	ef	ef	fg	eg	fg	fg	ee	eg	fg	ee	fg	ef	eg	ee	ee	ee	ef	ef	ef	eg	fg	ee	fg	eg	eg	ee	fg	eg	eg	ee	eg	ee	eg	ee	fg	ee	ee	ef	fg	ef	ef	ee
Marker52584	LG1	<lmxll>	{1-}	ll	lm	ll	ll	lm	lm	lm	ll	lm	lm	ll	ll	lm	ll	lm	lm	ll	ll	ll	ll	lm	lm	lm	ll	lm	ll	lm	ll	ll	ll	lm	ll	ll	ll	ll	ll	ll	ll	lm	ll	ll	lm	lm	lm	lm	ll
Marker86600	LG1	<hkxhk>	{11}	hh	hk	hh	hk	hk	hk	kk	hk	kk	kk	hh	hk	kk	hh	kk	hk	hk	hh	hh	hh	hk	hk	hk	hk	kk	hh	kk	hk	hh	hh	kk	hk	hk	hh	hk	hh	hk	hh	kk	hh	hh	hk	kk	hk	hk	hh
Marker35002	LG1	<hkxhk>	{00}	kk	hk	kk	hk	hk	hk	hh	hk	hh	hh	kk	hk	hh	kk	hh	hk	hk	kk	kk	kk	hk	hk	hk	hk	hh	kk	hh	hk	kk	kk	hk	hk	hk	kk	hk	kk	hk	kk	hh	kk	kk	hk	hh	hk	hk	kk
Marker36964	LG1	<efxeg>	{11}	ef	ef	ee	eg	ef	ef	fg	eg	fg	fg	ee	eg	fg	ee	fg	ef	eg	ee	ee	ee	ef	ef	ef	eg	fg	ee	fg	eg	ee	ee	eg	eg	eg	ee	eg	ee	eg	ee	fg	ee	ee	ef	fg	ef	ef	ee
Marker49312	LG1	<lmxll>	{1-}	lm	lm	ll	ll	lm	lm	lm	ll	lm	lm	ll	ll	lm	ll	lm	lm	ll	ll	ll	ll	lm	lm	lm	ll	lm	ll	lm	ll	ll	ll	ll	ll	ll	ll	ll	ll	ll	ll	lm	ll	ll	lm	lm	lm	lm	ll
Marker165847	LG1	<lmxll>	{1-}	lm	lm	ll	ll	lm	lm	lm	ll	lm	lm	ll	ll	lm	ll	lm	lm	ll	ll	ll	ll	lm	lm	lm	ll	lm	ll	lm	ll	lm	ll	ll	ll	ll	ll	ll	ll	ll	ll	lm	ll	ll	lm	lm	lm	lm	ll
Marker45903	LG1	<lmxll>	{1-}	lm	lm	ll	ll	lm	lm	lm	ll	lm	lm	ll	ll	lm	ll	lm	lm	ll	ll	ll	ll	lm	lm	lm	ll	lm	ll	lm	ll	lm	ll	ll	ll	ll	ll	ll	ll	ll	ll	lm	ll	ll	lm	lm	lm	lm	ll
Marker182635	LG1	<lmxll>	{1-}	lm	lm	ll	ll	lm	lm	lm	ll	lm	lm	ll	ll	lm	ll	lm	lm	ll	ll	ll	ll	lm	lm	lm	ll	lm	ll	lm	ll	lm	ll	ll	ll	ll	ll	ll	ll	ll	ll	lm	ll	ll	lm	lm	lm	lm	ll
Marker17157	LG1	<lmxll>	{0-}	ll	ll	lm	lm	ll	ll	lm	lm	ll	ll	lm	lm	ll	lm	ll	ll	lm	lm	lm	lm	ll	ll	ll	lm	ll	lm	ll	lm	ll	lm	lm	lm	lm	lm	lm	lm	lm	lm	ll	lm	lm	ll	ll	ll	ll	lm
Marker37805	LG1	<lmxll>	{1-}	lm	lm	ll	ll	lm	ll	ll	ll	lm	lm	ll	ll	lm	ll	lm	ll	ll	ll	lm	ll	lm	lm	lm	ll	lm	ll	ll	ll	lm	ll	ll	ll	ll	ll	ll	ll	ll	ll	lm	ll	ll	lm	lm	lm	lm	ll
Marker33834	LG1	<efxeg>	{11}	ef	ef	ee	ee	ef	ee	eg	eg	fg	fg	ee	ee	fg	ee	fg	ee	eg	eg	ef	ee	ef	ef	ef	eg	fg	ee	eg	ee	ef	ee	eg	eg	eg	ef	eg	ee	eg	ee	fg	ee	ee	fg	fg	ef	ef	ee
Marker16597	LG1	<lmxll>	{1-}	lm	lm	ll	ll	lm	ll	ll	ll	lm	lm	ll	ll	lm	ll	lm	ll	ll	ll	lm	ll	lm	lm	lm	ll	lm	ll	ll	ll	lm	ll	ll	ll	ll	lm	ll	ll	ll	ll	lm	ll	ll	lm	lm	lm	lm	ll
Marker41777	LG1	<nnxnp>	{-1}	nn	nn	nn	nn	nn	nn	np	np	np	np	nn	nn	np	nn	np	nn	np	np	nn	nn	nn	nn	nn	np	np	nn	np	nn	nn	nn	np	np	np	nn	np	nn	np	nn	np	nn	nn	np	np	nn	nn	nn
Marker45859	LG1	<lmxll>	{1-}	lm	lm	--	ll	lm	ll	ll	ll	lm	lm	ll	ll	lm	ll	lm	ll	ll	ll	lm	ll	lm	lm	lm	ll	lm	ll	ll	ll	lm	ll	ll	ll	ll	lm	ll	ll	ll	ll	lm	ll	ll	lm	lm	lm	lm	ll
Marker60560	LG1	<lmxll>	{1-}	lm	lm	lm	ll	lm	ll	ll	ll	lm	lm	ll	ll	lm	ll	lm	ll	lm	ll	lm	ll	lm	lm	lm	ll	lm	ll	ll	ll	lm	ll	ll	ll	ll	lm	ll	ll	ll	ll	lm	ll	ll	lm	lm	lm	lm	ll
Marker161452	LG1	<nnxnp>	{-0}	np	np	np	nn	np	np	nn	nn	nn	nn	np	np	nn	np	nn	np	nn	nn	np	np	np	np	np	nn	nn	np	nn	np	np	np	nn	nn	nn	np	nn	np	nn	np	nn	np	np	nn	nn	np	np	np
Marker148983	LG1	<lmxll>	{1-}	lm	lm	lm	ll	lm	ll	ll	ll	lm	lm	ll	ll	lm	ll	lm	ll	lm	ll	lm	ll	lm	lm	lm	ll	lm	ll	ll	ll	lm	ll	ll	ll	ll	lm	ll	ll	ll	ll	lm	ll	ll	lm	lm	lm	lm	ll
Marker21023	LG1	<efxeg>	{11}	ef	ef	ef	eg	ef	ee	eg	eg	fg	fg	ee	ee	fg	ee	fg	ee	fg	eg	ef	ee	ef	ef	ef	eg	fg	ee	eg	ee	ef	ee	eg	eg	eg	ef	eg	ee	eg	ee	fg	ee	ee	fg	fg	ef	ef	ee
Marker50099	LG1	<nnxnp>	{-0}	np	np	np	nn	np	np	nn	nn	nn	nn	np	np	nn	np	nn	np	nn	nn	np	np	np	np	np	nn	nn	np	nn	np	np	np	nn	nn	nn	np	nn	np	nn	np	nn	np	np	nn	nn	np	np	np
Marker103000	LG2	<lmxll>	{1-}	lm	ll	lm	ll	ll	ll	ll	ll	lm	ll	ll	lm	ll	ll	lm	lm	lm	ll	ll	ll	ll	ll	lm	ll	ll	lm	ll	lm	ll	ll	lm	ll	ll	lm	ll	lm	lm	ll	lm	lm	ll	ll	ll	lm	ll	ll
Marker24956	LG2	<lmxll>	{1-}	lm	ll	lm	ll	ll	ll	ll	ll	lm	ll	ll	lm	ll	ll	lm	lm	lm	ll	ll	ll	ll	ll	lm	ll	ll	lm	ll	lm	ll	ll	lm	ll	ll	lm	ll	lm	lm	ll	lm	lm	ll	ll	ll	lm	ll	ll
Marker85439	LG2	<nnxnp>	{-0}	np	np	np	nn	nn	nn	nn	nn	np	nn	nn	np	nn	np	np	nn	nn	np	np	nn	nn	np	np	np	nn	np	np	np	np	nn	np	nn	nn	nn	nn	np	np	np	np	np	np	np	nn	np	nn	nn
Marker94296	LG2	<nnxnp>	{-1}	nn	nn	nn	np	np	np	np	np	nn	np	np	nn	np	nn	nn	np	np	nn	nn	np	np	nn	nn	nn	np	nn	nn	nn	nn	np	nn	np	np	np	np	nn	nn	nn	nn	nn	nn	nn	np	nn	np	np
Marker16907	LG2	<abxcd>	{00}	ad	bd	ad	bc	bc	bc	bc	bc	ad	bc	bd	bd	bc	bd	ad	ac	ac	bd	bd	bc	ac	bd	ad	bd	bc	ad	bd	ad	bd	bc	ad	bc	bc	ac	bc	ad	ad	bd	ad	ad	bd	bd	bc	ad	bc	bc
Marker63129	LG2	<nnxnp>	{-0}	np	np	np	nn	nn	nn	nn	nn	np	nn	np	np	nn	np	np	nn	nn	np	np	nn	nn	np	np	np	nn	np	np	np	np	nn	np	nn	nn	nn	nn	np	np	np	np	np	np	np	nn	np	nn	nn
Marker19994	LG2	<abxcd>	{10}	bd	ad	bd	ac	ad	ac	ac	ac	bd	ac	ad	ad	ac	ad	bd	bc	bc	ad	ad	ac	bc	ad	bd	ad	ac	bd	ad	bd	ad	ac	bd	ac	ac	bc	ac	bd	bd	ad	bd	bd	ad	ad	ac	bd	ac	ac
Marker55931	LG2	<nnxnp>	{-1}	nn	nn	nn	np	nn	np	np	np	nn	np	nn	nn	np	nn	nn	np	np	nn	nn	np	np	nn	nn	nn	np	nn	nn	nn	nn	np	nn	np	np	np	np	nn	nn	nn	nn	nn	nn	nn	np	nn	np	np
Marker36668	LG2	<lmxll>	{0-}	ll	lm	ll	lm	lm	lm	lm	lm	ll	lm	lm	lm	lm	lm	ll	ll	ll	lm	lm	lm	ll	lm	ll	lm	lm	ll	lm	ll	lm	lm	ll	lm	lm	ll	lm	ll	ll	lm	ll	ll	lm	lm	lm	ll	lm	lm
Marker125193	LG2	<lmxll>	{1-}	lm	ll	lm	ll	ll	ll	ll	ll	lm	ll	ll	ll	ll	ll	lm	lm	lm	ll	ll	ll	lm	ll	lm	ll	ll	lm	ll	lm	ll	ll	lm	ll	ll	lm	ll	lm	lm	ll	lm	lm	ll	ll	ll	lm	ll	ll
Marker37994	LG2	<nnxnp>	{-1}	nn	nn	nn	np	nn	np	np	np	nn	np	nn	nn	np	nn	nn	np	np	nn	nn	np	np	nn	nn	nn	np	nn	nn	nn	nn	np	nn	np	np	np	np	nn	nn	nn	nn	nn	nn	nn	np	nn	np	np
Marker54751	LG2	<nnxnp>	{-0}	np	np	np	nn	np	nn	nn	nn	np	nn	np	nn	nn	np	np	nn	nn	np	np	nn	nn	np	np	np	nn	np	np	np	np	nn	np	nn	nn	nn	nn	np	np	np	np	np	np	np	nn	np	nn	nn
Marker39068	LG2	<lmxll>	{0-}	ll	lm	ll	lm	lm	lm	lm	lm	ll	lm	lm	lm	lm	lm	ll	ll	lm	lm	lm	lm	ll	lm	ll	lm	lm	ll	lm	ll	lm	lm	ll	lm	lm	ll	lm	ll	ll	lm	ll	ll	lm	lm	lm	ll	lm	lm
Marker91294	LG2	<nnxnp>	{-1}	nn	nn	nn	np	nn	np	np	np	nn	np	nn	np	np	nn	nn	np	np	nn	nn	np	np	nn	nn	nn	np	nn	nn	nn	nn	np	nn	np	np	np	np	nn	nn	nn	nn	nn	nn	nn	np	nn	np	np
Marker142152	LG2	<nnxnp>	{-0}	np	np	np	nn	nn	nn	nn	nn	np	nn	np	nn	nn	np	np	nn	nn	np	np	nn	nn	np	np	np	nn	np	nn	np	np	nn	np	nn	nn	nn	nn	np	np	np	np	np	np	np	nn	np	nn	nn
Marker143550	LG2	<lmxll>	{0-}	ll	lm	ll	lm	lm	lm	lm	lm	ll	lm	lm	lm	lm	lm	ll	ll	lm	lm	lm	lm	ll	lm	ll	lm	lm	ll	lm	ll	lm	lm	ll	lm	lm	ll	lm	ll	ll	lm	ll	ll	lm	lm	lm	ll	lm	lm
Marker144234	LG2	<nnxnp>	{-0}	np	np	np	nn	nn	nn	nn	nn	np	nn	nn	nn	nn	np	np	nn	nn	np	np	nn	nn	np	np	np	nn	np	nn	np	np	nn	np	nn	nn	nn	nn	np	np	np	np	np	np	np	nn	np	nn	nn
Marker66975	LG2	<nnxnp>	{-0}	np	np	np	nn	nn	nn	nn	nn	np	nn	nn	nn	nn	np	np	nn	nn	np	np	nn	nn	np	np	np	nn	np	nn	np	np	nn	np	nn	nn	nn	nn	np	np	np	np	np	np	np	nn	np	nn	nn
Marker99482	LG2	<nnxnp>	{-0}	np	np	np	nn	nn	nn	nn	nn	np	nn	nn	nn	nn	np	np	nn	nn	np	np	nn	nn	np	np	np	nn	np	nn	np	np	nn	np	nn	nn	nn	nn	np	np	np	np	np	np	np	nn	np	nn	nn
Marker28073	LG2	<nnxnp>	{-1}	nn	nn	nn	np	np	np	np	np	nn	np	np	np	np	nn	nn	np	np	nn	nn	np	np	nn	nn	nn	np	nn	nn	nn	nn	np	nn	np	np	np	np	nn	nn	nn	nn	nn	nn	nn	np	nn	np	np
Marker68695	LG2	<nnxnp>	{-0}	np	np	np	nn	nn	nn	nn	nn	np	nn	nn	nn	nn	np	np	nn	nn	np	np	nn	nn	np	np	np	nn	np	np	np	np	nn	np	nn	nn	nn	nn	np	np	np	np	np	np	np	nn	np	nn	nn
Marker26568	LG2	<lmxll>	{0-}	ll	lm	ll	lm	ll	lm	lm	ll	lm	lm	lm	lm	lm	ll	ll	ll	lm	lm	lm	lm	ll	lm	ll	lm	ll	lm	lm	ll	lm	ll	ll	lm	lm	lm	lm	ll	ll	ll	lm	ll	lm	ll	ll	ll	lm	lm
Marker7188	LG2	<lmxll>	{0-}	ll	lm	ll	lm	ll	lm	lm	ll	lm	lm	lm	lm	lm	ll	ll	ll	lm	lm	lm	lm	ll	lm	ll	lm	ll	lm	lm	ll	lm	ll	ll	lm	lm	lm	lm	ll	ll	ll	lm	ll	lm	ll	ll	ll	lm	lm
Marker185758	LG2	<lmxll>	{0-}	ll	lm	ll	lm	ll	lm	lm	ll	lm	lm	lm	lm	lm	ll	ll	ll	lm	lm	lm	lm	ll	lm	ll	lm	ll	lm	lm	ll	lm	ll	ll	lm	lm	lm	lm	ll	ll	ll	lm	ll	lm	ll	ll	ll	lm	lm
Marker159607	LG2	<lmxll>	{0-}	ll	lm	ll	lm	ll	lm	lm	ll	lm	lm	lm	lm	lm	ll	ll	ll	lm	lm	lm	lm	ll	lm	ll	lm	ll	lm	lm	ll	lm	ll	ll	lm	lm	lm	lm	ll	ll	ll	lm	ll	lm	ll	ll	ll	lm	lm
Marker79541	LG2	<lmxll>	{0-}	ll	lm	ll	lm	ll	lm	lm	ll	lm	lm	lm	lm	lm	ll	ll	ll	lm	lm	lm	lm	ll	lm	ll	lm	ll	lm	lm	ll	lm	ll	ll	lm	lm	lm	lm	ll	ll	ll	lm	ll	lm	ll	ll	ll	lm	lm
Marker33492	LG2	<nnxnp>	{-1}	nn	nn	nn	np	np	np	np	np	nn	np	np	np	np	nn	nn	np	np	nn	nn	np	np	nn	nn	nn	np	nn	nn	nn	nn	np	nn	np	np	np	np	nn	nn	nn	nn	nn	nn	nn	np	nn	np	np
Marker60272	LG2	<lmxll>	{1-}	lm	ll	lm	ll	lm	ll	ll	lm	ll	ll	ll	ll	ll	lm	lm	lm	ll	ll	ll	ll	lm	ll	lm	ll	lm	ll	ll	lm	ll	lm	lm	ll	ll	ll	ll	lm	lm	lm	ll	lm	ll	lm	lm	lm	ll	ll
Marker104244	LG2	<lmxll>	{0-}	ll	lm	ll	lm	ll	lm	lm	ll	lm	lm	lm	lm	lm	ll	ll	ll	lm	lm	lm	lm	ll	lm	ll	lm	ll	lm	lm	ll	lm	ll	ll	lm	lm	lm	lm	ll	ll	ll	lm	ll	lm	ll	ll	ll	lm	lm
Marker40586	LG2	<lmxll>	{0-}	ll	lm	ll	lm	ll	lm	lm	ll	lm	lm	lm	lm	lm	ll	ll	ll	lm	lm	lm	lm	ll	lm	ll	lm	ll	lm	lm	ll	lm	ll	ll	lm	lm	lm	lm	ll	ll	ll	lm	ll	lm	ll	ll	ll	lm	lm
Marker93758	LG2	<lmxll>	{0-}	ll	lm	ll	lm	ll	lm	lm	ll	lm	lm	lm	lm	lm	ll	ll	ll	lm	lm	lm	lm	ll	lm	ll	lm	ll	lm	lm	ll	lm	ll	ll	lm	lm	lm	lm	ll	ll	ll	lm	ll	lm	ll	ll	ll	lm	lm
Marker10936	LG2	<hkxhk>	{10}	kk	hk	kk	hh	hk	hh	hh	hk	hk	hh	hh	hh	hh	kk	kk	hk	hh	hk	hk	hh	hk	hk	kk	hk	hk	hk	hk	kk	hk	hk	kk	hh	hh	hh	hh	kk	kk	kk	hk	kk	hk	kk	hk	kk	hh	hh
Marker33078	LG2	<hkxhk>	{10}	kk	hk	hk	hh	hk	hh	hh	hk	hk	hh	hh	hk	hh	kk	kk	hk	hh	hk	hk	hh	hk	hk	kk	hk	hk	hk	hk	kk	hk	hk	kk	hh	hh	hh	hh	kk	kk	kk	hk	kk	hk	kk	hk	kk	hh	hh
Marker54142	LG2	<nnxnp>	{-0}	np	np	nn	nn	nn	nn	nn	nn	np	nn	nn	np	nn	np	np	nn	nn	np	np	nn	nn	np	np	np	nn	np	np	np	np	nn	np	nn	nn	nn	nn	np	np	np	np	np	np	np	nn	np	nn	nn
Marker7791	LG2	<lmxll>	{0-}	ll	lm	ll	lm	ll	lm	lm	ll	lm	lm	lm	lm	lm	ll	ll	ll	lm	lm	lm	lm	ll	lm	ll	lm	ll	lm	lm	ll	lm	ll	ll	lm	lm	lm	lm	ll	ll	ll	lm	ll	lm	ll	ll	ll	lm	lm
Marker100611	LG2	<lmxll>	{0-}	ll	lm	ll	lm	ll	lm	lm	ll	lm	lm	lm	lm	lm	ll	ll	ll	lm	lm	lm	lm	ll	lm	ll	lm	ll	lm	lm	ll	lm	ll	ll	lm	lm	lm	lm	ll	ll	ll	lm	ll	lm	ll	ll	ll	lm	lm
Marker145428	LG2	<lmxll>	{0-}	ll	lm	ll	lm	ll	lm	lm	ll	lm	lm	lm	lm	lm	ll	ll	ll	lm	lm	lm	lm	ll	lm	ll	lm	ll	lm	lm	ll	lm	ll	ll	lm	lm	lm	lm	ll	ll	ll	lm	ll	lm	ll	ll	ll	lm	lm
Marker20809	LG2	<lmxll>	{1-}	lm	ll	lm	ll	lm	ll	ll	lm	ll	ll	ll	ll	ll	lm	lm	lm	ll	ll	ll	ll	lm	ll	lm	ll	lm	ll	ll	lm	ll	lm	lm	ll	ll	ll	ll	lm	lm	lm	ll	lm	ll	lm	lm	lm	ll	ll
Marker63762	LG2	<efxeg>	{11}	ef	ee	fg	eg	fg	eg	eg	fg	ee	eg	eg	ee	eg	ef	ef	fg	eg	ee	ee	eg	fg	ee	ef	ee	fg	ee	ee	ef	ee	fg	ef	eg	eg	eg	eg	ef	ef	ef	ee	ef	ee	ef	fg	ef	eg	eg
Marker33124	LG2	<abxcd>	{11}	bc	ac	bd	ad	bd	ad	ad	bd	ac	ad	ad	ac	ad	bc	bc	bd	ad	ac	ac	ad	bd	ac	bc	ac	bd	ac	ac	bc	ac	bd	bc	ad	ad	ad	ad	bc	bc	bc	ac	bc	ac	bc	bd	bc	ad	ad
Marker30588	LG2	<lmxll>	{1-}	lm	ll	lm	ll	lm	ll	ll	lm	ll	ll	ll	ll	ll	lm	lm	lm	ll	ll	ll	ll	lm	ll	lm	ll	lm	ll	ll	lm	ll	lm	lm	ll	ll	ll	ll	lm	lm	lm	ll	lm	ll	lm	lm	lm	ll	ll
Marker17106	LG2	<lmxll>	{1-}	lm	ll	ll	ll	lm	ll	ll	lm	ll	ll	ll	ll	ll	lm	lm	lm	ll	ll	ll	ll	lm	ll	lm	ll	lm	ll	ll	lm	ll	lm	lm	ll	ll	ll	ll	lm	lm	lm	ll	lm	ll	lm	lm	lm	ll	ll
Marker67974	LG2	<lmxll>	{1-}	lm	ll	ll	ll	lm	ll	ll	lm	ll	ll	ll	ll	ll	lm	lm	lm	ll	ll	ll	ll	lm	ll	lm	ll	lm	ll	ll	lm	ll	lm	lm	ll	ll	ll	ll	lm	lm	lm	ll	lm	ll	lm	lm	lm	ll	ll
Marker89014	LG2	<nnxnp>	{-1}	nn	nn	np	np	np	np	np	np	nn	np	np	nn	np	nn	nn	np	np	nn	nn	np	np	nn	nn	nn	np	nn	nn	nn	nn	np	nn	np	np	np	np	nn	nn	nn	nn	nn	nn	nn	np	nn	np	np
Marker80908	LG2	<nnxnp>	{-0}	np	np	nn	nn	nn	nn	nn	nn	np	nn	nn	np	nn	np	np	nn	nn	np	np	nn	nn	np	np	np	nn	np	np	np	np	nn	np	nn	nn	nn	nn	np	np	np	np	np	np	np	nn	np	nn	nn
Marker12165	LG2	<nnxnp>	{-1}	nn	nn	np	np	np	np	np	np	nn	np	np	nn	np	nn	nn	np	np	nn	nn	np	np	nn	nn	nn	np	nn	nn	nn	nn	np	nn	np	np	np	np	nn	nn	nn	nn	nn	nn	nn	np	nn	np	np
Marker27963	LG2	<nnxnp>	{-1}	nn	nn	np	np	np	np	np	np	nn	np	np	nn	np	nn	nn	np	np	nn	nn	np	np	nn	nn	nn	np	nn	nn	nn	nn	np	nn	np	np	np	np	nn	nn	nn	nn	nn	nn	nn	np	nn	np	np
Marker30892	LG2	<nnxnp>	{-1}	nn	nn	np	np	np	np	np	np	nn	np	np	nn	np	nn	nn	np	np	nn	nn	np	np	nn	nn	nn	np	nn	nn	nn	nn	np	nn	np	np	np	np	nn	nn	nn	nn	nn	nn	nn	np	nn	np	np
Marker37313	LG2	<nnxnp>	{-1}	nn	nn	np	np	np	np	np	np	nn	np	np	nn	np	nn	nn	np	np	nn	nn	np	np	nn	nn	nn	np	nn	nn	nn	nn	np	nn	np	np	np	np	nn	nn	nn	nn	nn	nn	nn	np	nn	np	np
Marker56164	LG2	<nnxnp>	{-0}	np	np	nn	nn	nn	nn	nn	nn	np	nn	nn	np	nn	np	np	nn	nn	np	np	nn	nn	np	np	np	nn	np	np	np	np	nn	np	nn	nn	nn	nn	np	np	np	np	np	np	np	nn	np	nn	nn
Marker18577	LG2	<lmxll>	{1-}	lm	ll	ll	ll	lm	ll	ll	lm	ll	ll	ll	ll	ll	lm	lm	lm	ll	ll	ll	ll	lm	ll	lm	ll	lm	ll	ll	lm	ll	lm	lm	ll	ll	ll	ll	lm	lm	lm	ll	lm	ll	lm	lm	lm	ll	ll
Marker34566	LG2	<lmxll>	{1-}	lm	ll	ll	ll	lm	ll	ll	lm	ll	ll	ll	ll	ll	lm	lm	lm	ll	ll	ll	ll	lm	ll	lm	ll	lm	ll	ll	lm	ll	lm	lm	ll	ll	ll	ll	lm	lm	lm	ll	lm	ll	lm	lm	lm	ll	ll
Marker12146	LG2	<lmxll>	{1-}	lm	ll	ll	ll	lm	ll	ll	lm	ll	ll	ll	ll	ll	lm	lm	lm	ll	ll	ll	ll	lm	ll	lm	ll	lm	ll	ll	lm	ll	lm	lm	ll	ll	ll	ll	lm	lm	lm	ll	lm	ll	lm	lm	lm	ll	ll
Marker57634	LG2	<lmxll>	{1-}	lm	ll	ll	ll	lm	ll	ll	lm	ll	ll	ll	ll	ll	lm	lm	lm	ll	ll	ll	ll	lm	ll	lm	ll	lm	ll	ll	lm	ll	lm	lm	ll	ll	ll	ll	lm	lm	lm	ll	lm	ll	lm	lm	lm	ll	ll
Marker172882	LG2	<lmxll>	{1-}	lm	ll	ll	ll	lm	ll	ll	lm	ll	ll	ll	ll	ll	lm	lm	lm	ll	ll	ll	ll	lm	ll	lm	ll	lm	ll	ll	lm	ll	lm	lm	ll	ll	ll	ll	lm	lm	lm	ll	lm	ll	lm	lm	lm	ll	ll
Marker96244	LG2	<lmxll>	{1-}	lm	ll	ll	ll	lm	ll	ll	lm	ll	ll	ll	ll	ll	lm	lm	lm	ll	ll	ll	ll	lm	ll	lm	ll	lm	ll	ll	lm	ll	lm	lm	ll	ll	ll	ll	lm	lm	lm	ll	lm	ll	lm	lm	lm	ll	ll
Marker173969	LG2	<lmxll>	{1-}	lm	ll	ll	ll	lm	ll	ll	lm	ll	ll	ll	ll	ll	lm	lm	lm	ll	ll	ll	ll	lm	ll	lm	ll	lm	ll	ll	lm	ll	lm	lm	ll	ll	ll	ll	lm	lm	lm	ll	lm	ll	lm	lm	lm	ll	ll
Marker41981	LG2	<lmxll>	{1-}	lm	ll	ll	ll	lm	ll	ll	lm	ll	ll	ll	ll	ll	lm	lm	lm	ll	ll	ll	ll	lm	ll	lm	ll	lm	ll	ll	lm	ll	lm	lm	ll	ll	ll	ll	lm	lm	lm	ll	lm	ll	lm	lm	lm	ll	ll
Marker33932	LG2	<lmxll>	{1-}	lm	ll	ll	ll	lm	ll	ll	lm	ll	ll	ll	ll	ll	lm	lm	lm	ll	ll	ll	ll	lm	ll	lm	ll	lm	ll	ll	lm	ll	lm	lm	ll	ll	ll	ll	lm	lm	lm	ll	lm	ll	lm	lm	lm	ll	ll
Marker42794	LG2	<lmxll>	{1-}	lm	ll	ll	ll	lm	ll	ll	lm	ll	ll	ll	ll	ll	lm	lm	lm	ll	ll	ll	ll	lm	ll	lm	ll	lm	ll	ll	lm	ll	lm	lm	ll	ll	ll	ll	lm	lm	lm	ll	lm	ll	lm	lm	lm	ll	ll
Marker90395	LG2	<lmxll>	{0-}	ll	lm	lm	lm	ll	lm	lm	ll	lm	lm	lm	lm	lm	ll	ll	ll	lm	lm	lm	lm	ll	lm	ll	lm	ll	lm	lm	ll	lm	ll	ll	lm	lm	lm	lm	ll	ll	ll	lm	ll	lm	ll	ll	ll	lm	lm
Marker64422	LG2	<nnxnp>	{-0}	np	np	nn	nn	nn	nn	nn	nn	np	nn	nn	np	nn	np	np	nn	nn	np	np	nn	nn	np	np	np	nn	np	np	np	np	nn	np	nn	nn	nn	nn	np	np	np	np	np	np	np	nn	np	nn	nn
Marker43217	LG2	<nnxnp>	{-1}	nn	nn	np	np	np	np	np	np	nn	np	np	nn	np	nn	nn	np	np	nn	nn	np	np	nn	nn	nn	np	nn	nn	nn	nn	np	nn	np	np	np	np	nn	nn	nn	nn	nn	nn	nn	np	nn	np	np
Marker23610	LG2	<nnxnp>	{-0}	np	np	nn	nn	nn	nn	nn	nn	np	nn	nn	np	nn	np	np	nn	nn	np	np	nn	nn	np	np	np	nn	np	np	np	np	nn	np	nn	nn	nn	nn	np	np	np	np	np	np	np	nn	np	nn	nn
Marker45977	LG2	<efxeg>	{10}	fg	eg	ee	ee	ef	ee	ee	ef	eg	ee	ee	eg	ee	fg	fg	ef	ee	eg	eg	ee	ef	eg	fg	eg	ef	eg	eg	fg	eg	ef	fg	ee	ee	ee	ee	fg	fg	fg	eg	fg	eg	fg	ef	fg	ee	ee
Marker20336	LG2	<efxeg>	{11}	ef	ee	eg	eg	fg	eg	eg	fg	ee	eg	eg	ee	eg	ef	ef	fg	eg	ee	ee	eg	fg	ee	ef	ee	fg	ee	ee	ef	ee	fg	ef	eg	eg	eg	eg	ef	ef	ef	ee	ef	ee	ef	fg	ef	eg	eg
Marker20053	LG2	<nnxnp>	{-1}	nn	nn	np	np	np	np	np	np	nn	np	np	nn	np	nn	nn	np	np	nn	nn	np	np	nn	nn	nn	np	nn	nn	nn	nn	np	nn	np	np	np	np	nn	nn	nn	nn	nn	nn	nn	np	nn	np	np
Marker21468	LG2	<nnxnp>	{-1}	nn	nn	np	np	np	np	np	np	nn	np	np	nn	np	nn	nn	np	np	nn	nn	np	np	nn	nn	nn	np	nn	nn	nn	nn	np	nn	np	np	np	np	nn	nn	nn	nn	nn	nn	nn	np	nn	np	np
Marker54763	LG2	<lmxll>	{1-}	lm	ll	ll	ll	lm	ll	ll	lm	ll	ll	ll	ll	ll	lm	lm	lm	ll	ll	ll	ll	lm	ll	lm	ll	lm	ll	ll	lm	ll	lm	lm	ll	ll	ll	ll	lm	lm	lm	ll	lm	ll	lm	lm	lm	ll	ll
Marker25301	LG2	<lmxll>	{1-}	lm	ll	ll	ll	lm	ll	ll	lm	ll	ll	ll	ll	ll	lm	lm	lm	ll	ll	ll	ll	lm	ll	lm	ll	lm	ll	ll	lm	ll	lm	lm	ll	ll	ll	ll	lm	lm	lm	ll	lm	ll	lm	lm	lm	ll	ll
Marker27129	LG2	<efxeg>	{11}	ef	ee	eg	eg	fg	eg	eg	fg	ee	eg	eg	ee	eg	ef	ef	fg	eg	ee	ee	eg	fg	ee	ef	ee	fg	ee	ee	ef	ee	fg	ef	eg	eg	eg	eg	ef	ef	ef	ee	ef	ee	ef	fg	ef	eg	eg
Marker32368	LG2	<lmxll>	{1-}	lm	ll	ll	ll	lm	ll	ll	lm	ll	ll	ll	ll	ll	lm	lm	lm	ll	ll	ll	ll	lm	ll	lm	ll	lm	ll	ll	lm	ll	lm	lm	ll	ll	ll	ll	lm	lm	lm	ll	lm	ll	lm	lm	lm	ll	ll
Marker38938	LG2	<lmxll>	{1-}	lm	ll	ll	ll	lm	ll	ll	lm	ll	ll	ll	ll	ll	lm	lm	lm	ll	ll	ll	ll	lm	ll	lm	ll	lm	ll	ll	lm	ll	lm	lm	ll	ll	ll	ll	lm	lm	lm	ll	lm	ll	lm	lm	lm	ll	ll
Marker52677	LG2	<nnxnp>	{-1}	nn	nn	np	np	np	np	np	np	nn	np	np	nn	np	nn	nn	np	np	nn	nn	np	np	nn	nn	nn	np	nn	nn	nn	nn	np	nn	np	np	np	np	nn	nn	nn	nn	nn	nn	nn	np	nn	np	np
Marker6840	LG2	<nnxnp>	{-1}	nn	nn	np	np	np	np	np	np	nn	np	np	nn	np	nn	nn	np	np	nn	nn	np	np	nn	nn	nn	np	nn	nn	nn	nn	np	nn	np	np	np	np	nn	nn	nn	nn	nn	nn	nn	np	nn	np	np
Marker140075	LG2	<nnxnp>	{-1}	nn	nn	np	np	np	np	np	np	nn	np	np	nn	np	nn	nn	np	np	nn	nn	np	np	nn	nn	nn	np	nn	nn	nn	nn	np	nn	np	np	np	np	nn	nn	nn	nn	nn	nn	nn	np	nn	np	np
Marker59622	LG2	<nnxnp>	{-1}	nn	nn	np	np	np	np	np	np	nn	np	np	nn	np	nn	nn	np	np	nn	nn	np	np	nn	nn	nn	np	nn	nn	nn	nn	np	nn	np	np	np	np	nn	nn	nn	nn	nn	nn	nn	np	nn	np	np
Marker15750	LG2	<nnxnp>	{-1}	nn	nn	np	np	np	np	np	np	nn	np	np	nn	np	nn	nn	np	np	nn	nn	np	np	nn	nn	nn	np	nn	nn	nn	nn	np	nn	np	np	np	np	nn	nn	nn	nn	nn	nn	nn	np	nn	np	np
Marker139184	LG2	<nnxnp>	{-1}	nn	nn	np	np	np	np	np	np	nn	np	np	nn	np	nn	nn	np	np	nn	nn	np	np	nn	nn	nn	np	nn	nn	nn	nn	np	nn	np	np	np	np	nn	nn	nn	nn	nn	nn	nn	np	nn	np	np
Marker19783	LG2	<nnxnp>	{-1}	nn	nn	np	np	np	np	np	np	nn	np	np	nn	np	nn	nn	np	np	nn	nn	np	np	nn	nn	nn	np	nn	nn	nn	nn	np	nn	np	np	np	np	nn	nn	nn	nn	nn	nn	nn	np	nn	np	np
Marker50380	LG2	<efxeg>	{11}	ef	ee	eg	eg	fg	eg	eg	fg	ee	eg	eg	ee	eg	ef	ef	fg	eg	ee	ee	eg	fg	ee	ef	ee	fg	ee	ee	ef	ee	fg	ef	eg	eg	eg	eg	ef	ef	ef	ee	ef	ee	ef	fg	ef	eg	eg
Marker45801	LG2	<nnxnp>	{-1}	nn	nn	np	np	np	np	np	np	nn	np	np	nn	np	nn	nn	np	np	nn	nn	np	np	nn	nn	nn	np	nn	nn	nn	nn	np	nn	np	np	np	np	nn	nn	nn	nn	nn	nn	nn	np	nn	np	np
Marker13696	LG2	<nnxnp>	{-0}	np	np	nn	nn	nn	nn	nn	nn	np	nn	nn	np	nn	np	np	nn	nn	np	np	nn	nn	np	np	np	nn	np	np	np	np	nn	np	nn	nn	nn	nn	np	np	np	np	np	np	np	nn	np	nn	nn
Marker63718	LG2	<lmxll>	{1-}	lm	ll	ll	ll	lm	ll	ll	lm	ll	ll	ll	ll	ll	lm	lm	lm	ll	ll	ll	ll	lm	ll	lm	ll	lm	ll	ll	lm	ll	lm	lm	ll	ll	ll	ll	lm	lm	lm	ll	lm	ll	lm	lm	lm	ll	ll
Marker18810	LG2	<hkxhk>	{01}	hh	hk	kk	kk	hk	kk	kk	hk	hk	kk	kk	hk	kk	hh	hh	hk	kk	hk	hk	kk	hk	hk	hh	hk	hk	hk	hk	hh	hk	hk	hh	kk	kk	kk	kk	hh	hh	hh	hk	hh	hk	hh	hk	hh	kk	kk
Marker80737	LG2	<lmxll>	{1-}	lm	ll	ll	ll	lm	ll	ll	lm	ll	ll	ll	ll	ll	lm	lm	lm	ll	ll	ll	ll	lm	ll	lm	ll	lm	ll	ll	lm	ll	lm	lm	ll	ll	ll	ll	lm	lm	lm	ll	lm	ll	lm	lm	lm	ll	ll
Marker28129	LG2	<lmxll>	{1-}	lm	ll	ll	ll	lm	ll	ll	lm	ll	ll	ll	ll	ll	lm	lm	lm	ll	ll	ll	ll	lm	ll	lm	ll	lm	ll	ll	lm	ll	lm	lm	ll	ll	ll	ll	lm	lm	lm	ll	lm	ll	lm	lm	lm	ll	ll
Marker58621	LG2	<lmxll>	{1-}	lm	ll	ll	ll	lm	ll	ll	lm	ll	ll	ll	ll	ll	lm	lm	lm	ll	ll	ll	ll	lm	ll	lm	ll	lm	ll	ll	lm	ll	lm	lm	ll	ll	ll	ll	lm	lm	lm	ll	lm	ll	lm	lm	lm	ll	ll
Marker34666	LG2	<lmxll>	{1-}	lm	ll	ll	ll	lm	ll	ll	lm	ll	ll	ll	ll	ll	lm	lm	lm	ll	ll	ll	ll	lm	ll	lm	ll	lm	ll	ll	lm	ll	lm	lm	ll	ll	ll	ll	lm	lm	lm	ll	lm	ll	lm	lm	lm	ll	ll
Marker67546	LG2	<lmxll>	{1-}	lm	ll	ll	ll	lm	ll	ll	lm	ll	ll	ll	ll	ll	lm	lm	lm	ll	ll	ll	ll	lm	ll	lm	ll	lm	ll	ll	lm	ll	lm	lm	ll	ll	ll	ll	lm	lm	lm	ll	lm	ll	lm	lm	lm	ll	ll
Marker130413	LG2	<nnxnp>	{-0}	np	np	nn	nn	nn	nn	nn	nn	np	nn	nn	np	nn	np	np	nn	nn	np	np	nn	nn	np	np	np	nn	np	np	np	np	nn	np	nn	nn	nn	nn	np	np	np	np	np	np	np	nn	np	nn	nn
Marker66498	LG2	<nnxnp>	{-0}	np	np	nn	nn	nn	nn	nn	nn	np	nn	nn	np	nn	np	np	nn	nn	np	np	nn	nn	np	np	np	nn	np	np	np	np	nn	np	nn	nn	nn	nn	np	np	np	np	np	np	np	nn	np	nn	nn
Marker10472	LG2	<nnxnp>	{-1}	nn	nn	np	np	np	np	np	np	nn	np	np	nn	np	nn	nn	np	np	nn	nn	np	np	nn	nn	nn	np	nn	nn	nn	nn	np	nn	np	np	np	np	nn	nn	nn	nn	nn	nn	nn	np	nn	np	np
Marker119848	LG2	<nnxnp>	{-0}	np	np	nn	nn	nn	nn	nn	nn	np	nn	nn	np	nn	np	np	nn	nn	np	np	nn	nn	np	np	np	nn	np	np	np	np	nn	np	nn	nn	nn	nn	np	np	np	np	np	np	np	nn	np	nn	nn
Marker172960	LG2	<nnxnp>	{-0}	np	np	nn	nn	nn	nn	nn	nn	np	nn	nn	np	nn	np	np	nn	nn	np	np	nn	nn	np	np	np	nn	np	np	np	np	nn	np	nn	nn	nn	nn	np	np	np	np	np	np	np	nn	np	nn	nn
Marker70866	LG2	<lmxll>	{1-}	lm	ll	ll	ll	lm	ll	ll	lm	ll	ll	ll	ll	ll	lm	lm	lm	lm	ll	ll	ll	lm	ll	lm	ll	lm	ll	ll	lm	ll	lm	lm	ll	ll	ll	ll	lm	lm	lm	ll	lm	ll	lm	lm	lm	ll	ll
Marker47500	LG2	<lmxll>	{1-}	lm	ll	ll	ll	lm	ll	ll	lm	ll	ll	ll	ll	ll	lm	lm	lm	lm	ll	ll	ll	lm	ll	lm	ll	lm	ll	ll	lm	ll	lm	lm	ll	ll	ll	ll	lm	lm	lm	ll	lm	ll	lm	lm	lm	ll	ll
Marker88871	LG2	<lmxll>	{0-}	ll	lm	lm	lm	ll	lm	lm	ll	lm	lm	lm	lm	lm	ll	ll	ll	ll	lm	lm	lm	ll	lm	ll	lm	ll	lm	lm	ll	lm	ll	ll	lm	lm	lm	lm	ll	ll	ll	lm	ll	lm	ll	ll	ll	lm	lm
Marker23031	LG2	<nnxnp>	{-1}	nn	nn	np	np	np	np	np	np	nn	np	np	nn	np	nn	nn	np	np	nn	nn	np	np	nn	nn	nn	np	nn	nn	nn	nn	np	nn	np	np	np	np	nn	nn	nn	nn	nn	nn	nn	np	nn	np	np
Marker58724	LG2	<lmxll>	{0-}	ll	lm	lm	lm	ll	lm	lm	ll	lm	lm	lm	lm	lm	ll	ll	ll	ll	lm	lm	lm	ll	lm	ll	lm	ll	lm	lm	ll	lm	ll	ll	lm	lm	lm	lm	ll	ll	ll	lm	ll	lm	ll	ll	ll	lm	lm
Marker38379	LG2	<efxeg>	{00}	eg	fg	ef	ef	ee	ef	ef	ee	fg	ef	ef	fg	ef	eg	eg	ee	ee	fg	fg	ef	ee	fg	eg	fg	ee	fg	fg	eg	fg	ee	eg	ef	ef	ef	ef	eg	eg	eg	fg	eg	fg	eg	ee	eg	ef	ef
Marker54380	LG2	<efxeg>	{11}	ef	ee	eg	eg	fg	eg	eg	fg	ee	eg	eg	ee	eg	ef	ef	fg	fg	ee	ee	eg	fg	ee	ef	ee	fg	ee	ee	ef	ee	fg	ef	eg	eg	eg	eg	ef	ef	ef	ee	ef	ee	ef	fg	ef	eg	eg
Marker75806	LG2	<lmxll>	{1-}	lm	ll	ll	ll	lm	ll	ll	lm	ll	ll	ll	ll	ll	lm	lm	lm	lm	ll	ll	ll	lm	ll	lm	ll	lm	ll	ll	lm	ll	lm	lm	ll	ll	ll	ll	lm	lm	lm	ll	lm	ll	lm	lm	lm	ll	ll
Marker136455	LG2	<lmxll>	{0-}	ll	lm	lm	lm	ll	lm	lm	ll	lm	lm	lm	lm	lm	ll	ll	ll	ll	lm	lm	lm	ll	lm	ll	lm	ll	lm	lm	ll	lm	ll	ll	lm	lm	lm	lm	ll	ll	ll	lm	ll	lm	ll	ll	ll	lm	lm
Marker43875	LG2	<lmxll>	{0-}	ll	lm	lm	lm	ll	lm	lm	ll	lm	lm	lm	lm	lm	ll	ll	ll	ll	lm	lm	lm	ll	lm	ll	lm	ll	lm	lm	ll	lm	ll	ll	lm	lm	lm	lm	ll	ll	ll	lm	ll	lm	ll	ll	ll	lm	lm
Marker84157	LG2	<lmxll>	{1-}	lm	ll	ll	ll	lm	ll	ll	lm	ll	ll	ll	ll	ll	lm	lm	lm	lm	ll	ll	ll	lm	ll	lm	ll	lm	ll	ll	lm	ll	lm	lm	ll	ll	ll	ll	lm	lm	lm	ll	lm	ll	lm	lm	lm	ll	ll
Marker21938	LG2	<lmxll>	{0-}	ll	lm	lm	lm	ll	lm	lm	ll	lm	lm	lm	lm	lm	ll	ll	ll	ll	lm	lm	lm	ll	lm	ll	lm	ll	lm	lm	ll	lm	ll	ll	lm	lm	lm	lm	ll	ll	ll	lm	ll	lm	ll	ll	ll	lm	lm
Marker22889	LG2	<efxeg>	{00}	eg	fg	ef	ef	ee	ef	ef	ee	fg	ef	ef	fg	ef	eg	eg	ee	ee	fg	fg	ef	ee	fg	eg	fg	ee	fg	fg	eg	fg	ee	eg	ef	ef	ef	ef	eg	eg	eg	fg	eg	fg	eg	ee	eg	ef	ef
Marker148413	LG2	<nnxnp>	{-0}	np	np	nn	nn	nn	nn	nn	nn	np	nn	nn	np	nn	np	np	nn	nn	np	np	nn	nn	np	np	np	nn	np	np	np	np	nn	np	nn	nn	nn	nn	np	np	np	np	np	np	np	nn	np	nn	nn
Marker4120	LG2	<lmxll>	{1-}	lm	ll	ll	ll	lm	ll	ll	lm	ll	ll	ll	ll	ll	lm	lm	lm	lm	ll	ll	ll	lm	ll	lm	ll	lm	ll	ll	lm	ll	lm	lm	ll	ll	ll	ll	lm	lm	lm	ll	lm	ll	lm	lm	lm	ll	ll
Marker84776	LG2	<nnxnp>	{-0}	np	np	nn	nn	nn	nn	nn	nn	np	nn	nn	np	nn	np	np	nn	nn	np	np	nn	nn	np	np	np	nn	np	np	np	np	nn	np	nn	nn	nn	nn	np	np	np	np	np	np	np	nn	np	nn	nn
Marker102734	LG2	<hkxhk>	{00}	hk	kk	hk	hk	hh	hk	hk	hh	kk	hk	hk	kk	hk	hk	hk	hh	hh	kk	kk	hk	hh	kk	hk	kk	hh	kk	kk	hk	kk	hh	hk	hk	hk	hk	hk	hk	hk	hk	kk	hk	kk	hk	hh	hk	hk	hk
Marker37954	LG2	<lmxll>	{1-}	lm	ll	ll	ll	lm	ll	ll	lm	ll	ll	ll	ll	ll	lm	lm	lm	lm	ll	ll	ll	lm	ll	lm	ll	lm	ll	ll	lm	ll	lm	lm	ll	ll	ll	ll	lm	lm	lm	ll	lm	ll	lm	lm	lm	ll	ll
Marker34565	LG2	<lmxll>	{1-}	lm	ll	ll	ll	lm	ll	ll	lm	ll	ll	ll	ll	ll	lm	lm	lm	lm	ll	ll	ll	lm	ll	lm	ll	lm	ll	ll	lm	ll	lm	lm	ll	ll	ll	ll	lm	lm	lm	ll	lm	ll	lm	lm	lm	ll	ll
Marker49378	LG2	<lmxll>	{1-}	lm	ll	ll	ll	lm	ll	ll	lm	ll	ll	ll	ll	ll	lm	lm	lm	lm	ll	ll	ll	lm	ll	lm	ll	lm	ll	ll	lm	ll	lm	lm	ll	ll	ll	ll	lm	lm	lm	ll	lm	ll	lm	lm	lm	ll	ll
Marker32356	LG2	<lmxll>	{0-}	ll	lm	lm	lm	ll	lm	lm	ll	lm	lm	lm	lm	lm	ll	ll	ll	ll	lm	lm	lm	ll	lm	ll	lm	ll	lm	lm	ll	lm	ll	ll	lm	lm	lm	lm	ll	ll	ll	lm	ll	lm	ll	ll	ll	lm	lm
Marker74045	LG2	<lmxll>	{0-}	ll	lm	lm	lm	ll	lm	lm	ll	lm	lm	lm	lm	lm	ll	ll	ll	ll	lm	lm	lm	ll	lm	ll	lm	ll	lm	lm	ll	lm	ll	ll	lm	lm	lm	lm	ll	ll	ll	lm	ll	lm	ll	ll	ll	lm	lm
Marker111486	LG2	<lmxll>	{0-}	ll	lm	lm	lm	ll	lm	lm	ll	lm	lm	lm	lm	lm	ll	ll	ll	ll	lm	lm	lm	ll	lm	ll	lm	ll	lm	lm	ll	lm	ll	ll	lm	lm	lm	lm	ll	ll	ll	lm	ll	lm	ll	ll	ll	lm	lm
Marker29091	LG2	<lmxll>	{1-}	lm	ll	ll	ll	lm	ll	ll	lm	ll	ll	ll	ll	ll	lm	lm	lm	lm	ll	ll	ll	lm	ll	lm	ll	lm	ll	ll	lm	ll	lm	lm	ll	ll	ll	ll	lm	lm	lm	ll	lm	ll	lm	lm	lm	ll	ll
Marker103988	LG2	<lmxll>	{1-}	lm	ll	ll	ll	lm	ll	ll	lm	ll	ll	ll	ll	ll	lm	lm	lm	lm	ll	ll	ll	lm	ll	lm	ll	lm	ll	ll	lm	ll	lm	lm	ll	ll	ll	ll	lm	lm	lm	ll	lm	ll	lm	lm	lm	ll	ll
Marker108971	LG2	<nnxnp>	{-0}	np	np	nn	nn	nn	nn	nn	nn	np	nn	nn	np	nn	np	np	nn	nn	np	np	nn	nn	np	np	np	nn	np	np	np	np	nn	np	nn	nn	nn	nn	np	np	np	np	np	np	np	nn	np	nn	nn
Marker54347	LG2	<nnxnp>	{-1}	nn	nn	np	np	np	np	np	np	nn	np	np	nn	np	nn	nn	np	np	nn	nn	np	np	nn	nn	nn	np	nn	nn	nn	nn	np	nn	np	np	np	np	nn	nn	nn	nn	nn	nn	nn	np	nn	np	np
Marker57422	LG2	<nnxnp>	{-1}	nn	nn	np	np	np	np	np	np	nn	np	np	nn	np	nn	nn	np	np	nn	nn	np	np	nn	nn	nn	np	nn	nn	nn	nn	np	nn	np	np	np	np	nn	nn	nn	nn	nn	nn	nn	np	nn	np	np
Marker31524	LG2	<nnxnp>	{-1}	nn	nn	np	np	np	np	np	np	nn	np	np	nn	np	nn	nn	np	np	nn	nn	np	np	nn	nn	nn	np	nn	nn	nn	nn	np	nn	np	np	np	np	nn	nn	nn	nn	nn	nn	nn	np	nn	np	np
Marker29018	LG2	<nnxnp>	{-0}	np	np	nn	nn	nn	nn	nn	nn	np	nn	nn	np	nn	np	np	nn	nn	np	np	nn	nn	np	np	np	nn	np	np	np	np	nn	np	nn	nn	nn	nn	np	np	np	np	np	np	np	nn	np	nn	nn
Marker38429	LG2	<nnxnp>	{-0}	np	np	nn	nn	nn	nn	nn	nn	np	nn	nn	np	nn	np	np	nn	nn	np	np	nn	nn	np	np	np	nn	np	np	np	np	nn	np	nn	nn	nn	nn	np	np	np	np	np	np	np	nn	np	nn	nn
Marker21862	LG2	<nnxnp>	{-0}	np	np	nn	nn	nn	nn	nn	nn	np	nn	nn	np	nn	np	np	nn	nn	np	np	nn	nn	np	np	np	nn	np	np	np	np	nn	np	nn	nn	nn	nn	np	np	np	np	np	np	np	nn	np	nn	nn
Marker51942	LG2	<nnxnp>	{-0}	np	np	nn	nn	nn	nn	nn	nn	np	nn	nn	np	nn	np	np	nn	nn	np	np	nn	nn	np	np	np	nn	np	np	np	np	nn	np	nn	nn	nn	nn	np	np	np	np	np	np	np	nn	np	nn	nn
Marker78343	LG2	<nnxnp>	{-0}	np	np	nn	nn	nn	nn	nn	nn	np	nn	nn	np	nn	np	np	nn	nn	np	np	nn	nn	np	np	np	nn	np	np	np	np	nn	np	nn	nn	nn	nn	np	np	np	np	np	np	np	nn	np	nn	nn
Marker48852	LG2	<hkxhk>	{10}	kk	hk	hh	hh	hk	hh	hh	hk	hk	hh	hh	hk	hh	kk	kk	hk	hk	hk	hk	hh	hk	hk	kk	hk	hk	hk	hk	kk	hk	hk	kk	hh	hh	hh	hh	kk	kk	kk	hk	kk	hk	kk	hk	kk	hh	hh
Marker53801	LG2	<lmxll>	{0-}	ll	lm	lm	lm	ll	lm	lm	ll	lm	lm	lm	lm	lm	ll	ll	ll	ll	lm	lm	lm	ll	lm	ll	lm	ll	lm	lm	ll	lm	ll	ll	lm	lm	lm	lm	ll	ll	ll	lm	ll	lm	ll	ll	ll	lm	lm
Marker74398	LG2	<lmxll>	{1-}	lm	ll	ll	ll	lm	ll	ll	lm	ll	ll	ll	ll	ll	lm	lm	lm	lm	ll	ll	ll	lm	ll	lm	ll	lm	ll	ll	lm	ll	lm	lm	ll	ll	ll	ll	lm	lm	lm	ll	lm	ll	lm	lm	lm	ll	ll
Marker30318	LG2	<efxeg>	{10}	fg	eg	ee	ee	ef	ee	ee	ef	eg	ee	ee	eg	ee	fg	fg	ef	ef	eg	eg	ee	ef	eg	fg	eg	ef	eg	eg	fg	eg	ef	fg	ee	ee	ee	ee	fg	fg	fg	eg	fg	eg	fg	ef	fg	ee	ee
Marker24669	LG2	<nnxnp>	{-0}	np	np	nn	nn	nn	nn	nn	nn	np	nn	nn	np	nn	np	np	nn	nn	np	np	nn	nn	np	np	np	nn	np	np	np	np	nn	np	nn	nn	nn	nn	np	np	np	np	np	np	np	nn	np	nn	nn
Marker36498	LG2	<lmxll>	{1-}	lm	ll	ll	ll	lm	ll	ll	lm	ll	ll	ll	ll	ll	lm	lm	lm	lm	ll	ll	ll	lm	ll	lm	ll	lm	ll	ll	lm	ll	lm	lm	ll	ll	ll	ll	lm	lm	lm	ll	lm	ll	lm	lm	lm	ll	ll
Marker102715	LG2	<lmxll>	{1-}	lm	ll	ll	ll	lm	ll	ll	lm	ll	ll	ll	ll	ll	lm	lm	lm	lm	ll	ll	ll	lm	ll	lm	ll	lm	ll	ll	lm	ll	lm	lm	ll	ll	ll	ll	lm	lm	lm	ll	lm	ll	lm	lm	lm	ll	ll
Marker55942	LG2	<lmxll>	{1-}	lm	ll	ll	ll	lm	ll	ll	lm	ll	ll	ll	ll	ll	lm	lm	lm	lm	ll	ll	ll	lm	ll	lm	ll	lm	ll	ll	lm	ll	lm	lm	ll	ll	ll	ll	lm	lm	lm	ll	lm	ll	lm	lm	lm	ll	ll
Marker60356	LG2	<lmxll>	{1-}	lm	ll	ll	ll	lm	ll	ll	lm	ll	ll	ll	ll	ll	lm	lm	lm	lm	ll	ll	ll	lm	ll	lm	ll	lm	ll	ll	lm	ll	lm	lm	ll	ll	ll	ll	lm	lm	lm	ll	lm	ll	lm	lm	lm	ll	ll
Marker25878	LG2	<lmxll>	{0-}	ll	lm	lm	lm	ll	lm	lm	ll	lm	lm	lm	lm	lm	ll	ll	ll	ll	lm	lm	lm	ll	lm	ll	lm	ll	lm	lm	ll	lm	ll	ll	lm	lm	lm	lm	ll	ll	ll	lm	ll	lm	ll	ll	ll	lm	lm
Marker40309	LG2	<efxeg>	{10}	fg	eg	ee	ee	ef	ee	ee	ef	eg	ee	ee	eg	ee	fg	fg	ef	ef	eg	eg	ee	ef	eg	fg	eg	ef	eg	eg	fg	eg	ef	fg	ee	ee	ee	ee	fg	fg	fg	eg	fg	eg	fg	ef	fg	ee	ee
Marker23990	LG2	<efxeg>	{00}	eg	fg	ef	ef	ee	ef	ef	ee	fg	ef	ef	fg	ef	eg	eg	ee	ee	fg	fg	ef	ee	fg	eg	fg	ee	fg	fg	eg	fg	ee	eg	ef	ef	ef	ef	eg	eg	eg	fg	eg	fg	eg	ee	eg	ef	ef
Marker33888	LG2	<efxeg>	{10}	fg	eg	ee	ee	ef	ee	ee	ef	eg	ee	ee	eg	ee	fg	fg	ef	ef	eg	eg	ee	ef	eg	fg	eg	ef	eg	eg	fg	eg	ef	fg	ee	ee	ee	ee	fg	fg	fg	eg	fg	eg	fg	ef	fg	ee	ee
Marker80815	LG2	<lmxll>	{1-}	lm	ll	ll	ll	lm	ll	ll	lm	ll	ll	ll	ll	ll	lm	lm	lm	lm	ll	ll	ll	lm	ll	lm	ll	lm	ll	ll	lm	ll	lm	lm	ll	ll	ll	ll	lm	lm	lm	ll	lm	ll	lm	lm	lm	ll	ll
Marker13053	LG2	<efxeg>	{10}	fg	eg	ee	ee	ef	ee	ee	ef	eg	ee	ee	eg	ee	fg	fg	ef	ef	eg	eg	ee	ef	eg	fg	eg	ef	eg	eg	fg	eg	ef	fg	ee	ee	ee	ee	fg	fg	fg	eg	fg	eg	fg	ef	fg	ee	ee
Marker53278	LG2	<efxeg>	{00}	eg	fg	ef	ef	ee	ef	ef	ee	fg	ef	ef	fg	ef	eg	eg	ee	ee	fg	fg	ef	ee	fg	eg	fg	ee	fg	fg	eg	fg	ee	eg	ef	ef	ef	ef	eg	eg	eg	fg	eg	fg	eg	ee	eg	ef	ef
Marker32893	LG2	<efxeg>	{10}	fg	eg	ee	ee	ef	ee	ee	ef	eg	ee	ee	eg	ee	fg	fg	ef	ef	eg	eg	ee	ef	eg	fg	eg	ef	eg	eg	fg	eg	ef	fg	ee	ee	ee	ee	fg	fg	fg	eg	fg	eg	fg	ef	fg	ee	ee
Marker184714	LG2	<lmxll>	{1-}	lm	ll	ll	ll	lm	ll	ll	lm	ll	ll	ll	ll	ll	lm	lm	lm	lm	ll	ll	ll	lm	ll	lm	ll	lm	ll	ll	lm	ll	lm	lm	ll	ll	ll	ll	lm	lm	lm	ll	lm	ll	lm	lm	lm	ll	ll
Marker93136	LG2	<lmxll>	{1-}	lm	ll	ll	ll	lm	ll	ll	lm	ll	ll	ll	ll	ll	lm	lm	lm	lm	ll	ll	ll	lm	ll	lm	ll	lm	ll	ll	lm	ll	lm	lm	ll	ll	ll	ll	lm	lm	lm	ll	lm	ll	lm	lm	lm	ll	ll
Marker55469	LG2	<nnxnp>	{-0}	np	np	nn	nn	nn	nn	nn	nn	np	nn	nn	np	nn	np	np	nn	nn	np	np	nn	nn	np	np	np	nn	np	np	np	np	nn	np	nn	nn	nn	nn	np	np	np	np	np	np	np	nn	np	nn	nn
Marker63210	LG2	<lmxll>	{1-}	lm	ll	ll	ll	lm	ll	ll	lm	ll	ll	ll	ll	ll	lm	lm	lm	lm	ll	ll	ll	lm	ll	lm	ll	lm	ll	ll	lm	ll	lm	lm	ll	ll	ll	ll	lm	lm	lm	ll	lm	ll	lm	lm	lm	ll	ll
Marker52122	LG2	<lmxll>	{0-}	ll	lm	lm	lm	ll	lm	lm	ll	lm	lm	lm	lm	lm	ll	ll	ll	ll	lm	lm	lm	ll	lm	ll	lm	ll	lm	lm	ll	lm	ll	ll	lm	lm	lm	lm	ll	ll	ll	lm	ll	lm	ll	ll	ll	lm	lm
Marker32110	LG2	<lmxll>	{1-}	lm	ll	ll	ll	lm	ll	ll	lm	ll	ll	ll	ll	ll	lm	lm	lm	lm	ll	ll	ll	lm	ll	lm	ll	lm	ll	ll	lm	ll	lm	lm	ll	ll	ll	ll	lm	lm	lm	ll	lm	ll	lm	lm	lm	ll	ll
Marker47881	LG2	<lmxll>	{1-}	lm	ll	ll	ll	lm	ll	ll	lm	ll	ll	ll	ll	ll	lm	lm	lm	lm	ll	ll	ll	lm	ll	lm	ll	lm	ll	ll	lm	ll	lm	lm	ll	ll	ll	ll	lm	lm	lm	ll	lm	ll	lm	lm	lm	ll	ll
Marker155811	LG2	<lmxll>	{1-}	lm	ll	ll	ll	lm	ll	ll	lm	ll	ll	ll	ll	ll	lm	lm	lm	lm	ll	ll	ll	lm	ll	lm	ll	lm	ll	ll	lm	ll	lm	lm	ll	ll	ll	ll	lm	lm	lm	ll	lm	ll	lm	lm	lm	ll	ll
Marker105171	LG2	<lmxll>	{1-}	lm	ll	ll	ll	lm	ll	ll	lm	ll	ll	ll	ll	ll	lm	lm	lm	lm	ll	ll	ll	lm	ll	lm	ll	lm	ll	ll	lm	ll	lm	lm	ll	ll	ll	ll	lm	lm	lm	ll	lm	ll	lm	lm	lm	ll	ll
Marker13632	LG2	<lmxll>	{1-}	lm	ll	ll	ll	lm	ll	ll	lm	ll	ll	ll	ll	ll	lm	lm	lm	lm	ll	ll	ll	lm	ll	lm	ll	lm	ll	ll	lm	ll	lm	lm	ll	ll	ll	ll	lm	lm	lm	ll	lm	ll	lm	lm	lm	ll	ll
Marker87859	LG2	<lmxll>	{0-}	ll	lm	lm	lm	ll	lm	lm	ll	lm	lm	lm	lm	lm	ll	ll	ll	ll	lm	lm	lm	ll	lm	ll	lm	ll	lm	lm	ll	lm	ll	ll	lm	lm	lm	lm	ll	ll	ll	lm	ll	lm	ll	ll	ll	lm	lm
Marker25202	LG2	<lmxll>	{1-}	lm	ll	ll	ll	lm	ll	ll	lm	ll	ll	ll	ll	ll	lm	lm	lm	lm	ll	ll	ll	lm	ll	lm	ll	lm	ll	ll	lm	ll	lm	lm	ll	ll	ll	ll	lm	lm	lm	ll	lm	ll	lm	lm	lm	ll	ll
Marker84508	LG2	<nnxnp>	{-0}	np	np	nn	nn	nn	nn	nn	nn	np	nn	nn	np	nn	np	np	nn	nn	np	np	nn	nn	np	np	np	nn	np	np	np	np	nn	np	nn	nn	nn	nn	np	np	np	np	np	np	np	nn	np	nn	nn
Marker59785	LG2	<nnxnp>	{-1}	nn	nn	np	np	np	np	np	np	nn	np	np	nn	np	nn	nn	np	np	nn	nn	np	np	nn	nn	nn	np	nn	nn	nn	nn	np	nn	np	np	np	np	nn	nn	nn	nn	nn	nn	nn	np	nn	np	np
Marker6070	LG2	<nnxnp>	{-0}	np	np	nn	nn	nn	nn	nn	nn	np	nn	nn	np	nn	np	np	nn	nn	np	np	nn	nn	np	np	np	nn	np	np	np	np	nn	np	nn	nn	nn	nn	np	np	np	np	np	np	np	nn	np	nn	nn
Marker56113	LG2	<nnxnp>	{-1}	nn	nn	np	np	np	np	np	np	nn	np	np	nn	np	nn	nn	np	np	nn	nn	np	np	nn	nn	nn	np	nn	nn	nn	nn	np	nn	np	np	np	np	nn	nn	nn	nn	nn	nn	nn	np	nn	np	np
Marker4861	LG2	<nnxnp>	{-0}	np	np	nn	nn	nn	nn	nn	nn	np	nn	nn	np	nn	np	np	nn	nn	np	np	nn	nn	np	np	np	nn	np	np	np	np	nn	np	nn	nn	nn	nn	np	np	np	np	np	np	np	nn	np	nn	nn
Marker162072	LG2	<nnxnp>	{-1}	nn	nn	np	np	np	np	np	np	nn	np	np	nn	np	nn	nn	np	np	nn	nn	np	np	nn	nn	nn	np	nn	nn	nn	nn	np	nn	np	np	np	np	nn	nn	nn	nn	nn	nn	nn	np	nn	np	np
Marker38421	LG2	<nnxnp>	{-0}	np	np	nn	nn	nn	nn	nn	nn	np	nn	nn	np	nn	np	np	nn	nn	np	np	nn	nn	np	np	np	nn	np	np	np	np	nn	np	nn	nn	nn	nn	np	np	np	np	np	np	np	nn	np	nn	nn
Marker77740	LG2	<nnxnp>	{-0}	np	np	nn	nn	nn	nn	nn	nn	np	nn	nn	np	nn	np	np	nn	nn	np	np	nn	nn	np	np	np	nn	np	np	np	np	nn	np	nn	nn	nn	nn	np	np	np	np	np	np	np	nn	np	nn	nn
Marker50127	LG2	<hkxhk>	{10}	kk	hk	hh	hh	hk	hh	hh	hk	hk	hh	hh	hk	hh	kk	kk	hk	hk	hk	hk	hh	hk	hk	kk	hk	hk	hk	hk	kk	hk	hk	kk	hh	hh	hh	hh	kk	kk	kk	hk	kk	hk	kk	hk	kk	hh	hh
Marker91961	LG2	<nnxnp>	{-0}	np	np	nn	nn	nn	nn	nn	nn	np	nn	nn	np	nn	np	np	nn	nn	np	np	nn	nn	np	np	np	nn	np	np	np	np	nn	np	nn	nn	nn	nn	np	np	np	np	np	np	np	nn	np	nn	nn
Marker4425	LG2	<lmxll>	{1-}	lm	ll	ll	ll	lm	ll	ll	lm	ll	ll	ll	ll	ll	lm	lm	lm	lm	ll	ll	ll	lm	ll	lm	ll	lm	ll	ll	lm	ll	lm	lm	ll	ll	ll	ll	lm	lm	lm	ll	lm	ll	lm	lm	lm	ll	ll
Marker89705	LG2	<lmxll>	{0-}	ll	lm	lm	lm	ll	lm	lm	ll	lm	lm	lm	lm	lm	ll	ll	ll	ll	lm	lm	lm	ll	lm	ll	lm	ll	lm	lm	ll	lm	ll	ll	lm	lm	lm	lm	ll	ll	ll	lm	ll	lm	ll	ll	ll	lm	lm
Marker52571	LG2	<efxeg>	{11}	ef	ee	eg	eg	fg	eg	eg	fg	ee	eg	eg	ee	eg	ef	ef	fg	fg	ee	ee	eg	fg	ee	ef	ee	fg	ee	ee	ef	ee	fg	ef	eg	eg	eg	eg	ef	ef	ef	ee	ef	ee	ef	fg	ef	eg	eg
Marker20960	LG2	<efxeg>	{11}	ef	ee	eg	eg	fg	eg	eg	fg	ee	eg	eg	ee	eg	ef	ef	fg	fg	ee	ee	eg	fg	ee	ef	ee	fg	ee	ee	ef	ee	fg	ef	eg	eg	eg	eg	ef	ef	ef	ee	ef	ee	ef	fg	ef	eg	eg
Marker32307	LG2	<nnxnp>	{-0}	np	np	nn	nn	nn	nn	nn	nn	np	nn	nn	np	nn	np	np	nn	nn	np	np	nn	nn	np	np	np	nn	np	np	np	np	nn	np	nn	nn	nn	nn	np	np	np	np	np	np	np	nn	np	nn	nn
Marker37496	LG2	<efxeg>	{00}	eg	fg	ef	ef	ee	ef	ef	ee	fg	ef	ef	fg	ef	eg	eg	ee	ee	fg	fg	ef	ee	fg	eg	fg	ee	fg	fg	eg	fg	ee	eg	ef	ef	ef	ef	eg	eg	eg	fg	eg	fg	eg	ee	eg	ef	ef
Marker17923	LG2	<abxcd>	{11}	bc	ac	ad	ad	bd	ad	ad	bd	ac	ad	ad	ac	ad	bc	bc	bd	bd	ac	ac	ad	bd	ac	bc	ac	bd	ac	ac	bc	ac	bd	bc	ad	ad	ad	ad	bc	bc	bc	ac	bc	ac	bc	bd	bc	ad	ad
Marker80434	LG2	<lmxll>	{1-}	lm	ll	ll	ll	lm	ll	ll	lm	ll	ll	ll	ll	ll	lm	lm	lm	lm	ll	ll	ll	lm	ll	lm	ll	lm	ll	ll	lm	ll	lm	lm	ll	ll	ll	ll	lm	lm	lm	ll	lm	ll	lm	lm	lm	ll	ll
Marker33677	LG2	<lmxll>	{1-}	lm	ll	ll	ll	lm	ll	ll	lm	ll	ll	ll	ll	ll	lm	lm	lm	lm	ll	ll	ll	lm	ll	lm	ll	lm	ll	ll	lm	ll	lm	lm	ll	ll	ll	ll	lm	lm	lm	ll	lm	ll	lm	lm	lm	ll	ll
Marker66400	LG2	<lmxll>	{0-}	ll	lm	lm	lm	ll	lm	lm	ll	lm	lm	lm	lm	lm	ll	ll	ll	ll	lm	lm	lm	ll	lm	ll	lm	ll	lm	lm	ll	lm	ll	ll	lm	lm	lm	lm	ll	ll	ll	lm	ll	lm	ll	ll	ll	lm	lm
Marker158952	LG2	<nnxnp>	{-0}	np	np	nn	nn	nn	nn	nn	nn	np	nn	nn	np	nn	np	np	nn	nn	np	np	nn	nn	np	np	np	nn	np	np	np	np	nn	np	nn	nn	nn	nn	np	np	np	np	np	np	np	nn	np	nn	nn
Marker126067	LG2	<nnxnp>	{-1}	nn	nn	np	np	np	np	np	np	nn	np	np	nn	np	nn	nn	np	np	nn	nn	np	np	nn	nn	nn	np	nn	nn	nn	nn	np	nn	np	np	np	np	nn	nn	nn	nn	nn	nn	nn	np	nn	np	np
Marker98251	LG2	<nnxnp>	{-0}	np	np	nn	nn	nn	nn	nn	nn	np	nn	nn	np	nn	np	np	nn	nn	np	np	nn	nn	np	np	np	nn	np	np	np	np	nn	np	nn	nn	nn	nn	np	np	np	np	np	np	np	nn	np	nn	nn
Marker66649	LG2	<nnxnp>	{-0}	np	np	nn	nn	nn	nn	nn	nn	np	nn	nn	np	nn	np	np	nn	nn	np	np	nn	nn	np	np	np	nn	np	np	np	np	nn	np	nn	nn	nn	nn	np	np	np	np	np	np	np	nn	np	nn	nn
Marker137348	LG2	<nnxnp>	{-0}	np	np	nn	nn	nn	nn	nn	nn	np	nn	nn	np	nn	np	np	nn	nn	np	np	nn	nn	np	np	np	nn	np	np	np	np	nn	np	nn	nn	nn	nn	np	np	np	np	np	np	np	nn	np	nn	nn
Marker172937	LG2	<hkxhk>	{00}	hk	kk	hk	hk	hh	hk	hk	hh	kk	hk	hk	kk	hk	hk	hk	hh	hh	kk	kk	hk	hh	kk	hk	kk	hh	kk	kk	hk	kk	hh	hk	hk	hk	hk	hk	hk	hk	hk	kk	hk	kk	hk	hh	hk	hk	hk
Marker28038	LG2	<nnxnp>	{-0}	np	np	nn	nn	nn	nn	nn	nn	np	nn	nn	np	nn	np	np	nn	nn	np	np	nn	nn	np	np	np	nn	np	np	np	np	nn	np	nn	nn	nn	nn	np	np	np	np	np	np	np	nn	np	nn	nn
Marker79611	LG2	<lmxll>	{0-}	ll	lm	lm	lm	ll	lm	lm	ll	lm	lm	lm	lm	lm	ll	ll	ll	ll	lm	lm	lm	ll	lm	ll	lm	ll	lm	lm	ll	lm	ll	ll	lm	lm	lm	lm	ll	ll	ll	lm	ll	lm	ll	ll	ll	lm	lm
Marker102456	LG2	<hkxhk>	{00}	hk	kk	hk	hk	hh	hk	hk	hh	kk	hk	hk	kk	hk	hk	hk	hh	hh	kk	kk	hk	hh	kk	hk	kk	hh	kk	kk	hk	kk	hh	hk	hk	hk	hk	hk	hk	hk	hk	kk	hk	kk	hk	hh	hk	hk	hk
Marker140592	LG2	<nnxnp>	{-0}	np	np	nn	nn	nn	nn	nn	nn	np	nn	nn	np	nn	np	np	nn	nn	np	np	nn	nn	np	np	np	nn	np	np	np	np	nn	np	nn	nn	nn	nn	np	np	np	np	np	np	np	nn	np	nn	nn
Marker57976	LG2	<lmxll>	{1-}	lm	ll	ll	ll	lm	ll	ll	lm	ll	lm	ll	ll	ll	lm	lm	lm	lm	ll	ll	ll	lm	ll	lm	ll	lm	ll	ll	lm	ll	lm	lm	ll	ll	ll	ll	lm	lm	lm	ll	lm	ll	lm	lm	lm	ll	ll
Marker160031	LG2	<hkxhk>	{00}	hk	kk	hk	hk	hh	hk	hk	hh	kk	hk	hk	kk	hk	hk	hk	hh	hh	kk	kk	hk	hh	kk	hk	kk	hh	kk	kk	hk	kk	hh	hk	hk	hk	hk	hk	hk	hk	hk	kk	hk	kk	hk	hh	hk	hk	hk
Marker33848	LG2	<lmxll>	{0-}	ll	lm	lm	lm	ll	lm	lm	ll	lm	lm	lm	lm	lm	ll	ll	ll	ll	lm	lm	lm	ll	lm	ll	lm	ll	lm	lm	ll	lm	ll	ll	lm	lm	lm	lm	ll	ll	ll	lm	ll	lm	ll	ll	ll	lm	lm
Marker42730	LG2	<hkxhk>	{11}	hk	hh	hk	hk	kk	hk	hk	kk	hh	hk	hk	hh	hk	hk	hk	kk	kk	hh	hh	hk	kk	hh	hk	hh	kk	hh	hh	hk	hh	kk	hk	hk	hk	hk	hk	hk	hk	hk	hh	hk	hh	hk	kk	hk	hk	hk
Marker41203	LG2	<lmxll>	{1-}	lm	ll	ll	ll	lm	ll	ll	lm	ll	lm	ll	ll	ll	lm	lm	lm	lm	ll	ll	ll	lm	ll	lm	ll	lm	ll	ll	lm	ll	lm	lm	ll	ll	ll	ll	lm	lm	lm	ll	lm	ll	lm	lm	lm	ll	ll
Marker171321	LG2	<nnxnp>	{-0}	np	np	nn	nn	nn	nn	nn	nn	np	nn	nn	np	nn	np	np	nn	nn	np	np	nn	nn	np	np	np	nn	np	np	np	np	nn	np	nn	nn	nn	nn	np	np	np	np	np	np	np	nn	np	nn	nn
Marker84552	LG2	<hkxhk>	{11}	hk	hh	hk	hk	kk	hk	hk	kk	hh	kk	hk	hh	hk	hk	hk	kk	kk	hh	hh	hk	kk	hh	hk	hh	kk	hh	hh	hk	hh	kk	hk	hk	hk	hk	hk	hk	hk	hk	hh	hk	hh	hk	kk	hk	hk	hk
Marker56644	LG2	<lmxll>	{1-}	lm	ll	ll	ll	lm	ll	ll	lm	ll	lm	ll	ll	ll	lm	lm	lm	lm	ll	ll	ll	lm	ll	lm	ll	lm	ll	ll	lm	ll	lm	lm	ll	ll	ll	ll	lm	lm	lm	ll	lm	ll	lm	lm	lm	ll	ll
Marker161048	LG2	<nnxnp>	{-0}	np	np	nn	nn	nn	nn	nn	nn	np	nn	nn	np	nn	np	np	nn	nn	np	np	nn	nn	np	np	np	nn	np	np	np	np	nn	np	nn	nn	nn	nn	np	np	np	np	np	np	np	nn	np	nn	nn
Marker103131	LG2	<hkxhk>	{00}	hk	kk	hk	hk	hh	hk	hk	hh	kk	hh	hk	kk	hk	hk	hk	hh	hh	kk	kk	hk	hh	kk	hk	kk	hh	kk	kk	hk	kk	hh	hk	hk	hk	hk	hk	hk	hk	hk	kk	hk	kk	hk	hh	hk	hk	hk
Marker24560	LG2	<nnxnp>	{-1}	nn	nn	np	np	np	np	np	np	nn	np	np	nn	np	nn	nn	np	np	nn	nn	np	np	nn	nn	nn	np	nn	nn	nn	nn	np	nn	np	np	np	np	nn	nn	nn	nn	nn	nn	nn	np	nn	np	np
Marker158619	LG2	<nnxnp>	{-0}	np	np	nn	nn	nn	nn	nn	nn	np	nn	nn	np	nn	np	np	nn	nn	np	np	nn	nn	np	np	np	nn	np	np	np	np	nn	np	nn	nn	nn	nn	np	np	np	np	np	np	np	nn	np	nn	nn
Marker21393	LG2	<abxcd>	{11}	bc	ac	ad	ad	bd	ad	ad	bd	ac	bd	ad	ac	ad	bc	bc	bd	bd	ac	ac	ad	bd	ac	bc	ac	bd	ac	ac	bc	ac	bd	bc	ad	ad	ad	ad	bc	bc	bc	ac	bc	ac	bc	bd	bc	ad	ad
Marker94259	LG2	<lmxll>	{1-}	lm	ll	ll	ll	lm	ll	ll	lm	ll	lm	ll	ll	ll	lm	lm	lm	lm	ll	ll	ll	lm	ll	lm	ll	lm	ll	ll	lm	ll	lm	lm	ll	ll	ll	ll	lm	lm	lm	ll	lm	ll	lm	lm	lm	ll	ll
Marker59148	LG2	<nnxnp>	{-1}	nn	nn	np	np	np	np	np	np	nn	np	np	nn	np	nn	nn	np	np	nn	nn	np	np	nn	nn	nn	np	nn	nn	nn	nn	np	nn	np	np	np	np	nn	nn	nn	nn	nn	nn	nn	np	nn	np	np
Marker62078	LG2	<efxeg>	{11}	ef	ee	eg	eg	fg	eg	eg	fg	ee	fg	eg	ee	eg	ef	ef	fg	fg	ee	ee	eg	fg	ee	ef	ee	fg	ee	ee	ef	ee	fg	ef	eg	eg	eg	eg	ef	ef	ef	ee	ef	ee	ef	fg	ef	eg	eg
Marker31906	LG2	<nnxnp>	{-1}	nn	nn	np	np	np	np	np	np	nn	np	np	nn	np	nn	nn	np	np	nn	nn	np	np	nn	nn	nn	np	nn	nn	nn	nn	np	nn	np	np	np	np	nn	nn	nn	nn	nn	nn	nn	np	nn	np	np
Marker5200	LG2	<hkxhk>	{00}	hk	kk	hk	hk	hh	hk	hk	hh	kk	hh	hk	kk	hk	hk	hk	hh	hh	kk	kk	hk	hh	kk	hk	kk	hh	kk	kk	hk	kk	hh	hk	hk	hk	hk	hk	hk	hk	hk	kk	hk	kk	hk	hh	hk	hk	hk
Marker40836	LG2	<nnxnp>	{-1}	nn	nn	np	np	np	np	np	np	nn	np	np	nn	np	nn	nn	np	np	nn	nn	np	np	nn	nn	nn	np	nn	nn	nn	nn	np	nn	np	np	np	np	nn	nn	nn	nn	nn	nn	nn	np	nn	np	np
Marker50591	LG2	<efxeg>	{10}	fg	eg	ee	ee	ef	ee	ee	ef	eg	ef	ee	eg	ee	fg	fg	ef	ef	eg	eg	ee	ef	eg	fg	eg	ef	eg	eg	fg	eg	ef	fg	ee	ee	ee	ee	fg	fg	fg	eg	fg	eg	fg	ef	fg	ee	ee
Marker15149	LG2	<abxcd>	{01}	ac	bc	bd	bd	ad	bd	bd	ad	bc	ad	bd	bc	bd	ac	ac	ad	ad	bc	bc	bd	ad	bc	ac	bc	ad	bc	bc	ac	bc	ad	ac	bd	bd	bd	bd	ac	ac	ac	bc	ac	bc	ac	ad	ac	bd	bd
Marker102718	LG2	<nnxnp>	{-0}	np	np	nn	nn	nn	nn	nn	nn	np	nn	nn	np	nn	np	np	nn	nn	np	np	nn	nn	np	np	np	nn	np	np	np	np	nn	np	nn	nn	nn	nn	np	np	np	np	np	np	np	nn	np	nn	nn
Marker60234	LG2	<nnxnp>	{-0}	np	np	nn	nn	nn	nn	nn	nn	np	nn	nn	np	nn	np	np	nn	nn	np	np	nn	nn	np	np	np	nn	np	np	np	np	nn	np	nn	nn	nn	nn	np	np	np	np	np	np	np	nn	np	nn	nn
Marker98360	LG2	<lmxll>	{1-}	lm	ll	ll	ll	lm	ll	ll	lm	ll	lm	ll	ll	ll	lm	lm	lm	lm	ll	ll	ll	lm	ll	lm	ll	lm	ll	ll	lm	ll	lm	lm	ll	ll	ll	ll	lm	lm	lm	ll	lm	ll	lm	lm	lm	ll	ll
Marker26225	LG2	<lmxll>	{1-}	lm	ll	ll	ll	lm	ll	ll	lm	ll	lm	ll	ll	ll	lm	lm	lm	lm	ll	ll	ll	lm	ll	lm	ll	lm	ll	ll	lm	ll	lm	lm	ll	ll	ll	ll	lm	lm	lm	ll	lm	ll	lm	lm	lm	ll	ll
Marker174141	LG2	<lmxll>	{1-}	lm	ll	ll	ll	lm	ll	ll	lm	ll	lm	ll	ll	ll	lm	lm	lm	lm	ll	ll	ll	lm	ll	lm	ll	lm	ll	ll	lm	ll	lm	lm	ll	ll	ll	ll	lm	lm	lm	ll	lm	ll	lm	lm	lm	ll	ll
Marker148651	LG2	<nnxnp>	{-0}	np	np	nn	nn	nn	nn	nn	nn	np	nn	nn	np	nn	np	np	nn	nn	np	np	nn	nn	np	np	np	nn	np	np	np	np	nn	np	nn	nn	nn	nn	np	np	np	np	np	np	np	nn	np	nn	nn
Marker60921	LG2	<nnxnp>	{-1}	nn	nn	np	np	np	np	np	np	nn	np	np	nn	np	nn	nn	np	np	nn	nn	np	np	nn	nn	nn	np	nn	nn	nn	nn	np	nn	np	np	np	np	nn	nn	nn	nn	nn	nn	nn	np	nn	np	np
Marker64545	LG2	<nnxnp>	{-1}	nn	nn	np	np	np	np	np	np	nn	np	np	nn	np	nn	nn	np	np	nn	nn	np	np	nn	nn	nn	np	nn	nn	nn	nn	np	nn	np	np	np	np	nn	nn	nn	nn	nn	nn	nn	np	nn	np	np
Marker106877	LG2	<nnxnp>	{-0}	np	np	nn	nn	nn	nn	nn	nn	np	nn	nn	np	nn	np	np	nn	nn	np	np	nn	nn	np	np	np	nn	np	np	np	np	nn	np	nn	nn	nn	nn	np	np	np	np	np	np	np	nn	np	nn	nn
Marker60128	LG2	<nnxnp>	{-0}	np	np	nn	nn	nn	nn	nn	nn	np	nn	nn	np	nn	np	np	nn	nn	np	np	nn	nn	np	np	np	nn	np	np	np	np	nn	np	nn	nn	nn	nn	np	np	np	np	np	np	np	nn	np	nn	nn
Marker26028	LG2	<nnxnp>	{-0}	np	np	nn	nn	nn	nn	nn	nn	np	nn	nn	np	nn	np	np	nn	nn	np	np	nn	nn	np	np	np	nn	np	np	np	np	nn	np	nn	nn	nn	nn	np	np	np	np	np	np	np	nn	np	nn	nn
Marker35820	LG2	<nnxnp>	{-1}	nn	nn	np	np	np	np	np	np	nn	np	np	nn	np	nn	nn	np	np	nn	nn	np	np	nn	nn	nn	np	nn	nn	nn	nn	np	nn	np	np	np	np	nn	nn	nn	nn	nn	nn	nn	np	nn	np	np
Marker22678	LG2	<lmxll>	{1-}	lm	ll	ll	ll	lm	ll	ll	lm	ll	lm	ll	ll	ll	lm	lm	lm	lm	lm	ll	ll	lm	ll	lm	ll	lm	ll	ll	lm	ll	lm	lm	ll	ll	ll	ll	lm	lm	lm	ll	lm	ll	lm	lm	lm	ll	ll
Marker11599	LG2	<nnxnp>	{-0}	np	np	nn	nn	nn	nn	nn	nn	np	nn	nn	np	nn	np	np	nn	nn	np	np	nn	nn	np	np	np	nn	np	np	np	np	nn	np	nn	nn	nn	nn	np	np	np	np	np	np	np	nn	np	nn	nn
Marker138233	LG2	<lmxll>	{1-}	lm	ll	ll	ll	lm	ll	ll	lm	ll	lm	ll	ll	ll	lm	lm	lm	lm	lm	ll	ll	lm	ll	lm	ll	lm	ll	ll	lm	ll	lm	lm	ll	ll	ll	ll	lm	lm	lm	ll	lm	ll	lm	lm	lm	ll	ll
Marker53376	LG2	<abxcd>	{11}	bc	ac	ad	ad	bd	ad	ad	bd	ac	bd	ad	ac	ad	bc	bc	bd	bd	bc	ac	ad	bd	ac	bc	ac	bd	ac	ac	bc	ac	bd	bc	ad	ad	ad	ad	bc	bc	bc	ac	bc	ac	bc	bd	bc	ad	ad
Marker54238	LG2	<efxeg>	{11}	ef	ee	eg	eg	fg	eg	eg	fg	ee	fg	eg	ee	eg	ef	ef	fg	fg	ef	ee	eg	fg	ee	ef	ee	fg	ee	ee	ef	ee	fg	ef	eg	eg	eg	eg	ef	ef	ef	ee	ef	ee	ef	fg	ef	eg	eg
Marker47379	LG2	<nnxnp>	{-0}	np	np	nn	nn	nn	nn	nn	nn	np	nn	nn	np	nn	np	np	nn	nn	np	np	nn	nn	np	np	np	nn	np	np	np	np	nn	np	nn	nn	nn	nn	np	np	np	np	np	np	np	nn	np	nn	nn
Marker49854	LG2	<nnxnp>	{-1}	nn	nn	np	np	np	np	np	np	nn	np	np	nn	np	nn	nn	np	np	nn	nn	np	np	nn	nn	nn	np	nn	nn	nn	nn	np	nn	np	np	np	np	nn	nn	nn	nn	nn	nn	nn	np	nn	np	np
Marker42231	LG2	<lmxll>	{1-}	lm	ll	ll	ll	lm	ll	ll	lm	ll	lm	ll	ll	ll	lm	lm	lm	lm	lm	ll	ll	lm	ll	lm	ll	lm	ll	ll	lm	ll	lm	lm	ll	ll	ll	ll	lm	lm	lm	ll	lm	ll	lm	lm	lm	ll	ll
Marker80999	LG2	<efxeg>	{10}	fg	eg	ee	ee	ef	ee	ee	ef	eg	ef	ee	eg	ee	fg	fg	ef	ef	fg	eg	ee	ef	eg	fg	eg	ef	eg	eg	fg	eg	ef	fg	ee	ee	ee	ee	fg	fg	fg	eg	fg	eg	fg	ef	fg	ee	ee
Marker97894	LG2	<lmxll>	{1-}	lm	ll	ll	ll	lm	ll	ll	lm	ll	lm	ll	ll	ll	lm	lm	lm	lm	lm	ll	ll	lm	ll	lm	ll	lm	ll	ll	lm	ll	lm	lm	ll	ll	ll	ll	lm	lm	lm	ll	lm	ll	lm	lm	lm	ll	ll
Marker24651	LG2	<hkxhk>	{10}	kk	hk	hh	hh	hk	hh	hh	hk	hk	hk	hh	hk	hh	kk	kk	hk	hk	kk	hk	hh	hk	hk	kk	hk	hk	hk	hk	kk	hk	hk	kk	hh	hh	hh	hh	kk	kk	kk	hk	kk	hk	kk	hk	kk	hh	hh
Marker67472	LG2	<lmxll>	{1-}	lm	ll	ll	ll	lm	ll	ll	lm	ll	lm	ll	ll	ll	lm	lm	lm	lm	lm	ll	ll	lm	ll	lm	ll	lm	ll	ll	lm	ll	lm	lm	ll	ll	ll	ll	lm	lm	lm	ll	lm	ll	lm	lm	lm	ll	ll
Marker170544	LG2	<lmxll>	{1-}	lm	ll	ll	ll	lm	ll	ll	lm	ll	lm	ll	ll	ll	lm	lm	lm	lm	lm	ll	ll	lm	ll	lm	ll	lm	ll	ll	lm	ll	lm	lm	ll	ll	ll	ll	lm	lm	lm	ll	lm	ll	lm	lm	lm	ll	ll
Marker20959	LG2	<lmxll>	{1-}	lm	ll	ll	ll	lm	ll	ll	lm	ll	lm	ll	ll	ll	lm	lm	lm	lm	lm	ll	ll	lm	ll	lm	ll	lm	ll	ll	lm	ll	lm	lm	ll	ll	ll	ll	lm	lm	lm	ll	lm	ll	lm	lm	lm	ll	ll
Marker82009	LG2	<nnxnp>	{-1}	nn	nn	np	np	np	np	np	np	nn	np	np	nn	np	nn	nn	np	np	nn	nn	np	np	nn	nn	nn	np	nn	nn	nn	nn	np	nn	np	np	np	np	nn	nn	nn	nn	nn	nn	nn	np	nn	np	np
Marker136179	LG2	<hkxhk>	{10}	kk	hk	hh	hh	hk	hh	hh	hk	hk	hk	hh	hk	hh	kk	kk	hk	hk	kk	hk	hh	hk	hk	kk	hk	hk	hk	hk	kk	hk	hk	kk	hh	hh	hh	hh	kk	kk	kk	hk	kk	hk	kk	hk	kk	hh	hh
Marker50165	LG2	<efxeg>	{10}	fg	eg	ee	ee	ef	ee	ee	ef	eg	ef	ee	eg	ee	fg	fg	ef	ef	fg	eg	ee	ef	eg	fg	eg	ef	eg	eg	fg	eg	ef	fg	ee	ee	ee	ee	fg	fg	fg	eg	fg	eg	fg	ef	fg	ee	ee
Marker98433	LG2	<nnxnp>	{-0}	np	np	nn	nn	nn	nn	nn	nn	np	nn	nn	np	nn	np	np	nn	nn	np	np	nn	nn	np	np	np	nn	np	np	np	np	nn	np	nn	nn	nn	nn	np	np	np	np	np	np	np	nn	np	nn	nn
Marker22262	LG2	<abxcd>	{11}	bc	ac	ad	ad	bd	ad	ad	bd	ac	bd	ad	ac	ad	bc	bc	bd	bd	bc	ac	ad	bd	ac	bc	ac	bd	ac	ac	bc	ac	bd	bc	ad	ad	ad	ad	bc	bc	bc	ac	bc	ac	bc	bd	bc	ad	ad
Marker57690	LG2	<lmxll>	{1-}	lm	ll	ll	ll	lm	ll	ll	lm	ll	lm	ll	ll	ll	lm	lm	lm	lm	lm	ll	ll	lm	ll	lm	ll	lm	ll	ll	lm	ll	lm	lm	ll	ll	ll	ll	lm	lm	lm	ll	lm	ll	lm	lm	lm	ll	ll
Marker156305	LG2	<nnxnp>	{-1}	nn	nn	np	np	np	np	np	np	nn	np	np	nn	np	nn	nn	np	np	nn	nn	np	np	nn	nn	nn	np	nn	nn	nn	nn	np	nn	np	np	np	np	nn	nn	nn	nn	nn	nn	nn	np	nn	np	np
Marker43996	LG2	<nnxnp>	{-1}	nn	nn	np	np	np	np	np	np	nn	np	np	nn	np	nn	nn	np	np	nn	nn	np	np	nn	nn	nn	np	nn	nn	nn	nn	np	nn	np	np	np	np	nn	nn	nn	nn	nn	nn	nn	np	nn	np	np
Marker85629	LG2	<nnxnp>	{-1}	nn	nn	np	np	np	np	np	np	nn	np	np	nn	np	nn	nn	np	np	nn	nn	np	np	nn	nn	nn	np	nn	nn	nn	nn	np	nn	np	np	np	np	nn	nn	nn	nn	nn	nn	nn	np	nn	np	np
Marker73687	LG2	<nnxnp>	{-0}	np	np	nn	nn	nn	nn	nn	nn	np	nn	nn	np	nn	np	np	nn	nn	np	np	nn	nn	np	np	np	nn	np	np	np	np	nn	np	nn	nn	nn	nn	np	np	np	np	np	np	np	nn	np	nn	nn
Marker91992	LG2	<lmxll>	{1-}	lm	ll	ll	ll	lm	ll	ll	lm	ll	lm	ll	ll	ll	lm	lm	lm	lm	lm	ll	ll	lm	ll	lm	ll	lm	ll	ll	lm	ll	lm	lm	ll	ll	ll	ll	lm	lm	lm	ll	lm	ll	lm	lm	lm	ll	ll
Marker83484	LG2	<lmxll>	{1-}	lm	ll	ll	ll	lm	ll	ll	lm	ll	lm	ll	ll	ll	lm	lm	lm	lm	lm	ll	ll	lm	ll	lm	ll	lm	ll	ll	lm	ll	lm	lm	ll	ll	ll	ll	lm	lm	lm	ll	lm	ll	lm	lm	lm	ll	ll
Marker92297	LG2	<efxeg>	{10}	fg	eg	ee	ee	ef	ee	ee	ef	eg	ef	ee	eg	ee	fg	fg	ef	ef	fg	eg	ee	ef	eg	fg	eg	ef	eg	eg	fg	eg	ef	fg	ee	ee	ee	ee	fg	fg	fg	eg	fg	eg	fg	ef	fg	ee	ee
Marker52475	LG2	<nnxnp>	{-1}	nn	nn	np	np	np	np	np	np	nn	np	np	nn	np	nn	nn	np	np	nn	nn	np	np	nn	nn	nn	np	nn	nn	nn	nn	np	nn	np	np	np	np	nn	nn	nn	nn	nn	nn	nn	np	nn	np	np
Marker41521	LG2	<nnxnp>	{-1}	nn	nn	np	np	np	np	np	np	nn	np	np	nn	np	nn	nn	np	np	nn	nn	np	np	nn	nn	nn	np	nn	nn	nn	nn	np	nn	np	np	np	np	nn	nn	nn	nn	nn	nn	nn	np	nn	np	np
Marker98662	LG2	<nnxnp>	{-0}	np	np	nn	nn	nn	nn	nn	nn	np	nn	nn	np	nn	np	np	nn	nn	np	np	nn	nn	np	np	np	nn	np	np	np	np	nn	np	nn	nn	nn	nn	np	np	np	np	np	np	np	nn	np	nn	nn
Marker37907	LG2	<nnxnp>	{-0}	np	np	nn	nn	nn	nn	nn	nn	np	nn	nn	np	nn	np	np	nn	nn	np	np	nn	nn	np	np	np	nn	np	np	np	np	nn	np	nn	nn	nn	nn	np	np	np	np	np	np	np	nn	np	nn	nn
Marker142492	LG2	<nnxnp>	{-0}	np	np	nn	nn	nn	nn	nn	nn	np	nn	nn	np	nn	np	np	nn	nn	np	np	nn	nn	np	np	np	nn	np	np	np	np	nn	np	nn	nn	nn	nn	np	np	np	np	np	np	np	nn	np	nn	nn
Marker41367	LG2	<nnxnp>	{-0}	np	np	nn	nn	nn	nn	nn	nn	np	nn	nn	np	nn	np	np	nn	nn	np	np	nn	nn	np	np	np	nn	np	np	np	np	nn	np	nn	nn	nn	nn	np	np	np	np	np	np	np	nn	np	nn	nn
Marker95576	LG2	<nnxnp>	{-1}	nn	nn	np	np	np	np	np	np	nn	np	np	nn	np	nn	nn	np	np	nn	nn	np	np	nn	nn	nn	np	nn	nn	nn	nn	np	nn	np	np	np	np	nn	nn	nn	nn	nn	nn	nn	np	nn	np	np
Marker35213	LG2	<lmxll>	{0-}	ll	lm	ll	lm	ll	lm	lm	ll	lm	ll	lm	lm	lm	ll	ll	ll	ll	ll	lm	lm	ll	lm	ll	lm	ll	lm	lm	ll	lm	ll	ll	lm	lm	lm	lm	ll	ll	ll	lm	ll	lm	ll	ll	ll	lm	lm
Marker37457	LG2	<lmxll>	{1-}	lm	ll	lm	ll	lm	ll	ll	lm	ll	lm	ll	ll	ll	lm	lm	lm	lm	lm	ll	ll	lm	ll	lm	ll	lm	ll	ll	lm	ll	lm	lm	ll	ll	ll	ll	lm	lm	lm	ll	lm	ll	lm	lm	lm	ll	ll
Marker80589	LG2	<lmxll>	{1-}	lm	ll	lm	ll	lm	ll	ll	lm	ll	lm	ll	ll	ll	lm	lm	lm	lm	lm	ll	ll	lm	ll	lm	ll	lm	ll	ll	lm	ll	lm	lm	ll	ll	ll	ll	lm	lm	lm	ll	lm	ll	lm	lm	lm	ll	ll
Marker10975	LG2	<efxeg>	{11}	ef	ee	fg	eg	fg	eg	eg	fg	ee	fg	eg	ee	eg	ef	ef	fg	fg	ef	ee	eg	fg	ee	ef	ee	fg	ee	ee	ef	ee	fg	ef	eg	eg	eg	eg	ef	ef	ef	ee	ef	ee	ef	fg	ef	eg	eg
Marker58008	LG2	<nnxnp>	{-0}	np	np	nn	nn	nn	nn	nn	nn	np	nn	nn	np	nn	np	np	nn	nn	np	np	nn	nn	np	np	np	nn	np	np	np	np	nn	np	nn	nn	nn	nn	np	np	np	np	np	np	np	nn	np	nn	nn
Marker44146	LG2	<efxeg>	{00}	eg	fg	ee	ef	ee	ef	ef	ee	fg	ee	ef	fg	ef	eg	eg	ee	ee	eg	fg	ef	ee	fg	eg	fg	ee	fg	fg	eg	fg	ee	eg	ef	ef	ef	ef	eg	eg	eg	fg	eg	fg	eg	ee	eg	ef	ef
Marker23250	LG2	<lmxll>	{0-}	ll	lm	ll	lm	ll	lm	lm	ll	lm	ll	lm	lm	lm	ll	ll	ll	ll	ll	lm	lm	ll	lm	ll	lm	ll	lm	lm	ll	lm	ll	ll	lm	lm	lm	lm	ll	ll	ll	lm	ll	lm	ll	ll	ll	lm	lm
Marker156718	LG2	<lmxll>	{0-}	ll	lm	ll	lm	ll	lm	lm	ll	lm	ll	lm	lm	lm	ll	ll	ll	ll	ll	lm	lm	ll	lm	ll	lm	ll	lm	lm	ll	lm	ll	ll	lm	lm	lm	lm	ll	ll	ll	lm	ll	lm	ll	ll	ll	lm	lm
Marker19754	LG2	<efxeg>	{10}	fg	eg	ef	ee	ef	ee	ee	ef	eg	ef	ee	eg	ee	fg	fg	ef	ef	fg	eg	ee	ef	eg	fg	eg	ef	eg	eg	fg	eg	ef	fg	ee	ee	ee	ee	fg	fg	fg	eg	fg	eg	fg	ef	fg	ee	ee
Marker37021	LG2	<nnxnp>	{-0}	np	np	nn	nn	nn	nn	nn	nn	np	nn	nn	np	nn	np	np	nn	nn	np	np	nn	nn	np	np	np	nn	np	np	np	np	nn	np	nn	nn	nn	nn	np	np	np	np	np	np	np	nn	np	nn	nn
Marker152711	LG2	<lmxll>	{0-}	ll	lm	ll	lm	ll	lm	lm	ll	lm	ll	lm	lm	lm	ll	ll	ll	ll	ll	lm	lm	ll	lm	ll	lm	ll	lm	lm	ll	lm	ll	ll	lm	lm	lm	lm	ll	ll	ll	lm	ll	lm	ll	ll	ll	lm	lm
Marker22566	LG2	<lmxll>	{1-}	lm	ll	lm	ll	lm	ll	ll	lm	ll	lm	ll	ll	ll	lm	lm	lm	lm	lm	ll	ll	lm	ll	lm	ll	lm	ll	ll	lm	ll	lm	lm	ll	ll	ll	ll	lm	lm	lm	ll	lm	ll	lm	lm	lm	ll	ll
Marker69877	LG2	<lmxll>	{0-}	ll	lm	ll	lm	ll	lm	lm	ll	lm	ll	lm	lm	lm	ll	ll	ll	ll	ll	lm	lm	ll	lm	ll	lm	ll	lm	lm	ll	lm	ll	ll	lm	lm	lm	lm	ll	ll	ll	lm	ll	lm	ll	ll	ll	lm	lm
Marker68546	LG2	<lmxll>	{0-}	ll	lm	ll	lm	ll	lm	lm	ll	lm	ll	lm	lm	lm	ll	ll	ll	ll	ll	lm	lm	ll	lm	ll	lm	ll	lm	lm	ll	lm	ll	ll	lm	lm	lm	lm	ll	ll	ll	lm	ll	lm	ll	ll	ll	lm	lm
Marker89752	LG2	<lmxll>	{0-}	ll	lm	ll	lm	ll	lm	lm	ll	lm	ll	lm	lm	lm	ll	ll	ll	ll	ll	lm	lm	ll	lm	ll	lm	ll	lm	lm	ll	lm	ll	ll	lm	lm	lm	lm	ll	ll	ll	lm	ll	lm	ll	ll	ll	lm	lm
Marker122601	LG2	<hkxhk>	{01}	hh	hk	hk	kk	hk	kk	kk	hk	hk	hk	kk	hk	kk	hh	hh	hk	hk	hh	hk	kk	hk	hk	hh	hk	hk	hk	hk	hh	hk	hk	hh	kk	kk	kk	kk	hh	hh	hh	hk	hh	hk	hh	hk	hh	kk	kk
Marker27551	LG2	<nnxnp>	{-0}	np	np	nn	nn	nn	nn	nn	nn	np	nn	nn	np	nn	np	np	nn	nn	np	np	nn	nn	np	np	np	nn	np	np	np	np	nn	np	nn	nn	nn	nn	np	np	np	np	np	np	np	nn	np	nn	nn
Marker51595	LG2	<nnxnp>	{-0}	np	np	nn	nn	nn	nn	nn	nn	np	nn	nn	np	nn	np	np	nn	nn	np	np	nn	nn	np	np	np	nn	np	np	np	np	nn	np	nn	nn	nn	nn	np	np	np	np	np	np	np	nn	np	nn	nn
Marker74272	LG2	<lmxll>	{0-}	ll	lm	ll	lm	ll	lm	lm	ll	lm	ll	lm	lm	lm	ll	ll	ll	ll	ll	lm	lm	ll	lm	ll	lm	ll	lm	lm	ll	lm	ll	ll	lm	lm	lm	lm	ll	ll	ll	lm	ll	lm	ll	ll	ll	lm	lm
Marker126779	LG2	<lmxll>	{0-}	ll	lm	ll	lm	ll	lm	lm	ll	lm	ll	lm	lm	lm	ll	ll	ll	ll	ll	lm	lm	ll	lm	ll	lm	ll	lm	lm	ll	lm	ll	ll	lm	lm	lm	lm	ll	ll	ll	lm	ll	lm	ll	ll	ll	lm	lm
Marker144821	LG2	<lmxll>	{0-}	ll	lm	ll	lm	ll	lm	lm	ll	lm	ll	lm	lm	lm	ll	ll	ll	ll	ll	lm	lm	ll	lm	ll	lm	ll	lm	lm	ll	lm	ll	ll	lm	lm	lm	lm	ll	ll	ll	lm	ll	lm	ll	ll	ll	lm	lm
Marker186009	LG2	<lmxll>	{0-}	ll	lm	ll	lm	ll	lm	lm	ll	lm	ll	lm	lm	lm	ll	ll	ll	ll	ll	lm	lm	ll	lm	ll	lm	ll	lm	lm	ll	lm	ll	ll	lm	lm	lm	lm	ll	ll	ll	lm	ll	lm	ll	ll	ll	lm	lm
Marker33126	LG2	<lmxll>	{0-}	ll	lm	ll	lm	ll	lm	lm	ll	lm	ll	lm	lm	lm	ll	ll	ll	ll	ll	lm	lm	ll	lm	ll	lm	ll	lm	lm	ll	lm	ll	ll	lm	lm	lm	lm	ll	ll	ll	lm	ll	lm	ll	ll	ll	lm	lm
Marker11303	LG2	<lmxll>	{0-}	ll	lm	ll	lm	ll	lm	lm	ll	lm	ll	lm	lm	lm	ll	ll	ll	ll	ll	lm	lm	ll	lm	ll	lm	ll	lm	lm	ll	lm	ll	ll	lm	lm	lm	lm	ll	ll	ll	lm	ll	lm	ll	ll	ll	lm	lm
Marker70266	LG2	<lmxll>	{0-}	ll	lm	ll	lm	ll	lm	lm	ll	lm	ll	lm	lm	lm	ll	ll	ll	ll	ll	lm	lm	ll	lm	ll	lm	ll	lm	lm	ll	lm	ll	ll	lm	lm	lm	lm	ll	ll	ll	lm	ll	lm	ll	ll	ll	lm	lm
Marker97059	LG2	<lmxll>	{0-}	ll	lm	ll	lm	ll	lm	lm	ll	lm	ll	lm	lm	lm	ll	ll	ll	ll	ll	lm	lm	ll	lm	ll	lm	ll	lm	lm	ll	lm	ll	ll	lm	lm	lm	lm	ll	ll	ll	lm	ll	lm	ll	ll	ll	lm	lm
Marker19201	LG2	<lmxll>	{1-}	lm	ll	lm	ll	lm	ll	ll	lm	ll	lm	ll	ll	ll	lm	lm	lm	lm	lm	ll	ll	lm	ll	lm	ll	lm	ll	ll	lm	ll	lm	lm	ll	ll	ll	ll	lm	lm	lm	ll	lm	ll	lm	lm	lm	ll	ll
Marker77916	LG2	<efxeg>	{01}	ee	ef	eg	fg	eg	fg	fg	eg	ef	eg	fg	ef	fg	ee	ee	eg	eg	ee	ef	fg	eg	ef	ee	ef	eg	ef	ef	ee	ef	eg	ee	fg	fg	fg	fg	ee	ee	ee	ef	ee	ef	ee	eg	ee	fg	fg
Marker101478	LG2	<nnxnp>	{-0}	np	np	nn	nn	nn	nn	nn	nn	np	nn	nn	np	nn	np	np	nn	nn	np	np	nn	nn	np	np	np	nn	np	np	np	np	nn	np	nn	nn	nn	nn	np	np	np	np	np	np	np	nn	np	nn	nn
Marker171283	LG2	<nnxnp>	{-1}	nn	nn	np	np	np	np	np	np	nn	np	np	nn	np	nn	nn	np	np	nn	nn	np	np	nn	nn	nn	np	nn	nn	nn	nn	np	nn	np	np	np	np	nn	nn	nn	nn	nn	nn	nn	np	nn	np	np
Marker44434	LG2	<nnxnp>	{-1}	nn	nn	np	np	np	np	np	np	nn	np	np	nn	np	nn	nn	np	np	nn	nn	np	np	nn	nn	nn	np	nn	nn	nn	nn	np	nn	np	np	np	np	nn	nn	nn	nn	nn	nn	nn	np	nn	np	np
Marker99550	LG2	<nnxnp>	{-0}	np	np	nn	nn	nn	nn	nn	nn	np	nn	nn	np	nn	np	np	nn	nn	np	np	nn	nn	np	np	np	nn	np	np	np	np	nn	np	nn	nn	nn	nn	np	np	np	np	np	np	np	nn	np	nn	nn
Marker66143	LG2	<lmxll>	{0-}	ll	lm	ll	lm	ll	lm	lm	ll	lm	ll	lm	lm	lm	ll	ll	ll	ll	ll	lm	lm	ll	lm	ll	lm	ll	lm	lm	ll	lm	ll	ll	lm	lm	lm	lm	ll	ll	ll	lm	ll	lm	ll	ll	ll	lm	lm
Marker140952	LG2	<lmxll>	{0-}	ll	lm	ll	lm	ll	lm	lm	ll	lm	ll	lm	lm	lm	ll	ll	ll	ll	ll	lm	lm	ll	lm	ll	lm	ll	lm	lm	ll	lm	ll	ll	lm	lm	lm	lm	ll	ll	ll	lm	ll	lm	ll	ll	ll	lm	lm
Marker31827	LG2	<lmxll>	{0-}	ll	lm	ll	lm	ll	lm	lm	ll	lm	ll	lm	lm	lm	ll	ll	ll	ll	ll	lm	lm	ll	lm	ll	lm	ll	lm	lm	ll	lm	ll	ll	lm	lm	lm	lm	ll	ll	ll	lm	ll	lm	ll	ll	ll	lm	lm
Marker27570	LG2	<lmxll>	{0-}	ll	lm	ll	lm	ll	lm	lm	ll	lm	ll	lm	lm	lm	ll	ll	ll	ll	ll	lm	lm	ll	lm	ll	lm	ll	lm	lm	ll	lm	ll	ll	lm	lm	lm	lm	ll	ll	ll	lm	ll	lm	ll	ll	ll	lm	lm
Marker32326	LG2	<lmxll>	{0-}	ll	lm	ll	lm	ll	lm	lm	ll	lm	ll	lm	lm	lm	ll	ll	ll	ll	ll	lm	lm	ll	lm	ll	lm	ll	lm	lm	ll	lm	ll	ll	lm	lm	lm	lm	ll	ll	ll	lm	ll	lm	ll	ll	ll	lm	lm
Marker14640	LG2	<lmxll>	{0-}	ll	lm	ll	lm	ll	lm	lm	ll	lm	ll	lm	lm	lm	ll	ll	ll	ll	ll	lm	lm	ll	lm	ll	lm	ll	lm	lm	ll	lm	ll	ll	lm	lm	lm	lm	ll	ll	ll	lm	ll	lm	ll	ll	ll	lm	lm
Marker129303	LG2	<lmxll>	{0-}	ll	lm	ll	lm	ll	lm	lm	ll	lm	ll	lm	lm	lm	ll	ll	ll	ll	ll	lm	lm	ll	lm	ll	lm	ll	lm	lm	ll	lm	ll	ll	lm	lm	lm	lm	ll	ll	ll	lm	ll	lm	ll	ll	ll	lm	lm
Marker19980	LG2	<lmxll>	{1-}	lm	ll	lm	ll	lm	ll	ll	lm	ll	lm	ll	ll	ll	lm	lm	lm	lm	lm	ll	ll	lm	ll	lm	ll	lm	ll	ll	lm	ll	lm	lm	ll	ll	ll	ll	lm	lm	lm	ll	lm	ll	lm	lm	lm	ll	ll
Marker82786	LG2	<lmxll>	{0-}	ll	lm	ll	lm	ll	lm	lm	ll	lm	ll	lm	lm	lm	ll	ll	ll	ll	ll	lm	lm	ll	lm	ll	lm	ll	lm	lm	ll	lm	ll	ll	lm	lm	lm	lm	ll	ll	ll	lm	ll	lm	ll	ll	ll	lm	lm
Marker21852	LG2	<abxcd>	{00}	ad	bd	ac	bc	ac	bc	bc	ac	bd	ac	bc	bd	bc	ad	ad	ac	ac	ad	bd	bc	ac	bd	ad	bd	ac	bd	bd	ad	bd	ac	ad	bc	bc	bc	bc	ad	ad	ad	bd	ad	bd	ad	ac	ad	bc	bc
Marker46121	LG2	<lmxll>	{0-}	ll	lm	ll	lm	ll	lm	lm	ll	lm	ll	lm	lm	lm	ll	ll	ll	ll	ll	lm	lm	ll	lm	ll	lm	ll	lm	lm	ll	lm	ll	ll	lm	lm	lm	lm	ll	ll	ll	lm	ll	lm	ll	ll	ll	lm	lm
Marker32309	LG2	<efxeg>	{00}	eg	fg	ee	ef	ee	ef	ef	ee	fg	ee	ef	fg	ef	eg	eg	ee	ee	eg	fg	ef	ee	fg	eg	fg	ee	fg	fg	eg	fg	ee	eg	ef	ef	ef	ef	eg	eg	eg	fg	eg	fg	eg	ee	eg	ef	ef
Marker144304	LG2	<hkxhk>	{11}	hk	hh	kk	hk	kk	hk	hk	kk	hh	kk	hk	hh	hk	hk	hk	kk	kk	hk	hh	hk	kk	hh	hk	hh	kk	hh	hh	hk	hh	kk	hk	hk	hk	hk	hk	hk	hk	hk	hh	hk	hh	hk	kk	hk	hk	hk
Marker20823	LG2	<lmxll>	{1-}	lm	ll	lm	ll	lm	ll	ll	lm	ll	lm	ll	ll	ll	lm	lm	lm	lm	lm	ll	ll	lm	ll	lm	ll	lm	ll	ll	lm	ll	lm	lm	ll	ll	ll	ll	lm	lm	lm	ll	lm	ll	lm	lm	lm	ll	ll
Marker20478	LG2	<lmxll>	{0-}	ll	lm	ll	lm	ll	lm	lm	ll	lm	ll	lm	lm	lm	ll	ll	ll	ll	ll	lm	lm	ll	lm	ll	lm	ll	lm	lm	ll	lm	ll	ll	lm	lm	lm	lm	ll	ll	ll	lm	ll	lm	ll	ll	ll	lm	lm
Marker63536	LG2	<nnxnp>	{-0}	np	np	nn	nn	nn	nn	nn	nn	np	nn	nn	np	nn	np	np	nn	nn	np	np	nn	nn	np	np	np	nn	np	np	np	np	nn	np	nn	nn	nn	nn	np	np	np	np	np	np	np	nn	np	nn	nn
Marker43749	LG2	<nnxnp>	{-0}	np	np	nn	nn	nn	nn	nn	nn	np	nn	nn	np	nn	np	np	nn	nn	np	np	nn	nn	np	np	np	nn	np	np	np	np	nn	np	nn	nn	nn	nn	np	np	np	np	np	np	np	nn	np	nn	nn
Marker66557	LG2	<hkxhk>	{11}	hk	hh	kk	hk	kk	hk	hk	kk	hh	kk	hk	hh	hk	hk	hk	kk	kk	hk	hh	hk	kk	hh	hk	hh	kk	hh	hh	hk	hh	kk	hk	hk	hk	hk	hk	hk	hk	hk	hh	hk	hh	hk	kk	hk	hk	hk
Marker181806	LG2	<lmxll>	{0-}	ll	lm	ll	lm	ll	lm	lm	ll	lm	ll	lm	lm	lm	ll	ll	ll	ll	ll	lm	lm	ll	lm	ll	lm	ll	lm	lm	ll	lm	ll	ll	lm	lm	lm	lm	ll	ll	ll	lm	ll	lm	ll	ll	ll	lm	lm
Marker179570	LG2	<lmxll>	{0-}	ll	lm	ll	lm	ll	lm	lm	ll	lm	ll	lm	lm	lm	ll	ll	ll	ll	ll	lm	lm	ll	lm	ll	lm	ll	lm	lm	ll	lm	ll	ll	lm	lm	lm	lm	ll	ll	ll	lm	ll	lm	ll	ll	ll	lm	lm
Marker149139	LG2	<nnxnp>	{-1}	nn	nn	np	np	np	np	np	np	nn	np	np	nn	np	nn	nn	np	np	nn	nn	np	np	nn	nn	nn	np	nn	nn	nn	nn	np	nn	np	np	np	np	nn	nn	nn	nn	nn	nn	nn	np	nn	np	np
Marker20654	LG2	<nnxnp>	{-0}	np	np	nn	nn	nn	nn	nn	nn	np	nn	nn	np	nn	np	np	nn	nn	np	np	nn	nn	np	np	np	nn	np	np	np	np	nn	np	nn	nn	nn	nn	np	np	np	np	np	np	np	nn	np	nn	nn
Marker22529	LG2	<nnxnp>	{-0}	np	np	nn	nn	nn	nn	nn	nn	np	nn	nn	np	nn	np	np	nn	nn	np	np	nn	nn	np	np	np	nn	np	np	np	np	nn	np	nn	nn	nn	nn	np	np	np	np	np	np	np	nn	np	nn	nn
Marker82264	LG2	<hkxhk>	{11}	hk	hh	kk	hk	kk	hk	hk	kk	hh	kk	hk	hh	hk	hk	hk	kk	kk	hk	hh	hk	kk	hh	hk	hh	kk	hh	hh	hk	hh	kk	hk	hk	hk	hk	hk	hk	hk	hk	hh	hk	hh	hk	kk	hk	hk	hk
Marker30089	LG2	<efxeg>	{00}	eg	fg	ee	ef	ee	ef	ef	ee	fg	ee	ef	fg	ef	eg	eg	ee	ee	eg	fg	ef	ee	fg	eg	fg	ee	fg	fg	eg	fg	ee	eg	ef	ef	ef	ef	eg	eg	eg	fg	eg	fg	eg	ee	eg	ef	ef
Marker27593	LG2	<nnxnp>	{-1}	nn	nn	np	np	np	np	np	np	nn	np	np	nn	np	nn	nn	np	np	nn	nn	np	np	nn	nn	nn	np	nn	nn	nn	nn	np	nn	np	np	np	np	nn	nn	nn	nn	nn	nn	nn	np	nn	np	np
Marker15688	LG2	<efxeg>	{00}	eg	fg	ee	ef	ee	ef	ef	ee	fg	ee	ef	fg	ef	eg	eg	ee	ee	eg	fg	ef	ee	fg	eg	fg	ee	fg	fg	eg	fg	ee	eg	ef	ef	ef	ef	eg	eg	eg	fg	eg	fg	eg	ee	eg	ef	ef
Marker47070	LG2	<lmxll>	{0-}	ll	lm	ll	lm	ll	lm	lm	ll	lm	ll	lm	lm	lm	ll	ll	ll	ll	ll	lm	lm	ll	lm	ll	lm	ll	lm	lm	ll	lm	ll	ll	lm	lm	lm	lm	ll	ll	ll	lm	ll	lm	ll	ll	ll	lm	lm
Marker65353	LG2	<nnxnp>	{-1}	nn	nn	np	np	np	np	np	np	nn	np	np	nn	np	nn	nn	np	np	nn	nn	np	np	nn	nn	nn	np	nn	nn	nn	nn	np	nn	np	np	np	np	nn	nn	nn	nn	nn	nn	nn	np	nn	np	np
Marker39408	LG2	<nnxnp>	{-0}	np	np	nn	nn	nn	nn	nn	nn	np	nn	nn	np	nn	np	np	nn	nn	np	np	nn	nn	np	np	np	nn	np	np	np	np	nn	np	nn	nn	nn	nn	np	np	np	np	np	np	np	nn	np	nn	nn
Marker91021	LG2	<lmxll>	{0-}	ll	lm	ll	lm	ll	lm	lm	ll	lm	ll	lm	lm	lm	ll	ll	ll	ll	ll	lm	lm	ll	lm	ll	lm	ll	lm	lm	ll	lm	ll	ll	lm	lm	lm	lm	ll	ll	ll	lm	ll	lm	ll	ll	ll	lm	lm
Marker16392	LG2	<lmxll>	{1-}	lm	ll	lm	ll	lm	ll	ll	lm	ll	lm	ll	ll	ll	lm	lm	lm	lm	lm	ll	ll	lm	ll	lm	ll	lm	ll	ll	lm	ll	lm	lm	ll	ll	ll	ll	lm	lm	lm	ll	lm	ll	lm	lm	lm	ll	ll
Marker101426	LG2	<lmxll>	{0-}	ll	lm	ll	lm	ll	lm	lm	ll	lm	ll	lm	lm	lm	ll	ll	ll	ll	ll	lm	lm	ll	lm	ll	lm	ll	lm	lm	ll	lm	ll	ll	lm	lm	lm	lm	ll	ll	ll	lm	ll	lm	ll	ll	ll	lm	lm
Marker92267	LG2	<lmxll>	{0-}	ll	lm	ll	lm	ll	lm	lm	ll	lm	ll	lm	lm	lm	ll	ll	ll	ll	ll	lm	lm	ll	lm	ll	lm	ll	lm	lm	ll	lm	ll	ll	lm	lm	lm	lm	ll	ll	ll	lm	ll	lm	ll	ll	ll	lm	lm
Marker31553	LG2	<lmxll>	{0-}	ll	lm	ll	lm	ll	lm	lm	ll	lm	ll	lm	lm	lm	ll	ll	ll	ll	ll	lm	lm	ll	lm	ll	lm	ll	lm	lm	ll	lm	ll	ll	lm	lm	lm	lm	ll	ll	ll	lm	ll	lm	ll	ll	ll	lm	lm
Marker18987	LG2	<lmxll>	{1-}	lm	ll	lm	ll	lm	ll	ll	lm	ll	lm	ll	ll	ll	lm	lm	lm	lm	lm	ll	ll	lm	ll	lm	ll	lm	ll	ll	lm	ll	lm	lm	ll	ll	ll	ll	lm	lm	lm	ll	lm	ll	lm	lm	lm	ll	ll
Marker27184	LG2	<lmxll>	{0-}	ll	lm	ll	lm	ll	lm	lm	ll	lm	ll	lm	lm	lm	ll	ll	ll	ll	ll	lm	lm	ll	lm	ll	lm	ll	lm	lm	ll	lm	ll	ll	lm	lm	lm	lm	ll	ll	ll	lm	ll	lm	ll	ll	ll	lm	lm
Marker36427	LG2	<lmxll>	{0-}	ll	lm	ll	lm	ll	lm	lm	ll	lm	ll	lm	lm	lm	ll	ll	ll	ll	ll	lm	lm	ll	lm	ll	lm	ll	lm	lm	ll	lm	ll	ll	lm	lm	lm	lm	ll	ll	ll	lm	ll	lm	ll	ll	ll	lm	lm
Marker23633	LG2	<lmxll>	{0-}	ll	lm	ll	lm	ll	lm	lm	ll	lm	ll	lm	lm	lm	ll	ll	ll	ll	ll	lm	lm	ll	lm	ll	lm	ll	lm	lm	ll	lm	ll	ll	lm	lm	lm	lm	ll	ll	ll	lm	ll	lm	ll	ll	ll	lm	lm
Marker27935	LG2	<lmxll>	{0-}	ll	lm	ll	lm	ll	lm	lm	ll	lm	ll	lm	lm	lm	ll	ll	ll	ll	ll	lm	lm	ll	lm	ll	lm	ll	lm	lm	ll	lm	ll	ll	lm	lm	lm	lm	ll	ll	ll	lm	ll	lm	ll	ll	ll	lm	lm
Marker132072	LG2	<lmxll>	{0-}	ll	lm	ll	lm	ll	lm	lm	ll	lm	ll	lm	lm	lm	ll	ll	ll	ll	ll	lm	lm	ll	lm	ll	lm	ll	lm	lm	ll	lm	ll	ll	lm	lm	lm	lm	ll	ll	ll	lm	ll	lm	ll	ll	ll	lm	lm
Marker48548	LG2	<lmxll>	{1-}	lm	ll	lm	ll	lm	ll	ll	lm	ll	lm	ll	ll	ll	lm	lm	lm	lm	lm	ll	ll	lm	ll	lm	ll	lm	ll	ll	lm	ll	lm	lm	ll	ll	ll	ll	lm	lm	lm	ll	lm	ll	lm	lm	lm	ll	ll
Marker106443	LG2	<lmxll>	{0-}	ll	lm	ll	lm	ll	lm	lm	ll	lm	ll	lm	lm	lm	ll	ll	ll	ll	ll	lm	lm	ll	lm	ll	lm	ll	lm	lm	ll	lm	ll	ll	lm	lm	lm	lm	ll	ll	ll	lm	ll	lm	ll	ll	ll	lm	lm
Marker75184	LG2	<lmxll>	{0-}	ll	lm	ll	lm	ll	lm	lm	ll	lm	ll	lm	lm	lm	ll	ll	ll	ll	ll	lm	lm	ll	lm	ll	lm	ll	lm	lm	ll	lm	ll	ll	lm	lm	lm	lm	ll	ll	ll	lm	ll	lm	ll	ll	ll	lm	lm
Marker35598	LG2	<lmxll>	{0-}	ll	lm	ll	lm	ll	lm	lm	ll	lm	ll	lm	lm	lm	ll	ll	ll	ll	ll	lm	lm	ll	lm	ll	lm	ll	lm	lm	ll	lm	ll	ll	lm	lm	lm	lm	ll	ll	ll	lm	ll	lm	ll	ll	ll	lm	lm
Marker37460	LG2	<nnxnp>	{-0}	np	np	nn	nn	nn	nn	nn	nn	np	nn	nn	np	nn	np	np	nn	nn	np	np	nn	nn	np	np	np	nn	np	np	np	np	nn	np	nn	nn	nn	nn	np	np	np	np	np	np	np	nn	np	nn	nn
Marker100275	LG2	<nnxnp>	{-0}	np	np	nn	nn	nn	nn	nn	nn	np	nn	nn	np	nn	np	np	nn	nn	np	np	nn	nn	np	np	np	nn	np	np	np	np	nn	np	nn	nn	nn	nn	np	np	np	np	np	np	np	nn	np	nn	nn
Marker109122	LG2	<nnxnp>	{-1}	nn	nn	np	np	np	np	np	np	nn	np	np	nn	np	nn	nn	np	np	nn	nn	np	np	nn	nn	nn	np	nn	nn	nn	nn	np	nn	np	np	np	np	nn	nn	nn	nn	nn	nn	nn	np	nn	np	np
Marker51941	LG2	<nnxnp>	{-0}	np	np	nn	nn	nn	nn	nn	nn	np	nn	nn	np	nn	np	np	nn	nn	np	np	nn	nn	np	np	np	nn	np	np	np	np	nn	np	nn	nn	nn	nn	np	np	np	np	np	np	np	nn	np	nn	nn
Marker160803	LG2	<nnxnp>	{-0}	np	np	nn	nn	nn	nn	nn	nn	np	nn	nn	np	nn	np	np	nn	nn	np	np	nn	nn	np	np	np	nn	np	np	np	np	nn	np	nn	nn	nn	nn	np	np	np	np	np	np	np	nn	np	nn	nn
Marker40794	LG2	<nnxnp>	{-0}	np	np	nn	nn	nn	nn	nn	nn	np	nn	nn	np	nn	np	np	nn	nn	np	np	nn	nn	np	np	np	nn	np	np	np	np	nn	np	nn	nn	nn	nn	np	np	np	np	np	np	np	nn	np	nn	nn
Marker77335	LG2	<nnxnp>	{-1}	nn	nn	np	np	np	np	np	np	nn	np	np	nn	np	nn	nn	np	np	nn	nn	np	np	nn	nn	nn	np	nn	nn	nn	nn	np	nn	np	np	np	np	nn	nn	nn	nn	nn	nn	nn	np	nn	np	np
Marker49925	LG2	<nnxnp>	{-0}	np	np	nn	nn	nn	nn	nn	nn	np	nn	nn	np	nn	np	np	nn	nn	np	np	nn	nn	np	np	np	nn	np	np	np	np	nn	np	nn	nn	nn	nn	np	np	np	np	np	np	np	nn	np	nn	nn
Marker173823	LG2	<nnxnp>	{-0}	np	np	nn	nn	nn	nn	nn	nn	np	nn	nn	np	nn	np	np	nn	nn	np	np	nn	nn	np	np	np	nn	np	np	np	np	nn	np	nn	nn	nn	nn	np	np	np	np	np	np	np	nn	np	nn	nn
Marker36655	LG2	<nnxnp>	{-0}	np	np	nn	nn	nn	nn	nn	nn	np	nn	nn	np	nn	np	np	nn	nn	np	np	nn	nn	np	np	np	nn	np	np	np	np	nn	np	nn	nn	nn	nn	np	np	np	np	np	np	np	nn	np	nn	nn
Marker68196	LG2	<nnxnp>	{-0}	np	np	nn	nn	nn	nn	nn	nn	np	nn	nn	np	nn	np	np	nn	nn	np	np	nn	nn	np	np	np	nn	np	np	np	np	nn	np	nn	nn	nn	nn	np	np	np	np	np	np	np	nn	np	nn	nn
Marker40807	LG2	<nnxnp>	{-0}	np	np	nn	nn	nn	nn	nn	nn	np	nn	nn	np	nn	np	np	nn	nn	np	np	nn	nn	np	np	np	nn	np	np	np	np	nn	np	nn	nn	nn	nn	np	np	np	np	np	np	np	nn	np	nn	nn
Marker48310	LG2	<nnxnp>	{-0}	np	np	nn	nn	nn	nn	nn	nn	np	nn	nn	np	nn	np	np	nn	nn	np	np	nn	nn	np	np	np	nn	np	np	np	np	nn	np	nn	nn	nn	nn	np	np	np	np	np	np	np	nn	np	nn	nn
Marker126395	LG2	<nnxnp>	{-0}	np	np	nn	nn	nn	nn	nn	nn	np	nn	nn	np	nn	np	np	nn	nn	np	np	nn	nn	np	np	np	nn	np	np	np	np	nn	np	nn	nn	nn	nn	np	np	np	np	np	np	np	nn	np	nn	nn
Marker24823	LG2	<abxcd>	{00}	ad	bd	ac	bc	ac	bc	bc	ac	bd	ac	bc	bd	bc	ad	ad	ac	ac	ad	bd	bc	ac	bd	ad	bd	ac	bd	bd	ad	bd	ac	ad	bc	bc	bc	bc	ad	ad	ad	bd	ad	bd	ad	ac	ad	bc	bc
Marker120011	LG2	<lmxll>	{0-}	ll	lm	ll	lm	ll	lm	lm	ll	lm	ll	lm	lm	lm	ll	ll	ll	ll	ll	lm	lm	ll	lm	ll	lm	ll	lm	lm	ll	lm	ll	ll	lm	lm	lm	lm	ll	ll	ll	lm	ll	lm	ll	ll	ll	lm	lm
Marker30962	LG2	<lmxll>	{0-}	ll	lm	ll	lm	ll	lm	lm	ll	lm	ll	lm	lm	lm	ll	ll	ll	ll	ll	lm	lm	ll	lm	ll	lm	ll	lm	lm	ll	lm	ll	ll	lm	lm	lm	lm	ll	ll	ll	lm	ll	lm	ll	ll	ll	lm	lm
Marker95623	LG2	<nnxnp>	{-1}	nn	nn	np	np	np	np	np	np	nn	np	np	nn	np	nn	nn	np	np	nn	nn	np	np	nn	nn	nn	np	nn	nn	nn	nn	np	nn	np	np	np	np	nn	nn	nn	nn	nn	nn	nn	np	nn	np	np
Marker29125	LG2	<lmxll>	{0-}	ll	lm	ll	lm	ll	lm	lm	ll	lm	ll	lm	lm	lm	ll	ll	ll	ll	ll	lm	lm	ll	lm	ll	lm	ll	lm	lm	ll	lm	ll	ll	lm	lm	lm	lm	ll	ll	ll	lm	ll	lm	ll	ll	ll	lm	lm
Marker50844	LG2	<lmxll>	{1-}	lm	ll	lm	ll	lm	ll	ll	lm	ll	lm	ll	ll	ll	lm	lm	lm	lm	lm	ll	ll	lm	ll	lm	ll	lm	ll	ll	lm	ll	lm	lm	ll	ll	ll	ll	lm	lm	lm	ll	lm	ll	lm	lm	lm	ll	ll
Marker161770	LG2	<lmxll>	{0-}	ll	lm	ll	lm	ll	lm	lm	ll	lm	ll	lm	lm	lm	ll	ll	ll	ll	ll	lm	lm	ll	lm	ll	lm	ll	lm	lm	ll	lm	ll	ll	lm	lm	lm	lm	ll	ll	ll	lm	ll	lm	ll	ll	ll	lm	lm
Marker65412	LG2	<nnxnp>	{-0}	np	np	nn	nn	nn	nn	nn	nn	np	nn	nn	np	nn	np	np	nn	nn	np	np	nn	nn	np	np	np	nn	np	np	np	np	nn	np	nn	nn	nn	nn	np	np	np	np	np	np	np	nn	np	nn	nn
Marker90017	LG2	<nnxnp>	{-0}	np	np	nn	nn	nn	nn	nn	nn	np	nn	nn	np	nn	np	np	nn	nn	np	np	nn	nn	np	np	np	nn	np	np	np	np	nn	np	nn	nn	nn	nn	np	np	np	np	np	np	np	nn	np	nn	nn
Marker49600	LG2	<lmxll>	{0-}	ll	lm	ll	lm	ll	lm	lm	ll	lm	ll	lm	lm	lm	ll	ll	ll	ll	ll	lm	lm	ll	lm	ll	lm	ll	lm	lm	ll	lm	ll	ll	lm	lm	lm	lm	ll	ll	ll	lm	ll	lm	ll	ll	ll	lm	lm
Marker48486	LG2	<lmxll>	{1-}	lm	ll	lm	ll	lm	ll	ll	lm	ll	lm	ll	ll	ll	lm	lm	lm	lm	lm	ll	ll	lm	ll	lm	ll	lm	ll	ll	lm	ll	lm	lm	ll	ll	ll	ll	lm	lm	lm	ll	lm	ll	lm	lm	lm	ll	ll
Marker22204	LG2	<lmxll>	{0-}	ll	lm	ll	lm	ll	lm	lm	ll	lm	ll	lm	lm	lm	ll	ll	ll	ll	ll	lm	lm	ll	lm	ll	lm	ll	lm	lm	ll	lm	ll	ll	lm	lm	lm	lm	ll	ll	ll	lm	ll	lm	ll	ll	ll	lm	lm
Marker35840	LG2	<lmxll>	{1-}	lm	ll	lm	ll	lm	ll	ll	lm	ll	lm	ll	ll	ll	lm	lm	lm	lm	lm	ll	ll	lm	ll	lm	ll	lm	ll	ll	lm	ll	lm	lm	ll	ll	ll	ll	lm	lm	lm	ll	lm	ll	lm	lm	lm	ll	ll
Marker155213	LG2	<nnxnp>	{-0}	np	np	nn	nn	nn	nn	nn	nn	np	nn	nn	np	nn	np	np	nn	nn	np	np	nn	nn	np	np	np	nn	np	np	np	np	nn	np	nn	nn	nn	nn	np	np	np	np	np	np	np	nn	np	nn	nn
Marker31562	LG2	<hkxhk>	{01}	hh	hk	hk	kk	hk	kk	kk	hk	hk	hk	kk	hk	kk	hh	hh	hk	hk	hh	hk	kk	hk	hk	hh	hk	hk	hk	hk	hh	hk	hk	hh	kk	kk	kk	kk	hh	hh	hh	hk	hh	hk	hh	hk	hh	kk	kk
Marker24000	LG2	<lmxll>	{0-}	ll	lm	ll	lm	ll	lm	lm	ll	lm	ll	lm	lm	lm	ll	ll	ll	ll	ll	lm	lm	ll	lm	ll	lm	ll	lm	lm	ll	lm	ll	ll	lm	lm	lm	lm	ll	ll	ll	lm	ll	lm	ll	ll	ll	lm	lm
Marker122282	LG2	<lmxll>	{0-}	ll	lm	ll	lm	ll	lm	lm	ll	lm	ll	lm	lm	lm	ll	ll	ll	ll	ll	lm	lm	ll	lm	ll	lm	ll	lm	lm	ll	lm	ll	ll	lm	lm	lm	lm	ll	ll	ll	lm	ll	lm	ll	ll	ll	lm	lm
Marker156503	LG2	<lmxll>	{0-}	ll	lm	ll	lm	ll	lm	lm	ll	lm	ll	lm	lm	lm	ll	ll	ll	ll	ll	lm	lm	ll	lm	ll	lm	ll	lm	lm	ll	lm	ll	ll	lm	lm	lm	lm	ll	ll	ll	lm	ll	lm	ll	ll	ll	lm	lm
Marker97194	LG2	<nnxnp>	{-0}	np	np	nn	nn	nn	nn	nn	nn	np	nn	nn	np	nn	np	np	nn	nn	np	np	nn	nn	np	np	np	nn	np	np	np	np	nn	np	nn	nn	nn	nn	np	np	np	np	np	np	np	nn	np	nn	nn
Marker15672	LG2	<nnxnp>	{-1}	nn	nn	np	np	np	np	np	np	nn	np	np	nn	np	nn	nn	np	np	nn	nn	np	np	nn	nn	nn	np	nn	nn	nn	nn	np	nn	np	np	np	np	nn	nn	nn	nn	nn	nn	nn	np	nn	np	np
Marker174452	LG2	<nnxnp>	{-1}	nn	nn	np	np	np	np	np	np	nn	np	np	nn	np	nn	nn	np	np	nn	nn	np	np	nn	nn	nn	np	nn	nn	nn	nn	np	nn	np	np	np	np	nn	nn	nn	nn	nn	nn	nn	np	nn	np	np
Marker28193	LG2	<nnxnp>	{-1}	nn	nn	np	np	np	np	np	np	nn	np	np	nn	np	nn	nn	np	np	nn	nn	np	np	nn	nn	nn	np	nn	nn	nn	nn	np	nn	np	np	np	np	nn	nn	nn	nn	nn	nn	nn	np	nn	np	np
Marker10305	LG2	<efxeg>	{01}	ee	ef	eg	fg	eg	fg	fg	eg	ef	eg	fg	ef	fg	ee	ee	eg	eg	ee	ef	fg	eg	ef	ee	ef	eg	ef	ef	ee	ef	eg	ee	fg	fg	fg	fg	ee	ee	ee	ef	ee	ef	ee	eg	ee	fg	fg
Marker150480	LG2	<lmxll>	{0-}	ll	lm	ll	lm	ll	lm	lm	ll	lm	ll	lm	lm	lm	ll	ll	ll	ll	ll	lm	lm	ll	lm	ll	lm	ll	lm	lm	ll	lm	ll	ll	lm	lm	lm	lm	ll	ll	ll	lm	ll	lm	ll	ll	ll	lm	lm
Marker55411	LG2	<hkxhk>	{01}	hh	hk	hk	kk	hk	kk	kk	hk	hk	hk	kk	hk	kk	hh	hh	hk	hk	hh	hk	kk	hk	hk	hh	hk	hk	hk	hk	hh	hk	hk	hh	kk	kk	kk	kk	hh	hh	hh	hk	hh	hk	hh	hk	hh	kk	kk
Marker31275	LG2	<lmxll>	{0-}	ll	lm	ll	lm	ll	lm	lm	ll	lm	ll	lm	lm	lm	ll	ll	ll	ll	ll	lm	lm	ll	lm	ll	lm	ll	lm	lm	ll	lm	ll	ll	lm	lm	lm	lm	ll	ll	ll	lm	ll	lm	ll	ll	ll	lm	lm
Marker21685	LG2	<efxeg>	{01}	ee	ef	eg	fg	eg	fg	fg	eg	ef	eg	fg	ef	fg	ee	ee	eg	eg	ee	ef	fg	eg	ef	ee	ef	eg	ef	ef	ee	ef	eg	ee	fg	fg	fg	fg	ee	ee	ee	ef	ee	ef	ee	eg	ee	fg	fg
Marker15292	LG2	<nnxnp>	{-1}	nn	nn	np	np	np	np	np	np	nn	np	np	nn	np	nn	nn	np	np	nn	nn	np	np	nn	nn	nn	np	nn	nn	nn	nn	np	nn	np	np	np	np	nn	nn	nn	nn	nn	nn	nn	np	nn	np	np
Marker61445	LG2	<nnxnp>	{-1}	nn	nn	np	np	np	np	np	np	nn	np	np	nn	np	nn	nn	np	np	nn	nn	np	np	nn	nn	nn	np	nn	nn	nn	nn	np	nn	np	np	np	np	nn	nn	nn	nn	nn	nn	nn	np	nn	np	np
Marker86239	LG2	<lmxll>	{0-}	ll	lm	ll	lm	ll	lm	lm	ll	lm	ll	lm	lm	lm	ll	ll	ll	ll	ll	lm	lm	ll	lm	ll	lm	ll	lm	lm	ll	lm	ll	ll	lm	lm	lm	lm	ll	ll	ll	lm	ll	lm	ll	ll	ll	lm	lm
Marker23876	LG2	<lmxll>	{0-}	ll	lm	ll	lm	ll	lm	lm	ll	lm	ll	lm	lm	lm	ll	ll	ll	ll	ll	lm	lm	ll	lm	ll	lm	ll	lm	lm	ll	lm	ll	ll	lm	lm	lm	lm	ll	ll	ll	lm	ll	lm	ll	ll	ll	lm	lm
Marker13868	LG2	<nnxnp>	{-1}	nn	nn	np	np	np	np	np	np	nn	np	np	nn	np	nn	nn	np	np	nn	nn	np	np	nn	nn	nn	np	nn	nn	nn	nn	np	nn	np	np	np	np	nn	nn	nn	nn	nn	nn	nn	np	nn	np	np
Marker65689	LG2	<hkxhk>	{01}	hh	hk	hk	kk	hk	kk	kk	hk	hk	hk	kk	hk	kk	hh	hh	hk	hk	hh	hk	kk	hk	hk	hh	hk	hk	hk	hk	hh	hk	hk	hh	kk	kk	kk	kk	hh	hh	hh	hk	hh	hk	hh	hk	hh	kk	kk
Marker119174	LG2	<lmxll>	{0-}	ll	lm	ll	lm	ll	lm	lm	ll	lm	ll	lm	lm	lm	ll	ll	ll	ll	ll	lm	lm	ll	lm	ll	lm	ll	lm	lm	ll	lm	ll	ll	lm	lm	lm	lm	ll	ll	ll	lm	ll	lm	ll	ll	ll	lm	lm
Marker84666	LG2	<lmxll>	{0-}	ll	lm	ll	lm	ll	lm	lm	ll	lm	ll	lm	lm	lm	ll	ll	ll	ll	ll	lm	lm	ll	lm	ll	lm	ll	lm	lm	ll	lm	ll	ll	lm	lm	lm	lm	ll	ll	ll	lm	ll	lm	ll	ll	ll	lm	lm
Marker22913	LG2	<nnxnp>	{-1}	nn	nn	np	np	np	np	np	np	nn	np	np	nn	np	nn	nn	np	np	nn	nn	np	np	nn	nn	nn	np	nn	nn	nn	nn	np	nn	np	np	np	np	nn	nn	nn	nn	nn	nn	nn	np	nn	np	np
Marker123586	LG2	<nnxnp>	{-1}	nn	nn	np	np	np	np	np	np	nn	np	np	nn	np	nn	nn	np	np	nn	nn	np	np	nn	nn	nn	np	nn	nn	nn	nn	np	nn	np	np	np	np	nn	nn	nn	nn	nn	nn	nn	np	nn	np	np
Marker62645	LG2	<hkxhk>	{01}	hh	hk	hk	kk	hk	kk	kk	hk	hk	hk	kk	hk	kk	hh	hh	hk	hk	hh	hk	kk	hk	hk	hh	hk	hk	hk	hk	hh	hk	hk	hh	kk	kk	kk	kk	hh	hh	hh	hk	hh	hk	hh	hk	hh	kk	kk
Marker23820	LG2	<lmxll>	{0-}	ll	lm	ll	lm	ll	lm	lm	ll	lm	ll	lm	lm	lm	ll	ll	ll	ll	ll	lm	lm	ll	lm	ll	lm	ll	lm	lm	ll	lm	ll	ll	lm	lm	lm	lm	ll	ll	ll	lm	ll	lm	ll	ll	ll	lm	lm
Marker43813	LG2	<nnxnp>	{-0}	np	np	nn	nn	nn	nn	nn	nn	np	nn	nn	np	nn	np	np	nn	nn	np	np	nn	nn	np	np	np	nn	np	np	np	np	nn	np	nn	nn	nn	nn	np	np	np	np	np	np	np	nn	np	nn	nn
Marker142851	LG2	<hkxhk>	{01}	hh	hk	hk	kk	hk	kk	kk	hk	hk	hk	kk	hk	kk	hh	hh	hk	hk	hh	hk	kk	hk	hk	hh	hk	hk	hk	hk	hh	hk	hk	hh	kk	kk	kk	kk	hh	hh	hh	hk	hh	hk	hh	hk	hh	kk	kk
Marker33115	LG2	<hkxhk>	{10}	kk	hk	hk	hh	hk	hh	hh	hk	hk	hk	hh	hk	hh	kk	kk	hk	hk	kk	hk	hh	hk	hk	kk	hk	hk	hk	hk	kk	hk	hk	kk	hh	hh	hh	hh	kk	kk	kk	hk	kk	hk	kk	hk	kk	hh	hh
Marker88117	LG2	<nnxnp>	{-1}	nn	nn	np	np	np	np	np	np	nn	np	np	nn	np	nn	nn	np	np	nn	nn	np	np	nn	nn	nn	np	nn	nn	nn	nn	np	nn	np	np	np	np	nn	nn	nn	nn	nn	nn	nn	np	nn	np	np
Marker46985	LG2	<lmxll>	{0-}	ll	lm	ll	lm	ll	lm	lm	ll	lm	ll	lm	lm	lm	ll	ll	ll	ll	ll	lm	lm	ll	lm	ll	lm	ll	lm	lm	ll	lm	ll	ll	lm	lm	lm	lm	ll	ll	ll	lm	ll	lm	ll	ll	ll	lm	lm
Marker84877	LG2	<nnxnp>	{-1}	nn	nn	np	np	np	np	np	np	nn	np	np	nn	np	nn	nn	np	np	nn	nn	np	np	nn	nn	nn	np	nn	nn	nn	nn	np	nn	np	np	np	np	nn	nn	nn	nn	nn	nn	nn	np	nn	np	np
Marker11623	LG2	<lmxll>	{0-}	ll	lm	ll	lm	ll	lm	lm	ll	lm	ll	lm	lm	lm	ll	ll	ll	ll	ll	lm	lm	ll	lm	ll	lm	ll	lm	lm	ll	lm	ll	ll	lm	lm	lm	lm	ll	ll	ll	lm	ll	lm	ll	ll	ll	lm	lm
Marker30830	LG2	<lmxll>	{0-}	ll	lm	ll	lm	ll	lm	lm	ll	lm	ll	lm	lm	lm	ll	ll	ll	ll	ll	lm	lm	ll	lm	ll	lm	ll	lm	lm	ll	lm	ll	ll	lm	lm	lm	lm	ll	ll	ll	lm	ll	lm	ll	ll	ll	lm	lm
Marker27907	LG2	<lmxll>	{0-}	ll	lm	ll	lm	ll	lm	lm	ll	lm	ll	lm	lm	lm	ll	ll	ll	ll	ll	lm	lm	ll	lm	ll	lm	ll	lm	lm	ll	lm	ll	ll	lm	lm	lm	lm	ll	ll	ll	lm	ll	lm	ll	ll	ll	lm	lm
Marker40174	LG2	<nnxnp>	{-1}	nn	nn	np	np	np	np	np	np	nn	np	np	nn	np	nn	nn	np	np	nn	nn	np	np	nn	nn	nn	np	nn	nn	nn	nn	np	nn	np	np	np	np	nn	nn	nn	nn	nn	nn	nn	np	nn	np	np
Marker34348	LG2	<lmxll>	{0-}	ll	lm	ll	lm	ll	lm	lm	ll	lm	ll	lm	lm	lm	ll	ll	ll	ll	ll	lm	lm	ll	lm	ll	lm	ll	lm	lm	ll	lm	ll	ll	lm	lm	lm	lm	ll	ll	ll	lm	ll	lm	ll	ll	ll	lm	lm
Marker20690	LG2	<lmxll>	{0-}	ll	lm	ll	lm	ll	lm	lm	ll	lm	ll	lm	lm	lm	ll	ll	ll	ll	ll	lm	lm	ll	lm	ll	lm	ll	lm	lm	ll	lm	ll	ll	lm	lm	lm	lm	ll	ll	ll	lm	ll	lm	ll	ll	ll	lm	lm
Marker166343	LG2	<lmxll>	{0-}	ll	lm	ll	lm	ll	lm	lm	ll	lm	ll	lm	lm	lm	ll	ll	ll	ll	ll	lm	lm	ll	lm	ll	lm	ll	lm	lm	ll	lm	ll	ll	lm	lm	lm	lm	ll	ll	ll	lm	ll	lm	ll	ll	ll	lm	lm
Marker147930	LG2	<nnxnp>	{-1}	nn	nn	np	np	np	np	np	np	nn	np	np	nn	np	nn	nn	np	np	nn	nn	np	np	nn	nn	nn	np	nn	nn	nn	nn	np	nn	np	np	np	np	nn	nn	nn	nn	nn	nn	nn	np	nn	np	np
Marker38970	LG2	<nnxnp>	{-1}	nn	nn	np	np	np	np	np	np	nn	np	np	nn	np	nn	nn	np	np	nn	nn	np	np	nn	nn	nn	np	nn	nn	nn	nn	np	nn	np	np	np	np	nn	nn	nn	nn	nn	nn	nn	np	nn	np	np
Marker43287	LG2	<lmxll>	{0-}	ll	lm	ll	lm	ll	lm	lm	ll	lm	ll	lm	lm	lm	ll	ll	ll	ll	ll	lm	lm	ll	lm	ll	lm	ll	lm	lm	ll	lm	ll	ll	lm	lm	lm	lm	ll	ll	ll	lm	ll	lm	ll	ll	ll	lm	lm
Marker111236	LG2	<hkxhk>	{01}	hh	hk	hk	kk	hk	kk	kk	hk	hk	hk	kk	hk	kk	hh	hh	hk	hk	hh	hk	kk	hk	hk	hh	hk	hk	hk	hk	hh	hk	hk	hh	kk	kk	kk	kk	hh	hh	hh	hk	hh	hk	hh	hk	hh	kk	kk
Marker30443	LG2	<nnxnp>	{-0}	np	np	nn	nn	nn	nn	nn	nn	np	nn	nn	np	nn	np	np	nn	nn	np	np	nn	nn	np	np	np	nn	np	np	np	np	nn	np	nn	nn	nn	nn	np	np	np	np	np	np	np	nn	np	nn	nn
Marker21835	LG2	<abxcd>	{10}	bd	ad	bc	ac	bc	ac	ac	bc	ad	bc	ac	ad	ac	bd	bd	bc	bc	bd	ad	ac	bc	ad	bd	ad	bc	ad	ad	bd	ad	bc	bd	ac	ac	ac	ac	bd	bd	bd	ad	bd	ad	bd	bc	bd	ac	ac
Marker34162	LG2	<nnxnp>	{-1}	nn	nn	np	np	np	np	np	np	nn	np	np	nn	np	nn	nn	np	np	nn	nn	np	np	nn	nn	nn	np	nn	nn	nn	nn	np	nn	np	np	np	np	nn	nn	nn	nn	nn	nn	nn	np	nn	np	np
Marker36171	LG2	<efxeg>	{11}	ef	ee	fg	eg	fg	eg	eg	fg	ee	fg	eg	ee	eg	ef	ef	fg	fg	ef	ee	eg	fg	ee	ef	ee	fg	ee	ee	ef	ee	fg	ef	eg	eg	eg	eg	ef	ef	ef	ee	ef	ee	ef	fg	ef	eg	eg
Marker43561	LG2	<efxeg>	{11}	ef	ee	fg	eg	fg	eg	eg	fg	ee	fg	eg	ee	eg	ef	ef	fg	fg	ef	ee	eg	fg	ee	ef	ee	fg	ee	ee	ef	ee	fg	ef	eg	eg	eg	eg	ef	ef	ef	ee	ef	ee	ef	fg	ef	eg	eg
Marker32186	LG2	<efxeg>	{00}	eg	fg	ee	ef	ee	ef	ef	ee	fg	ee	ef	fg	ef	eg	eg	ee	ee	eg	fg	ef	ee	fg	eg	fg	ee	fg	fg	eg	fg	ee	eg	ef	ef	ef	ef	eg	eg	eg	fg	eg	fg	eg	ee	eg	ef	ef
Marker98617	LG2	<lmxll>	{1-}	lm	ll	lm	ll	lm	ll	ll	lm	ll	lm	ll	ll	ll	lm	lm	lm	lm	lm	ll	ll	lm	ll	lm	ll	lm	ll	ll	lm	ll	lm	lm	ll	ll	ll	ll	lm	lm	lm	ll	lm	ll	lm	lm	lm	ll	ll
Marker39722	LG2	<efxeg>	{10}	fg	eg	ef	ee	ef	ee	ee	ef	eg	ef	ee	eg	ee	fg	fg	ef	ef	fg	eg	ee	ef	eg	fg	eg	ef	eg	eg	fg	eg	ef	fg	ee	ee	ee	ee	fg	fg	fg	eg	fg	eg	fg	ef	fg	ee	ee
Marker98643	LG2	<nnxnp>	{-1}	nn	nn	np	np	np	np	np	np	nn	np	np	nn	np	nn	nn	np	np	nn	nn	np	np	nn	nn	nn	np	nn	nn	nn	nn	np	nn	np	np	np	np	nn	nn	nn	nn	nn	nn	nn	np	nn	np	np
Marker45495	LG2	<nnxnp>	{-1}	nn	nn	np	np	np	np	np	np	nn	np	np	nn	np	nn	nn	np	np	nn	nn	np	np	nn	nn	nn	np	nn	nn	nn	nn	np	nn	np	np	np	np	nn	nn	nn	nn	nn	nn	nn	np	nn	np	np
Marker87367	LG2	<lmxll>	{1-}	lm	ll	lm	ll	lm	ll	ll	lm	ll	lm	ll	ll	ll	lm	lm	lm	lm	lm	ll	ll	lm	ll	lm	ll	lm	ll	ll	lm	ll	lm	lm	ll	ll	ll	ll	lm	lm	lm	ll	lm	ll	lm	lm	lm	ll	ll
Marker38499	LG2	<efxeg>	{11}	ef	ee	fg	eg	fg	eg	eg	fg	ee	fg	eg	ee	eg	ef	ef	fg	fg	ef	ee	eg	fg	ee	ef	ee	fg	ee	ee	ef	ee	fg	ef	eg	eg	eg	eg	ef	ef	ef	ee	ef	ee	ef	fg	ef	eg	eg
Marker138644	LG2	<nnxnp>	{-0}	np	np	nn	nn	nn	nn	nn	nn	np	nn	nn	np	nn	np	np	nn	nn	np	np	nn	nn	np	np	np	nn	np	np	np	np	nn	np	nn	nn	nn	nn	np	np	np	np	np	np	np	nn	np	nn	nn
Marker102333	LG2	<efxeg>	{11}	ef	ee	fg	eg	fg	eg	eg	fg	ee	fg	eg	ee	eg	ef	ef	fg	fg	ef	ee	eg	fg	ee	ef	ee	fg	ee	ee	ef	ee	fg	ef	eg	eg	eg	eg	ef	ef	ef	ee	ef	ee	ef	fg	ef	eg	eg
Marker53645	LG2	<efxeg>	{10}	fg	eg	ef	ee	ef	ee	ee	ef	eg	ef	ee	eg	ee	fg	fg	ef	ef	fg	eg	ee	ef	eg	fg	eg	ef	eg	eg	fg	eg	ef	fg	ee	ee	ee	ee	fg	fg	fg	eg	fg	eg	fg	ef	fg	ee	ee
Marker139820	LG2	<lmxll>	{0-}	ll	lm	ll	lm	ll	lm	lm	ll	lm	ll	lm	lm	lm	ll	ll	ll	ll	ll	lm	lm	ll	lm	ll	lm	ll	lm	lm	ll	lm	ll	ll	lm	lm	lm	lm	ll	ll	ll	lm	ll	lm	ll	ll	ll	lm	lm
Marker73346	LG2	<nnxnp>	{-0}	np	np	nn	nn	nn	nn	nn	nn	np	nn	nn	np	nn	np	np	nn	nn	np	np	nn	nn	np	np	np	nn	np	np	np	np	nn	np	nn	nn	nn	nn	np	np	np	np	np	np	np	nn	np	nn	nn
Marker103297	LG2	<lmxll>	{1-}	lm	ll	lm	ll	lm	ll	ll	lm	ll	lm	ll	ll	ll	lm	lm	lm	lm	lm	ll	ll	lm	ll	lm	ll	lm	ll	ll	lm	ll	lm	lm	ll	ll	ll	ll	lm	lm	lm	ll	lm	ll	lm	lm	lm	ll	ll
Marker22715	LG2	<lmxll>	{1-}	lm	ll	lm	ll	lm	ll	ll	lm	ll	lm	ll	ll	ll	lm	lm	lm	lm	lm	ll	ll	lm	ll	lm	ll	lm	ll	ll	lm	ll	lm	lm	ll	ll	ll	ll	lm	lm	lm	ll	lm	ll	lm	lm	lm	ll	ll
Marker146441	LG2	<lmxll>	{1-}	lm	ll	lm	ll	lm	ll	ll	lm	ll	lm	ll	ll	ll	lm	lm	lm	lm	lm	ll	ll	lm	ll	lm	ll	lm	ll	ll	lm	ll	lm	lm	ll	ll	ll	ll	lm	lm	lm	ll	lm	ll	lm	lm	lm	ll	ll
Marker81489	LG2	<hkxhk>	{00}	hk	kk	hh	hk	hh	hk	hk	hh	kk	hh	hk	kk	hk	hk	hk	hh	hh	hk	kk	hk	hh	kk	hk	kk	hh	kk	kk	hk	kk	hh	hk	hk	hk	hk	hk	hk	hk	hk	kk	hk	kk	hk	hh	hk	hk	hk
Marker29255	LG2	<lmxll>	{0-}	ll	lm	ll	lm	ll	lm	lm	ll	lm	ll	lm	lm	lm	ll	ll	ll	ll	ll	lm	lm	ll	lm	ll	lm	ll	lm	lm	ll	lm	ll	ll	lm	lm	lm	lm	ll	ll	ll	lm	ll	lm	ll	ll	ll	lm	lm
Marker46162	LG2	<nnxnp>	{-0}	np	np	nn	nn	nn	nn	nn	nn	np	nn	nn	np	nn	np	np	nn	nn	np	np	nn	nn	np	np	np	nn	np	np	np	np	nn	np	nn	nn	nn	nn	np	np	np	np	np	np	np	nn	np	nn	nn
Marker172995	LG2	<nnxnp>	{-0}	np	np	nn	nn	nn	nn	nn	nn	np	nn	nn	np	nn	np	np	nn	nn	np	np	nn	nn	np	np	np	nn	np	np	np	np	nn	np	nn	nn	nn	nn	np	np	np	np	np	np	np	nn	np	nn	nn
Marker19237	LG2	<nnxnp>	{-0}	np	np	nn	nn	nn	nn	nn	nn	np	nn	nn	np	nn	np	np	nn	nn	np	np	nn	nn	np	np	np	nn	np	np	np	np	nn	np	nn	nn	nn	nn	np	np	np	np	np	np	np	nn	np	nn	nn
Marker34943	LG2	<hkxhk>	{11}	hk	hh	kk	hk	kk	hk	hk	kk	hh	kk	hk	hh	hk	hk	hk	kk	kk	hk	hh	hk	kk	hh	hk	hh	kk	hh	hh	hk	hh	kk	hk	hk	hk	hk	hk	hk	hk	hk	hh	hk	hh	hk	kk	hk	hk	hk
Marker80516	LG2	<nnxnp>	{-0}	np	np	nn	nn	nn	nn	nn	nn	np	nn	nn	np	nn	np	np	nn	nn	np	np	nn	nn	np	np	np	nn	np	np	np	np	nn	np	nn	nn	nn	nn	np	np	np	np	np	np	np	nn	np	nn	nn
Marker80718	LG2	<nnxnp>	{-0}	np	np	nn	nn	nn	nn	nn	nn	np	nn	nn	np	nn	np	np	nn	nn	np	np	nn	nn	np	np	np	nn	np	np	np	np	nn	np	nn	nn	nn	nn	np	np	np	np	np	np	np	nn	np	nn	nn
Marker168141	LG2	<lmxll>	{1-}	lm	ll	lm	ll	lm	ll	ll	lm	ll	lm	ll	ll	ll	lm	lm	lm	lm	lm	ll	ll	lm	ll	lm	ll	lm	ll	ll	lm	ll	lm	lm	ll	ll	ll	ll	lm	lm	lm	ll	lm	ll	lm	lm	lm	ll	ll
Marker81274	LG2	<lmxll>	{1-}	lm	ll	lm	ll	lm	ll	ll	lm	ll	lm	ll	ll	ll	lm	lm	lm	lm	lm	ll	ll	lm	ll	lm	ll	lm	ll	ll	lm	ll	lm	lm	ll	ll	ll	ll	lm	lm	lm	ll	lm	ll	lm	lm	lm	ll	ll
Marker178374	LG2	<lmxll>	{1-}	lm	ll	lm	ll	lm	ll	ll	lm	ll	lm	ll	ll	ll	lm	lm	lm	lm	lm	ll	ll	lm	ll	lm	ll	lm	ll	ll	lm	ll	lm	lm	ll	ll	ll	ll	lm	lm	lm	ll	lm	ll	lm	lm	lm	ll	ll
Marker29700	LG2	<lmxll>	{1-}	lm	ll	lm	ll	lm	ll	ll	lm	ll	lm	ll	ll	ll	lm	lm	lm	lm	lm	ll	ll	lm	ll	lm	ll	lm	ll	ll	lm	ll	lm	lm	ll	ll	ll	ll	lm	lm	lm	ll	lm	ll	lm	lm	lm	ll	ll
Marker177943	LG2	<nnxnp>	{-0}	np	np	nn	nn	nn	nn	nn	nn	np	nn	nn	np	nn	np	np	nn	nn	np	np	nn	nn	np	np	np	nn	np	np	np	np	nn	np	nn	nn	nn	nn	np	np	np	np	np	np	np	nn	np	nn	nn
Marker127938	LG2	<nnxnp>	{-0}	np	np	nn	nn	nn	nn	nn	nn	np	nn	nn	np	nn	np	np	nn	nn	np	np	nn	nn	np	np	np	nn	np	np	np	np	nn	np	nn	nn	nn	nn	np	np	np	np	np	np	np	nn	np	nn	nn
Marker42539	LG2	<lmxll>	{1-}	lm	ll	lm	ll	lm	ll	ll	lm	ll	lm	ll	ll	ll	lm	lm	lm	lm	lm	ll	ll	lm	ll	lm	ll	lm	ll	ll	lm	ll	lm	lm	ll	ll	ll	ll	lm	lm	lm	ll	lm	ll	lm	lm	lm	ll	ll
Marker11769	LG2	<lmxll>	{1-}	lm	ll	lm	ll	lm	ll	ll	lm	ll	lm	ll	ll	ll	lm	lm	lm	lm	lm	ll	ll	lm	ll	lm	ll	lm	ll	ll	lm	ll	lm	lm	ll	ll	ll	ll	lm	lm	lm	ll	lm	ll	lm	lm	lm	ll	ll
Marker41363	LG2	<nnxnp>	{-0}	np	np	nn	nn	nn	nn	nn	nn	np	nn	nn	np	nn	np	np	nn	nn	np	np	nn	nn	np	np	np	nn	np	np	np	np	nn	np	nn	nn	nn	nn	np	np	np	np	np	np	np	nn	np	nn	nn
Marker173755	LG2	<nnxnp>	{-1}	nn	nn	np	np	np	np	np	np	nn	np	np	nn	np	nn	nn	np	np	nn	nn	np	np	nn	nn	nn	np	nn	nn	nn	nn	np	nn	np	np	np	np	nn	nn	nn	nn	nn	nn	nn	np	nn	np	np
Marker36403	LG2	<lmxll>	{0-}	ll	lm	ll	lm	ll	lm	lm	ll	lm	ll	lm	lm	lm	ll	ll	ll	ll	ll	lm	lm	ll	lm	ll	lm	ll	lm	lm	ll	lm	ll	ll	lm	lm	lm	lm	ll	ll	ll	lm	ll	lm	ll	ll	ll	lm	lm
Marker36547	LG2	<lmxll>	{1-}	lm	ll	lm	ll	lm	ll	ll	lm	ll	lm	ll	ll	ll	lm	lm	lm	lm	lm	ll	ll	lm	ll	lm	ll	lm	ll	ll	lm	ll	lm	lm	ll	ll	ll	ll	lm	lm	lm	ll	lm	ll	lm	lm	lm	ll	ll
Marker55687	LG2	<nnxnp>	{-1}	nn	nn	np	np	np	np	np	np	nn	np	np	nn	np	nn	nn	np	np	nn	nn	np	np	nn	nn	nn	np	nn	nn	nn	nn	np	nn	np	np	np	np	nn	nn	nn	nn	nn	nn	nn	np	nn	np	np
Marker37037	LG2	<lmxll>	{1-}	lm	ll	ll	ll	lm	ll	ll	lm	ll	lm	ll	ll	ll	lm	lm	lm	lm	lm	ll	ll	lm	ll	lm	ll	lm	ll	ll	lm	ll	lm	lm	ll	ll	ll	ll	lm	lm	lm	ll	lm	ll	lm	lm	lm	ll	ll
Marker18553	LG2	<abxcd>	{11}	bc	ac	ad	ad	bd	ad	ad	bd	ac	bd	ad	ac	ad	bc	bc	bd	bd	bc	ac	ad	bd	ac	bc	ac	bd	ac	ac	bc	ac	bd	bc	ad	ad	ad	ad	bc	bc	bc	ac	bc	ac	bc	bd	bc	ad	ad
Marker186104	LG2	<nnxnp>	{-0}	np	np	nn	nn	nn	nn	nn	nn	np	nn	nn	np	nn	np	np	nn	nn	np	np	nn	nn	np	np	np	nn	np	np	np	np	nn	np	nn	nn	nn	nn	np	np	np	np	np	np	np	nn	np	nn	nn
Marker92871	LG2	<nnxnp>	{-1}	nn	nn	np	np	np	np	np	np	nn	np	np	nn	np	nn	nn	np	np	nn	nn	np	np	nn	nn	nn	np	nn	nn	nn	nn	np	nn	np	np	np	np	nn	nn	nn	nn	nn	nn	nn	np	nn	np	np
Marker58827	LG2	<nnxnp>	{-0}	np	np	nn	nn	nn	nn	nn	nn	np	nn	nn	np	nn	np	np	nn	nn	np	np	nn	nn	np	np	np	nn	np	np	np	np	nn	np	nn	nn	nn	nn	np	np	np	np	np	np	np	nn	np	nn	nn
Marker138383	LG2	<lmxll>	{0-}	ll	lm	lm	lm	ll	lm	lm	ll	lm	ll	lm	lm	lm	ll	ll	ll	ll	ll	lm	lm	ll	lm	ll	lm	ll	lm	lm	ll	lm	ll	ll	lm	lm	lm	lm	ll	ll	ll	lm	ll	lm	ll	ll	ll	lm	lm
Marker66543	LG2	<lmxll>	{0-}	ll	lm	lm	lm	ll	lm	lm	ll	lm	ll	lm	lm	lm	ll	ll	ll	ll	ll	lm	lm	ll	lm	ll	lm	ll	lm	lm	ll	lm	ll	ll	lm	lm	lm	lm	ll	ll	ll	lm	ll	lm	ll	ll	ll	lm	lm
Marker109980	LG2	<lmxll>	{0-}	ll	lm	lm	lm	ll	lm	lm	ll	lm	ll	lm	lm	lm	ll	ll	ll	ll	ll	lm	lm	ll	lm	ll	lm	ll	lm	lm	ll	lm	ll	ll	lm	lm	lm	lm	ll	ll	ll	lm	ll	lm	ll	ll	ll	lm	lm
Marker94011	LG2	<lmxll>	{1-}	lm	ll	ll	ll	lm	ll	ll	lm	ll	lm	ll	ll	ll	lm	lm	lm	lm	lm	ll	ll	lm	ll	lm	ll	lm	ll	ll	lm	ll	lm	lm	ll	ll	ll	ll	lm	lm	lm	ll	lm	ll	lm	lm	lm	ll	ll
Marker57399	LG2	<lmxll>	{1-}	lm	ll	ll	ll	lm	ll	ll	lm	ll	lm	ll	ll	ll	lm	lm	lm	lm	lm	ll	ll	lm	ll	lm	ll	lm	ll	ll	lm	ll	lm	lm	ll	ll	ll	ll	lm	lm	lm	ll	lm	ll	lm	lm	lm	ll	ll
Marker87493	LG2	<lmxll>	{1-}	lm	ll	ll	ll	lm	ll	ll	lm	ll	lm	ll	ll	ll	lm	lm	lm	lm	lm	ll	ll	lm	ll	lm	ll	lm	ll	ll	lm	ll	lm	lm	ll	ll	ll	ll	lm	lm	lm	ll	lm	ll	lm	lm	lm	ll	ll
Marker18715	LG2	<lmxll>	{0-}	ll	lm	lm	lm	ll	lm	lm	ll	lm	ll	lm	lm	lm	ll	ll	ll	ll	ll	lm	lm	ll	lm	ll	lm	ll	lm	lm	ll	lm	ll	ll	lm	lm	lm	lm	ll	ll	ll	lm	ll	lm	ll	ll	ll	lm	lm
Marker13245	LG2	<lmxll>	{0-}	ll	lm	lm	lm	ll	lm	lm	ll	lm	ll	lm	lm	lm	ll	ll	ll	ll	ll	lm	lm	ll	lm	ll	lm	ll	lm	lm	ll	lm	ll	ll	lm	lm	lm	lm	ll	ll	ll	lm	ll	lm	ll	ll	ll	lm	lm
Marker35961	LG2	<lmxll>	{0-}	ll	lm	lm	lm	ll	lm	lm	ll	lm	ll	lm	lm	lm	ll	ll	ll	ll	ll	lm	lm	ll	lm	ll	lm	ll	lm	lm	ll	lm	ll	ll	lm	lm	lm	lm	ll	ll	ll	lm	ll	lm	ll	ll	ll	lm	lm
Marker51189	LG2	<lmxll>	{1-}	lm	ll	ll	ll	lm	ll	ll	lm	ll	lm	ll	ll	ll	lm	lm	lm	lm	lm	ll	ll	lm	ll	lm	ll	lm	ll	ll	lm	ll	lm	lm	ll	ll	ll	ll	lm	lm	lm	ll	lm	ll	lm	lm	lm	ll	ll
Marker19352	LG2	<lmxll>	{1-}	lm	ll	ll	ll	lm	ll	ll	lm	ll	lm	ll	ll	ll	lm	lm	lm	lm	ll	ll	ll	lm	ll	lm	ll	lm	ll	ll	lm	ll	lm	lm	ll	ll	ll	ll	lm	lm	lm	ll	lm	ll	lm	lm	lm	ll	ll
Marker180792	LG2	<lmxll>	{1-}	lm	ll	ll	ll	lm	ll	ll	lm	ll	lm	ll	ll	ll	lm	lm	lm	lm	ll	ll	ll	lm	ll	lm	ll	lm	ll	ll	lm	ll	lm	lm	ll	ll	ll	ll	lm	lm	lm	ll	lm	ll	lm	lm	lm	ll	ll
Marker55800	LG2	<lmxll>	{1-}	lm	ll	ll	ll	lm	ll	ll	lm	ll	lm	ll	ll	ll	lm	lm	lm	lm	ll	ll	ll	lm	ll	lm	ll	lm	ll	ll	lm	ll	lm	lm	ll	ll	ll	ll	lm	lm	lm	ll	lm	ll	lm	lm	lm	ll	ll
Marker30653	LG2	<lmxll>	{1-}	lm	ll	ll	ll	lm	ll	ll	lm	ll	lm	ll	ll	ll	lm	lm	lm	lm	ll	ll	ll	lm	ll	lm	ll	lm	ll	ll	lm	ll	lm	lm	ll	ll	ll	ll	lm	lm	lm	ll	lm	ll	lm	lm	lm	ll	ll
Marker73275	LG2	<lmxll>	{0-}	ll	lm	lm	lm	ll	lm	lm	ll	lm	ll	lm	lm	lm	ll	ll	ll	ll	ll	lm	lm	ll	lm	ll	lm	ll	lm	lm	ll	lm	ll	ll	lm	lm	lm	lm	ll	ll	ll	lm	ll	lm	ll	ll	ll	lm	lm
Marker52460	LG2	<lmxll>	{0-}	ll	lm	lm	lm	ll	lm	lm	ll	lm	ll	lm	lm	lm	ll	ll	ll	ll	ll	lm	lm	ll	lm	ll	lm	ll	lm	lm	ll	lm	ll	ll	lm	lm	lm	lm	ll	ll	ll	lm	ll	lm	ll	ll	ll	lm	lm
Marker59749	LG2	<hkxhk>	{01}	hh	hk	kk	kk	hk	kk	kk	hk	hk	hk	kk	hk	kk	hh	hh	hk	hk	hh	hk	kk	hk	hk	hh	hk	hk	hk	hk	hh	hk	hk	hh	kk	kk	kk	kk	hh	hh	hh	hk	hh	hk	hh	hk	hh	kk	kk
Marker42603	LG2	<nnxnp>	{-0}	np	np	nn	nn	nn	nn	nn	nn	np	nn	nn	np	nn	np	np	nn	nn	np	np	nn	nn	np	np	np	nn	np	np	np	np	nn	np	nn	nn	nn	nn	np	np	np	np	np	np	np	nn	np	nn	nn
Marker35245	LG2	<lmxll>	{0-}	ll	lm	lm	lm	ll	lm	lm	ll	lm	ll	lm	lm	lm	ll	ll	ll	ll	ll	lm	lm	ll	lm	ll	lm	ll	lm	lm	ll	lm	ll	ll	lm	lm	lm	lm	ll	ll	ll	lm	ll	lm	ll	ll	ll	lm	lm
Marker132230	LG2	<lmxll>	{0-}	ll	lm	lm	lm	ll	lm	lm	ll	lm	ll	lm	lm	lm	ll	ll	ll	ll	ll	lm	lm	ll	lm	ll	lm	ll	lm	lm	ll	lm	ll	ll	lm	lm	lm	lm	ll	ll	ll	lm	ll	lm	ll	ll	ll	lm	lm
Marker23081	LG2	<efxeg>	{00}	eg	fg	ef	ef	ee	ef	ef	ee	fg	ee	ef	fg	ef	eg	eg	ee	ee	eg	fg	ef	ee	fg	eg	fg	ee	fg	fg	eg	fg	ee	eg	ef	ef	ef	ef	eg	eg	eg	fg	eg	fg	eg	ee	eg	ef	ef
Marker176329	LG2	<nnxnp>	{-0}	np	np	nn	nn	nn	nn	nn	nn	np	nn	nn	np	nn	np	np	nn	nn	np	np	nn	nn	np	np	np	nn	np	np	np	np	nn	np	nn	nn	nn	nn	np	np	np	np	np	np	np	nn	np	nn	nn
Marker80858	LG2	<lmxll>	{0-}	ll	lm	lm	lm	ll	lm	lm	ll	lm	ll	lm	lm	lm	ll	ll	ll	ll	ll	lm	lm	ll	lm	ll	lm	ll	lm	lm	ll	lm	ll	ll	lm	lm	lm	lm	ll	ll	ll	lm	ll	lm	ll	ll	ll	lm	lm
Marker86520	LG2	<nnxnp>	{-0}	np	np	nn	nn	nn	nn	nn	nn	np	nn	nn	np	nn	np	np	nn	nn	np	np	nn	nn	np	np	np	nn	np	np	np	np	nn	np	nn	nn	nn	nn	np	np	np	np	np	np	np	nn	np	nn	nn
Marker47510	LG2	<nnxnp>	{-1}	nn	nn	np	np	np	np	np	np	nn	np	np	nn	np	nn	nn	np	np	nn	nn	np	np	nn	nn	nn	np	nn	nn	nn	nn	np	nn	np	np	np	np	nn	nn	nn	nn	nn	nn	nn	np	nn	np	np
Marker14366	LG2	<nnxnp>	{-1}	nn	nn	np	np	np	np	np	np	nn	np	np	nn	np	nn	nn	np	np	nn	nn	np	np	nn	nn	nn	np	nn	nn	nn	nn	np	nn	np	np	np	np	nn	nn	nn	nn	nn	nn	nn	np	nn	np	np
Marker17415	LG2	<efxeg>	{00}	eg	fg	ef	ef	ee	ef	ef	ee	fg	ee	ef	fg	ef	eg	eg	ee	ee	eg	fg	ef	ee	fg	eg	fg	ee	fg	fg	eg	fg	ee	eg	ef	ef	ef	ef	eg	eg	eg	fg	eg	fg	eg	ee	eg	ef	ef
Marker48163	LG2	<lmxll>	{0-}	ll	lm	lm	lm	ll	lm	lm	ll	lm	ll	lm	lm	lm	ll	ll	ll	ll	ll	lm	lm	ll	lm	ll	lm	ll	lm	lm	ll	lm	ll	ll	lm	lm	lm	lm	ll	ll	ll	lm	ll	lm	ll	ll	ll	lm	lm
Marker26544	LG2	<lmxll>	{0-}	ll	lm	lm	lm	ll	lm	lm	ll	lm	ll	lm	lm	lm	ll	ll	ll	ll	ll	lm	lm	ll	lm	ll	lm	ll	lm	lm	ll	lm	ll	ll	lm	lm	lm	lm	ll	ll	ll	lm	ll	lm	ll	ll	ll	lm	lm
Marker6634	LG2	<lmxll>	{0-}	ll	lm	lm	lm	ll	lm	lm	ll	lm	ll	lm	lm	lm	ll	ll	ll	ll	ll	lm	lm	ll	lm	ll	lm	ll	lm	lm	ll	lm	ll	ll	lm	lm	lm	lm	ll	ll	ll	lm	ll	lm	ll	ll	ll	lm	lm
Marker94170	LG2	<lmxll>	{1-}	lm	ll	ll	ll	lm	ll	ll	lm	ll	lm	ll	ll	ll	lm	lm	lm	lm	lm	ll	ll	lm	ll	lm	ll	lm	ll	ll	lm	ll	lm	lm	ll	ll	ll	ll	lm	lm	lm	ll	lm	ll	lm	lm	lm	ll	ll
Marker107488	LG2	<nnxnp>	{-1}	nn	nn	np	np	np	np	np	np	nn	np	np	nn	np	nn	nn	np	np	nn	nn	np	np	nn	nn	nn	np	nn	nn	nn	nn	np	nn	np	np	np	np	nn	nn	nn	nn	nn	nn	nn	np	nn	np	np
Marker34097	LG2	<nnxnp>	{-1}	nn	nn	np	np	np	np	np	np	nn	np	np	nn	np	nn	nn	np	np	nn	nn	np	np	nn	nn	nn	np	nn	nn	nn	nn	np	nn	np	np	np	np	nn	nn	nn	nn	nn	nn	nn	np	nn	np	np
Marker24771	LG2	<nnxnp>	{-1}	nn	nn	np	np	np	np	np	np	nn	np	np	nn	np	nn	nn	np	np	nn	nn	np	np	nn	nn	nn	np	nn	nn	nn	nn	np	nn	np	np	np	np	nn	nn	nn	nn	nn	nn	nn	np	nn	np	np
Marker55165	LG2	<nnxnp>	{-0}	np	np	nn	nn	nn	nn	nn	nn	np	nn	nn	np	nn	np	np	nn	nn	np	np	nn	nn	np	np	np	nn	np	np	np	np	nn	np	nn	nn	nn	nn	np	np	np	np	np	np	np	nn	np	nn	nn
Marker53459	LG2	<lmxll>	{1-}	lm	ll	ll	ll	lm	ll	ll	lm	ll	lm	ll	ll	ll	lm	lm	lm	lm	lm	ll	ll	lm	ll	lm	ll	lm	ll	ll	lm	ll	lm	lm	ll	ll	ll	ll	lm	lm	lm	ll	lm	ll	lm	lm	lm	ll	ll
Marker133362	LG2	<lmxll>	{1-}	lm	ll	ll	ll	lm	ll	ll	lm	ll	lm	ll	ll	ll	lm	lm	lm	lm	lm	ll	ll	lm	ll	lm	ll	lm	ll	ll	lm	ll	lm	lm	ll	ll	ll	ll	lm	lm	lm	ll	lm	ll	lm	lm	lm	ll	ll
Marker27962	LG2	<nnxnp>	{-0}	np	np	nn	nn	nn	nn	nn	nn	np	nn	nn	np	nn	np	np	nn	nn	np	np	nn	nn	np	np	np	nn	np	np	np	np	nn	np	nn	nn	nn	nn	np	np	np	np	np	np	np	nn	np	nn	nn
Marker75127	LG2	<hkxhk>	{01}	hh	hk	kk	kk	hk	kk	kk	hk	hk	hk	kk	hk	kk	hh	hh	hk	hk	hh	hk	kk	hk	hk	hh	hk	hk	hk	hk	hh	hk	hk	hh	kk	kk	kk	kk	hh	hh	hh	hk	hh	hk	hh	hk	hh	kk	kk
Marker75864	LG2	<hkxhk>	{01}	hh	hk	kk	kk	hk	kk	kk	hk	hk	hk	kk	hk	kk	hh	hh	hk	hk	hh	hk	kk	hk	hk	hh	hk	hk	hk	hk	hh	hk	hk	hh	kk	kk	kk	kk	hh	hh	hh	hk	hh	hk	hh	hk	hh	kk	kk
Marker49442	LG2	<nnxnp>	{-0}	np	np	nn	nn	nn	nn	nn	nn	np	nn	nn	np	nn	np	np	nn	nn	np	np	nn	nn	np	np	np	nn	np	np	np	np	nn	np	nn	nn	nn	nn	np	np	np	np	np	np	np	nn	np	nn	nn
Marker28298	LG2	<nnxnp>	{-1}	nn	nn	np	np	np	np	np	np	nn	np	np	nn	np	nn	nn	np	np	nn	nn	np	np	nn	nn	nn	np	nn	nn	nn	nn	np	nn	np	np	np	np	nn	nn	nn	nn	nn	nn	nn	np	nn	np	np
Marker30922	LG2	<lmxll>	{0-}	ll	lm	lm	lm	ll	lm	lm	ll	lm	ll	lm	lm	lm	ll	ll	ll	ll	ll	lm	lm	ll	lm	ll	lm	ll	lm	lm	ll	lm	ll	ll	lm	lm	lm	lm	ll	ll	ll	lm	ll	lm	ll	ll	ll	lm	lm
Marker24429	LG2	<lmxll>	{0-}	ll	lm	lm	lm	ll	lm	lm	ll	lm	ll	lm	lm	lm	ll	ll	ll	ll	ll	lm	lm	ll	lm	ll	lm	ll	lm	lm	ll	lm	ll	ll	lm	lm	lm	lm	ll	ll	ll	lm	ll	lm	ll	ll	ll	lm	lm
Marker41148	LG2	<nnxnp>	{-1}	nn	nn	np	np	np	np	np	np	nn	np	np	nn	np	nn	nn	np	np	nn	nn	np	np	nn	nn	nn	np	nn	nn	nn	nn	np	nn	np	np	np	np	nn	nn	nn	nn	nn	nn	nn	np	nn	np	np
Marker44887	LG2	<lmxll>	{0-}	ll	lm	lm	lm	ll	lm	lm	ll	lm	ll	lm	lm	lm	ll	ll	ll	ll	ll	lm	lm	ll	lm	ll	lm	ll	lm	lm	ll	lm	ll	ll	lm	lm	lm	lm	ll	ll	ll	lm	ll	lm	ll	ll	ll	lm	lm
Marker93240	LG2	<nnxnp>	{-1}	nn	nn	np	np	np	np	np	np	nn	np	np	nn	np	nn	nn	np	np	nn	nn	np	np	nn	nn	nn	np	nn	nn	nn	nn	np	nn	np	np	np	np	nn	nn	nn	nn	nn	nn	nn	np	nn	np	np
Marker95991	LG2	<nnxnp>	{-1}	nn	nn	np	np	np	np	np	np	nn	np	np	nn	np	nn	nn	np	np	nn	nn	np	np	nn	nn	nn	np	nn	nn	nn	nn	np	nn	np	np	np	np	nn	nn	nn	nn	nn	nn	nn	np	nn	np	np
Marker149824	LG2	<lmxll>	{0-}	ll	lm	lm	lm	ll	lm	lm	ll	lm	ll	lm	lm	lm	ll	ll	ll	ll	ll	lm	lm	ll	lm	ll	lm	ll	lm	lm	ll	lm	ll	ll	lm	lm	lm	lm	ll	ll	ll	lm	ll	lm	ll	ll	ll	lm	lm
Marker26779	LG2	<lmxll>	{1-}	lm	ll	ll	ll	lm	ll	ll	lm	ll	lm	ll	ll	ll	lm	lm	lm	lm	lm	ll	ll	lm	ll	lm	ll	lm	ll	ll	lm	ll	lm	lm	ll	ll	ll	ll	lm	lm	lm	ll	lm	ll	lm	lm	lm	ll	ll
Marker146567	LG2	<lmxll>	{0-}	ll	lm	lm	lm	ll	lm	lm	ll	lm	ll	lm	lm	lm	ll	ll	ll	ll	ll	lm	lm	ll	lm	ll	lm	ll	lm	lm	ll	lm	ll	ll	lm	lm	lm	lm	ll	ll	ll	lm	ll	lm	ll	ll	ll	lm	lm
Marker87300	LG2	<nnxnp>	{-0}	np	np	nn	nn	nn	nn	nn	nn	np	nn	nn	np	nn	np	np	nn	nn	np	np	nn	nn	np	np	np	nn	np	np	np	np	nn	np	nn	nn	nn	nn	np	np	np	np	np	np	np	nn	np	nn	nn
Marker94891	LG2	<nnxnp>	{-0}	np	np	nn	nn	nn	nn	nn	nn	np	nn	nn	np	nn	np	np	nn	nn	np	np	nn	nn	np	np	np	nn	np	np	np	np	nn	np	nn	nn	nn	nn	np	np	np	np	np	np	np	nn	np	nn	nn
Marker177265	LG2	<lmxll>	{0-}	ll	lm	lm	lm	ll	lm	lm	ll	lm	ll	lm	lm	lm	ll	ll	ll	ll	ll	lm	lm	ll	lm	ll	lm	ll	lm	lm	ll	lm	ll	ll	lm	lm	lm	lm	ll	ll	ll	lm	ll	lm	ll	ll	ll	lm	lm
Marker17964	LG2	<efxeg>	{01}	ee	ef	fg	fg	eg	fg	fg	eg	ef	eg	fg	ef	fg	ee	ee	eg	eg	ee	ef	fg	eg	ef	ee	ef	eg	ef	ef	ee	ef	eg	ee	fg	fg	fg	fg	ee	ee	ee	ef	ee	ef	ee	eg	ee	fg	fg
Marker36700	LG2	<nnxnp>	{-0}	np	np	nn	nn	nn	nn	nn	nn	np	nn	nn	np	nn	np	np	nn	nn	np	np	nn	nn	np	np	np	nn	np	np	np	np	nn	np	nn	nn	nn	nn	np	np	np	np	np	np	np	nn	np	nn	nn
Marker58011	LG2	<lmxll>	{0-}	ll	lm	lm	lm	ll	lm	lm	ll	lm	ll	lm	lm	lm	ll	ll	ll	ll	ll	lm	lm	ll	lm	ll	lm	ll	lm	lm	ll	lm	ll	ll	lm	lm	lm	lm	ll	ll	ll	lm	ll	lm	ll	ll	ll	lm	lm
Marker12939	LG2	<lmxll>	{0-}	ll	lm	lm	lm	ll	lm	lm	ll	lm	ll	lm	lm	lm	ll	ll	ll	ll	ll	lm	lm	ll	lm	ll	lm	ll	lm	lm	ll	lm	ll	ll	lm	lm	lm	lm	ll	ll	ll	lm	ll	lm	ll	ll	ll	lm	lm
Marker33686	LG2	<nnxnp>	{-0}	np	np	nn	nn	nn	nn	nn	nn	np	nn	nn	np	nn	np	np	nn	nn	np	np	nn	nn	np	np	np	nn	np	np	np	np	nn	np	nn	nn	nn	nn	np	np	np	np	np	np	np	nn	np	nn	nn
Marker121532	LG2	<nnxnp>	{-1}	nn	nn	np	np	np	np	np	np	nn	np	np	nn	np	nn	nn	np	np	nn	nn	np	np	nn	nn	nn	np	nn	nn	nn	nn	np	nn	np	np	np	np	nn	nn	nn	nn	nn	nn	nn	np	nn	np	np
Marker62510	LG2	<nnxnp>	{-0}	np	np	nn	nn	nn	nn	nn	nn	np	nn	nn	np	nn	np	np	nn	nn	np	np	nn	nn	np	np	np	nn	np	np	np	np	nn	np	nn	nn	nn	nn	np	np	np	np	np	np	np	nn	np	nn	nn
Marker79436	LG2	<lmxll>	{0-}	ll	lm	lm	lm	ll	lm	lm	ll	lm	ll	lm	lm	lm	ll	ll	ll	ll	ll	lm	lm	ll	lm	ll	lm	ll	lm	lm	ll	lm	ll	ll	lm	lm	lm	lm	ll	ll	ll	lm	ll	lm	ll	ll	ll	lm	lm
Marker100069	LG2	<nnxnp>	{-0}	np	np	nn	nn	nn	nn	nn	nn	np	nn	nn	np	nn	np	np	nn	nn	np	np	nn	nn	np	np	np	nn	np	np	np	np	nn	np	nn	nn	nn	nn	np	np	np	np	np	np	np	nn	np	nn	nn
Marker103401	LG2	<nnxnp>	{-0}	np	np	nn	nn	nn	nn	nn	nn	np	nn	nn	np	nn	np	np	nn	nn	np	np	nn	nn	np	np	np	nn	np	np	np	np	nn	np	nn	nn	nn	nn	np	np	np	np	np	np	np	nn	np	nn	nn
Marker178621	LG2	<lmxll>	{0-}	ll	lm	lm	lm	ll	lm	lm	ll	lm	ll	lm	lm	lm	ll	ll	ll	ll	lm	lm	lm	ll	lm	ll	lm	ll	lm	lm	ll	lm	ll	ll	lm	lm	lm	lm	ll	ll	ll	lm	ll	lm	ll	ll	ll	lm	lm
Marker134759	LG2	<nnxnp>	{-0}	np	np	nn	nn	nn	nn	nn	nn	np	nn	nn	np	nn	np	np	nn	nn	np	np	nn	nn	np	np	np	nn	np	np	np	np	nn	np	nn	nn	nn	nn	np	np	np	np	np	np	np	nn	np	nn	nn
Marker41003	LG2	<nnxnp>	{-1}	nn	nn	np	np	np	np	np	np	nn	np	np	nn	np	nn	nn	np	np	nn	nn	np	np	nn	nn	nn	np	nn	nn	nn	nn	np	nn	np	np	np	np	nn	nn	nn	nn	nn	nn	nn	np	nn	np	np
Marker46892	LG2	<lmxll>	{0-}	ll	lm	lm	lm	ll	lm	lm	ll	lm	lm	lm	lm	lm	ll	ll	ll	ll	lm	lm	lm	ll	lm	ll	lm	ll	lm	lm	ll	lm	ll	ll	lm	lm	lm	lm	ll	ll	ll	lm	ll	lm	ll	ll	ll	lm	lm
Marker88893	LG2	<hkxhk>	{11}	hk	hh	hk	hk	kk	hk	hk	kk	hh	hk	hk	hh	hk	hk	hk	kk	kk	hh	hh	hk	kk	hh	hk	hh	kk	hh	hh	hk	hh	kk	hk	hk	hk	hk	hk	hk	hk	hk	hh	hk	hh	hk	kk	hk	hk	hk
Marker113392	LG2	<lmxll>	{0-}	ll	lm	lm	lm	ll	lm	lm	ll	lm	lm	lm	lm	lm	ll	ll	ll	ll	lm	lm	lm	ll	lm	ll	lm	ll	lm	lm	ll	lm	ll	ll	lm	lm	lm	lm	ll	ll	ll	lm	ll	lm	ll	ll	ll	lm	lm
Marker94057	LG2	<lmxll>	{0-}	ll	lm	lm	lm	ll	lm	lm	ll	lm	lm	lm	lm	lm	ll	ll	ll	ll	lm	lm	lm	ll	lm	ll	lm	ll	lm	lm	ll	lm	ll	ll	lm	lm	lm	lm	ll	ll	ll	lm	ll	lm	ll	ll	ll	lm	lm
Marker84551	LG2	<lmxll>	{1-}	lm	ll	ll	ll	lm	ll	ll	lm	ll	ll	ll	ll	ll	lm	lm	lm	lm	ll	ll	ll	lm	ll	lm	ll	lm	ll	ll	lm	ll	lm	lm	ll	ll	ll	ll	lm	lm	lm	ll	lm	ll	lm	lm	lm	ll	ll
Marker41668	LG2	<lmxll>	{1-}	lm	ll	ll	ll	lm	ll	ll	lm	ll	ll	ll	ll	ll	lm	lm	lm	lm	ll	ll	ll	lm	ll	lm	ll	lm	ll	ll	lm	ll	lm	lm	ll	ll	ll	ll	lm	lm	lm	ll	lm	ll	lm	lm	lm	ll	ll
Marker9534	LG2	<lmxll>	{1-}	lm	ll	ll	ll	lm	ll	ll	lm	ll	ll	ll	ll	ll	lm	lm	lm	lm	ll	ll	ll	lm	ll	lm	ll	lm	ll	ll	lm	ll	lm	lm	ll	ll	ll	ll	lm	lm	lm	ll	lm	ll	lm	lm	lm	ll	ll
Marker118482	LG2	<lmxll>	{1-}	lm	ll	ll	ll	lm	ll	ll	lm	ll	ll	ll	ll	ll	lm	lm	lm	lm	ll	ll	ll	lm	ll	lm	ll	lm	ll	ll	lm	ll	lm	lm	ll	ll	ll	ll	lm	lm	lm	ll	lm	ll	lm	lm	lm	ll	ll
Marker118393	LG2	<nnxnp>	{-0}	np	np	nn	nn	nn	nn	nn	nn	np	nn	nn	np	nn	np	np	nn	nn	np	np	nn	nn	np	np	np	nn	np	np	np	np	nn	np	nn	nn	nn	nn	np	np	np	np	np	np	np	nn	np	nn	nn
Marker182830	LG2	<nnxnp>	{-1}	nn	nn	np	np	np	np	np	np	nn	np	np	nn	np	nn	nn	np	np	nn	nn	np	np	nn	nn	nn	np	nn	nn	nn	nn	np	nn	np	np	np	np	nn	nn	nn	nn	nn	nn	nn	np	nn	np	np
Marker64233	LG2	<nnxnp>	{-0}	np	np	nn	nn	nn	nn	nn	nn	np	nn	nn	np	nn	np	np	nn	nn	np	np	nn	nn	np	np	np	nn	np	np	np	np	nn	np	nn	nn	nn	nn	np	np	np	np	np	np	np	nn	np	nn	nn
Marker88098	LG2	<nnxnp>	{-0}	np	np	nn	nn	nn	nn	nn	nn	np	nn	nn	np	nn	np	np	nn	nn	np	np	nn	nn	np	np	np	nn	np	np	np	np	nn	np	nn	nn	nn	nn	np	np	np	np	np	np	np	nn	np	nn	nn
Marker48346	LG2	<nnxnp>	{-0}	np	np	nn	nn	nn	nn	nn	nn	np	nn	nn	np	nn	np	np	nn	nn	np	np	nn	nn	np	np	np	nn	np	np	np	np	nn	np	nn	nn	nn	nn	np	np	np	np	np	np	np	nn	np	nn	nn
Marker130041	LG2	<nnxnp>	{-0}	np	np	nn	nn	nn	nn	nn	nn	np	nn	nn	np	nn	np	np	nn	nn	np	np	nn	nn	np	np	np	nn	np	np	np	np	nn	np	nn	nn	nn	nn	np	np	np	np	np	np	np	nn	np	nn	nn
Marker39401	LG2	<nnxnp>	{-0}	np	np	nn	nn	nn	nn	nn	nn	np	nn	nn	np	nn	np	np	nn	nn	np	np	nn	nn	np	np	np	nn	np	np	np	np	nn	np	nn	nn	nn	nn	np	np	np	np	np	np	np	nn	np	nn	nn
Marker45617	LG2	<nnxnp>	{-0}	np	np	nn	nn	nn	nn	nn	nn	np	nn	nn	np	nn	np	np	nn	nn	np	np	nn	nn	np	np	np	nn	np	np	np	np	nn	np	nn	nn	nn	nn	np	np	np	np	np	np	np	nn	np	nn	nn
Marker140729	LG2	<nnxnp>	{-0}	np	np	nn	nn	nn	nn	nn	nn	np	nn	nn	np	nn	np	np	nn	nn	np	np	nn	nn	np	np	np	nn	np	np	np	np	nn	np	nn	nn	nn	nn	np	np	np	np	np	np	np	nn	np	nn	nn
Marker31368	LG2	<lmxll>	{1-}	lm	ll	ll	ll	lm	ll	ll	lm	ll	ll	ll	ll	ll	lm	lm	lm	lm	ll	ll	ll	lm	ll	lm	ll	lm	ll	ll	lm	ll	lm	lm	ll	ll	ll	ll	lm	lm	lm	ll	lm	ll	lm	lm	lm	ll	ll
Marker21504	LG2	<lmxll>	{1-}	lm	ll	ll	ll	lm	ll	ll	lm	ll	ll	ll	ll	ll	lm	lm	lm	lm	ll	ll	ll	lm	ll	lm	ll	lm	ll	ll	lm	ll	lm	lm	ll	ll	ll	ll	lm	lm	lm	ll	lm	ll	lm	lm	lm	ll	ll
Marker93046	LG2	<lmxll>	{1-}	lm	ll	ll	ll	lm	ll	ll	lm	ll	ll	ll	ll	ll	lm	lm	lm	lm	ll	ll	ll	lm	ll	lm	ll	lm	ll	ll	lm	ll	lm	lm	ll	ll	ll	ll	lm	lm	lm	ll	lm	ll	lm	lm	lm	ll	ll
Marker31196	LG2	<efxeg>	{11}	ef	ee	eg	eg	fg	eg	eg	fg	ee	eg	eg	ee	eg	ef	ef	fg	fg	ee	ee	eg	fg	ee	ef	ee	fg	ee	ee	ef	ee	fg	ef	eg	eg	eg	eg	ef	ef	ef	ee	ef	ee	ef	fg	ef	eg	eg
Marker51444	LG2	<hkxhk>	{11}	hk	hh	hk	hk	kk	hk	hk	kk	hh	hk	hk	hh	hk	hk	hk	kk	kk	hh	hh	hk	kk	hh	hk	hh	kk	hh	hh	hk	hh	kk	hk	hk	hk	hk	hk	hk	hk	hk	hh	hk	hh	hk	kk	hk	hk	hk
Marker181159	LG2	<lmxll>	{1-}	lm	ll	ll	ll	lm	ll	ll	lm	ll	ll	ll	ll	ll	lm	lm	lm	lm	ll	ll	ll	lm	ll	lm	ll	lm	ll	ll	lm	ll	lm	lm	ll	ll	ll	ll	lm	lm	lm	ll	lm	ll	lm	lm	lm	ll	ll
Marker33626	LG2	<nnxnp>	{-0}	np	np	nn	nn	nn	nn	nn	nn	np	nn	nn	np	nn	np	np	nn	nn	np	np	nn	nn	np	np	np	nn	np	np	np	np	nn	np	nn	nn	nn	nn	np	np	np	np	np	np	np	nn	np	nn	nn
Marker85593	LG2	<nnxnp>	{-0}	np	np	nn	nn	nn	nn	nn	nn	np	nn	nn	np	nn	np	np	nn	nn	np	np	nn	nn	np	np	np	nn	np	np	np	np	nn	np	nn	nn	nn	nn	np	np	np	np	np	np	np	nn	np	nn	nn
Marker26549	LG2	<efxeg>	{11}	ef	ee	eg	eg	fg	eg	eg	fg	ee	eg	eg	ee	eg	ef	ef	fg	fg	ee	ee	eg	fg	ee	ef	ee	fg	ee	ee	ef	ee	fg	ef	eg	eg	eg	eg	ef	ef	ef	ee	ef	ee	ef	fg	ef	eg	eg
Marker75828	LG2	<hkxhk>	{11}	hk	hh	hk	hk	kk	hk	hk	kk	hh	hk	hk	hh	hk	hk	hk	kk	kk	hh	hh	hk	kk	hh	hk	hh	kk	hh	hh	hk	hh	kk	hk	hk	hk	hk	hk	hk	hk	hk	hh	hk	hh	hk	kk	hk	hk	hk
Marker93299	LG2	<nnxnp>	{-1}	nn	nn	np	np	np	np	np	np	nn	np	np	nn	np	nn	nn	np	np	nn	nn	np	np	nn	nn	nn	np	nn	nn	nn	nn	np	nn	np	np	np	np	nn	nn	nn	nn	nn	nn	nn	np	nn	np	np
Marker84455	LG2	<nnxnp>	{-0}	np	np	nn	nn	nn	nn	nn	nn	np	nn	nn	np	nn	np	np	nn	nn	np	np	nn	nn	np	np	np	nn	np	np	np	np	nn	np	nn	nn	nn	nn	np	np	np	np	np	np	np	nn	np	nn	nn
Marker17597	LG2	<lmxll>	{1-}	lm	ll	ll	ll	lm	ll	ll	lm	ll	ll	ll	ll	ll	lm	lm	lm	lm	ll	ll	ll	lm	ll	lm	ll	lm	ll	ll	lm	ll	lm	lm	ll	ll	ll	ll	lm	lm	lm	ll	lm	ll	lm	lm	lm	ll	ll
Marker31087	LG2	<nnxnp>	{-1}	nn	nn	np	np	np	np	np	np	nn	np	np	nn	np	nn	nn	np	np	nn	nn	np	np	nn	nn	nn	np	nn	nn	nn	nn	np	nn	np	np	np	np	nn	nn	nn	nn	nn	nn	nn	np	nn	np	np
Marker82051	LG2	<lmxll>	{1-}	lm	ll	ll	ll	lm	ll	ll	lm	ll	ll	ll	ll	ll	lm	lm	lm	ll	ll	ll	ll	lm	ll	lm	ll	lm	ll	ll	lm	ll	lm	lm	ll	ll	ll	ll	lm	lm	lm	ll	lm	ll	lm	lm	lm	ll	ll
Marker147946	LG2	<lmxll>	{1-}	lm	ll	ll	ll	lm	ll	ll	lm	ll	ll	ll	ll	ll	lm	lm	lm	ll	ll	ll	ll	lm	ll	lm	ll	lm	ll	ll	lm	ll	lm	lm	ll	ll	ll	ll	lm	lm	lm	ll	lm	ll	lm	lm	lm	ll	ll
Marker17490	LG2	<lmxll>	{1-}	lm	ll	ll	ll	lm	ll	ll	lm	ll	ll	ll	ll	ll	lm	lm	lm	ll	ll	ll	ll	lm	ll	lm	ll	lm	ll	ll	lm	ll	lm	lm	ll	ll	ll	ll	lm	lm	lm	ll	lm	ll	lm	lm	lm	ll	ll
Marker65688	LG2	<lmxll>	{1-}	lm	ll	ll	ll	lm	ll	ll	lm	ll	ll	ll	ll	ll	lm	lm	lm	lm	ll	ll	ll	lm	ll	lm	ll	lm	ll	ll	lm	ll	lm	lm	ll	ll	ll	ll	lm	lm	lm	ll	lm	ll	lm	lm	lm	ll	ll
Marker64657	LG2	<lmxll>	{1-}	lm	ll	ll	ll	lm	ll	ll	lm	ll	ll	ll	ll	ll	lm	lm	lm	lm	ll	ll	ll	lm	ll	lm	ll	lm	ll	ll	lm	ll	lm	lm	ll	ll	ll	ll	lm	lm	lm	ll	lm	ll	lm	lm	lm	ll	ll
Marker68484	LG2	<lmxll>	{1-}	lm	ll	ll	ll	lm	ll	ll	lm	ll	ll	ll	ll	ll	lm	lm	lm	lm	ll	ll	ll	lm	ll	lm	ll	lm	ll	ll	lm	ll	lm	lm	ll	ll	ll	ll	lm	lm	lm	ll	lm	ll	lm	lm	lm	ll	ll
Marker29796	LG2	<lmxll>	{1-}	lm	ll	ll	ll	lm	ll	ll	lm	ll	ll	ll	ll	ll	lm	lm	lm	lm	ll	ll	ll	lm	ll	lm	ll	lm	ll	ll	lm	ll	lm	lm	ll	ll	ll	ll	lm	lm	lm	ll	lm	ll	lm	lm	lm	ll	ll
Marker21014	LG2	<nnxnp>	{-1}	nn	nn	np	np	np	np	np	np	nn	np	np	nn	np	nn	nn	np	np	nn	nn	np	np	nn	nn	nn	np	nn	nn	nn	nn	np	nn	np	np	np	np	nn	nn	nn	nn	nn	nn	nn	np	nn	np	np
Marker28667	LG2	<nnxnp>	{-0}	np	np	nn	nn	nn	nn	nn	nn	np	nn	nn	np	nn	np	np	nn	nn	np	np	nn	nn	np	np	np	nn	np	np	np	np	nn	np	nn	nn	nn	nn	np	np	np	np	np	np	np	nn	np	nn	nn
Marker48403	LG2	<efxeg>	{10}	fg	eg	ee	ee	ef	ee	ee	ef	eg	ee	ee	eg	ee	fg	fg	ef	ef	eg	eg	ee	ef	eg	fg	eg	ef	eg	eg	fg	eg	ef	fg	ee	ee	ee	ee	fg	fg	fg	eg	fg	eg	fg	ef	fg	ee	ee
Marker65959	LG2	<efxeg>	{00}	eg	fg	ef	ef	ee	ef	ef	ee	fg	ef	ef	fg	ef	eg	eg	ee	ee	fg	fg	ef	ee	fg	eg	fg	ee	fg	fg	eg	fg	ee	eg	ef	ef	ef	ef	eg	eg	eg	fg	eg	fg	eg	ee	eg	ef	ef
Marker70414	LG2	<lmxll>	{1-}	lm	ll	ll	ll	lm	ll	ll	lm	ll	ll	ll	ll	ll	lm	lm	lm	lm	ll	ll	ll	lm	ll	lm	ll	lm	ll	ll	lm	ll	lm	lm	ll	ll	ll	ll	lm	lm	lm	ll	lm	ll	lm	lm	lm	ll	ll
Marker156028	LG2	<nnxnp>	{-0}	np	np	nn	nn	nn	nn	nn	nn	np	nn	nn	np	nn	np	np	nn	nn	np	np	nn	nn	np	np	np	nn	np	np	np	np	nn	np	nn	nn	nn	nn	np	np	np	np	np	np	np	nn	np	nn	nn
Marker51990	LG2	<nnxnp>	{-0}	np	np	nn	nn	nn	nn	nn	nn	np	nn	nn	np	nn	np	np	nn	nn	np	np	nn	nn	np	np	np	nn	np	np	np	np	nn	np	nn	nn	nn	nn	np	np	np	np	np	np	np	nn	np	nn	nn
Marker85995	LG2	<lmxll>	{1-}	lm	ll	ll	ll	lm	ll	ll	lm	ll	ll	ll	ll	ll	lm	lm	lm	lm	ll	ll	ll	lm	ll	lm	ll	lm	ll	ll	lm	ll	lm	lm	ll	ll	ll	ll	lm	lm	lm	ll	lm	ll	lm	lm	lm	ll	ll
Marker83112	LG2	<nnxnp>	{-1}	nn	nn	np	np	np	np	np	np	nn	np	np	nn	np	nn	nn	np	np	nn	nn	np	np	nn	nn	nn	np	nn	nn	nn	nn	np	nn	np	np	np	np	nn	nn	nn	nn	nn	nn	nn	np	nn	np	np
Marker35795	LG2	<nnxnp>	{-0}	np	np	nn	nn	nn	nn	nn	nn	np	nn	nn	np	nn	np	np	nn	nn	np	np	nn	nn	np	np	np	nn	np	np	np	np	nn	np	nn	nn	nn	nn	np	np	np	np	np	np	np	nn	np	nn	nn
Marker131117	LG2	<lmxll>	{1-}	lm	ll	ll	ll	lm	ll	ll	lm	ll	lm	ll	ll	ll	lm	lm	lm	lm	ll	ll	ll	lm	ll	lm	ll	lm	ll	ll	lm	ll	lm	lm	ll	ll	ll	ll	lm	ll	lm	ll	lm	ll	lm	lm	lm	ll	ll
Marker4022	LG2	<efxeg>	{10}	fg	eg	ee	ee	ef	ee	ee	ef	eg	ef	ee	eg	ee	fg	fg	ef	ef	eg	eg	ee	ef	eg	fg	eg	ef	eg	eg	fg	eg	ef	fg	ee	ee	ee	ee	fg	eg	fg	eg	fg	eg	fg	ef	fg	ee	ee
Marker56711	LG2	<nnxnp>	{-0}	np	np	nn	nn	nn	nn	nn	nn	np	nn	nn	np	nn	np	np	nn	nn	np	np	nn	nn	np	np	np	nn	np	np	np	np	nn	np	nn	nn	nn	nn	np	np	np	np	np	np	np	nn	np	nn	nn
Marker30289	LG2	<nnxnp>	{-1}	nn	nn	np	np	np	np	np	np	nn	np	np	nn	np	nn	nn	np	np	nn	nn	np	np	nn	nn	nn	np	nn	nn	nn	nn	np	nn	np	np	np	np	nn	nn	nn	nn	nn	nn	nn	np	nn	np	np
Marker163397	LG2	<hkxhk>	{11}	hk	hh	hk	hk	kk	hk	hk	kk	hh	kk	hk	hh	hk	hk	hk	kk	kk	hh	hh	hk	kk	hh	hk	hh	hk	hh	hh	hk	hh	kk	hk	hk	hk	hk	hk	hk	hh	hk	hh	hk	hh	hk	kk	hk	hk	hk
Marker7705	LG2	<nnxnp>	{-0}	np	np	nn	np	nn	nn	nn	nn	np	nn	nn	np	nn	np	np	nn	nn	np	np	nn	nn	np	np	np	nn	np	np	np	np	nn	np	nn	nn	nn	nn	np	np	np	np	np	np	np	nn	np	nn	nn
Marker137296	LG2	<nnxnp>	{-0}	np	np	nn	np	nn	nn	nn	nn	np	nn	nn	np	nn	np	np	nn	nn	np	np	nn	nn	np	np	np	nn	np	np	np	np	nn	np	nn	nn	nn	nn	np	np	np	np	np	np	np	nn	np	nn	nn
Marker145895	LG2	<hkxhk>	{11}	hk	hh	hk	hh	kk	hk	hk	kk	hh	kk	hk	hh	hk	hk	hk	kk	kk	hh	hh	hk	kk	hh	hk	hh	hk	hh	hh	hk	hh	kk	hk	hk	hk	hk	hk	hh	hh	hk	hh	hk	hh	hk	kk	hk	hk	hk
Marker65907	LG2	<nnxnp>	{-0}	np	np	nn	np	nn	nn	nn	nn	np	nn	nn	np	nn	np	np	nn	nn	np	np	nn	nn	np	np	np	nn	np	np	np	np	nn	np	nn	nn	nn	nn	np	np	np	np	np	np	np	nn	np	nn	nn
Marker17335	LG2	<nnxnp>	{-0}	np	np	nn	np	nn	nn	nn	nn	np	nn	nn	np	nn	np	np	nn	nn	np	np	nn	nn	np	np	np	nn	np	np	np	np	nn	np	nn	nn	nn	nn	np	np	np	np	np	np	np	nn	np	nn	nn
Marker119289	LG2	<lmxll>	{1-}	lm	ll	ll	ll	lm	ll	ll	lm	ll	lm	ll	ll	ll	lm	lm	lm	lm	ll	ll	ll	lm	ll	lm	ll	ll	ll	ll	lm	ll	lm	lm	ll	ll	ll	ll	ll	ll	lm	ll	lm	ll	lm	lm	lm	ll	ll
Marker155011	LG2	<nnxnp>	{-0}	np	np	np	np	nn	nn	nn	nn	np	nn	nn	np	nn	np	np	nn	nn	np	np	nn	nn	np	np	np	nn	np	np	np	np	nn	np	nn	nn	nn	nn	np	np	np	np	np	np	np	nn	np	nn	nn
Marker72523	LG2	<lmxll>	{1-}	lm	ll	ll	ll	lm	ll	ll	lm	ll	lm	ll	ll	ll	lm	lm	lm	lm	ll	ll	ll	lm	ll	lm	ll	ll	ll	ll	lm	ll	lm	lm	ll	ll	ll	ll	ll	ll	lm	ll	ll	ll	lm	lm	lm	ll	ll
Marker93555	LG2	<nnxnp>	{-1}	nn	nn	nn	nn	np	np	np	np	nn	np	np	nn	np	nn	nn	np	np	nn	nn	np	np	nn	nn	nn	np	nn	nn	nn	nn	np	nn	np	np	np	np	nn	nn	nn	nn	nn	nn	nn	np	nn	np	np
Marker22441	LG2	<nnxnp>	{-1}	nn	nn	nn	nn	np	np	np	np	nn	np	np	nn	np	nn	nn	np	np	nn	nn	np	np	nn	nn	nn	np	nn	nn	nn	nn	np	nn	np	np	np	np	nn	nn	nn	nn	nn	nn	nn	np	nn	np	np
Marker127480	LG2	<lmxll>	{1-}	lm	ll	ll	ll	lm	ll	ll	lm	ll	lm	ll	ll	ll	lm	lm	lm	lm	lm	ll	ll	lm	ll	lm	ll	ll	ll	ll	lm	ll	lm	lm	ll	ll	ll	ll	ll	ll	lm	ll	ll	ll	lm	lm	lm	ll	ll
Marker172045	LG2	<nnxnp>	{-1}	nn	nn	nn	nn	np	np	np	np	nn	np	np	nn	np	nn	nn	np	np	nn	nn	np	np	nn	nn	nn	nn	nn	nn	nn	nn	np	nn	np	np	np	np	nn	nn	nn	nn	nn	nn	nn	np	nn	np	np
Marker93448	LG2	<nnxnp>	{-1}	nn	nn	nn	nn	np	np	np	np	nn	np	np	nn	np	nn	nn	np	np	nn	nn	np	np	nn	nn	nn	nn	nn	nn	nn	nn	np	nn	np	np	np	np	nn	nn	nn	nn	nn	nn	nn	np	nn	np	np
Marker32101	LG2	<nnxnp>	{-1}	nn	nn	nn	nn	np	np	np	np	nn	np	np	nn	np	nn	nn	np	np	nn	nn	np	np	nn	nn	nn	nn	nn	nn	nn	nn	np	nn	np	np	np	np	nn	nn	nn	nn	nn	nn	nn	np	nn	np	np
Marker69714	LG2	<nnxnp>	{-1}	nn	nn	nn	nn	np	np	np	np	nn	np	np	nn	np	nn	nn	np	np	nn	nn	np	np	nn	nn	nn	nn	nn	nn	nn	nn	np	nn	np	np	np	np	nn	nn	nn	nn	nn	nn	nn	np	nn	np	np
Marker54284	LG2	<lmxll>	{1-}	lm	ll	ll	ll	lm	ll	ll	lm	lm	lm	ll	ll	ll	lm	lm	lm	lm	lm	ll	ll	lm	ll	lm	ll	ll	ll	ll	lm	ll	lm	lm	ll	ll	ll	ll	ll	ll	lm	ll	ll	ll	lm	lm	lm	ll	ll
Marker58697	LG2	<lmxll>	{1-}	lm	ll	ll	ll	lm	ll	ll	lm	lm	lm	ll	ll	ll	lm	lm	lm	lm	lm	ll	ll	lm	ll	lm	ll	ll	ll	ll	lm	lm	lm	lm	ll	ll	ll	ll	ll	ll	lm	ll	ll	ll	lm	lm	lm	ll	ll
Marker22378	LG2	<lmxll>	{0-}	ll	lm	lm	lm	ll	lm	lm	ll	ll	ll	lm	lm	lm	ll	ll	ll	ll	ll	lm	lm	ll	lm	ll	lm	lm	lm	lm	ll	ll	ll	ll	lm	lm	lm	lm	lm	lm	ll	lm	lm	lm	ll	ll	ll	lm	lm
Marker78617	LG2	<nnxnp>	{-0}	np	np	np	np	nn	nn	nn	nn	np	nn	nn	np	nn	np	np	nn	nn	np	np	nn	nn	np	np	np	np	np	np	np	np	nn	np	nn	nn	nn	nn	np	np	np	np	np	np	np	nn	np	nn	np
Marker21750	LG2	<efxeg>	{00}	eg	fg	fg	fg	ee	ef	ef	ee	eg	ee	ef	fg	ef	eg	eg	ee	ee	eg	fg	ef	ee	fg	eg	fg	fg	fg	fg	eg	eg	ee	eg	ef	ef	ef	ef	fg	fg	eg	fg	fg	fg	eg	ee	eg	ef	fg
Marker164982	LG2	<nnxnp>	{-0}	np	np	np	np	nn	nn	nn	nn	np	nn	nn	np	nn	np	np	nn	nn	np	np	nn	nn	np	np	np	np	np	np	np	np	nn	np	nn	nn	nn	nn	np	np	np	np	np	np	np	nn	np	nn	np
Marker69152	LG2	<lmxll>	{0-}	ll	lm	lm	lm	ll	lm	lm	ll	ll	ll	lm	lm	lm	ll	ll	ll	ll	ll	lm	lm	ll	lm	ll	lm	lm	lm	lm	ll	ll	ll	ll	lm	lm	lm	lm	lm	lm	ll	lm	lm	lm	ll	ll	ll	lm	lm
Marker21556	LG2	<lmxll>	{0-}	ll	lm	lm	lm	ll	lm	lm	ll	ll	ll	lm	lm	lm	ll	ll	ll	ll	ll	lm	lm	ll	lm	ll	lm	lm	lm	lm	ll	ll	ll	ll	lm	lm	lm	lm	lm	lm	ll	lm	lm	lm	ll	ll	ll	lm	lm
Marker36649	LG2	<lmxll>	{0-}	ll	lm	lm	lm	ll	lm	lm	ll	ll	ll	lm	lm	lm	ll	ll	ll	ll	ll	lm	lm	ll	lm	lm	lm	lm	lm	lm	ll	ll	ll	ll	lm	lm	lm	lm	lm	lm	ll	lm	lm	lm	ll	ll	ll	lm	lm
Marker56238	LG2	<lmxll>	{0-}	ll	lm	lm	lm	ll	lm	lm	ll	ll	ll	lm	lm	lm	ll	ll	ll	ll	ll	lm	lm	ll	lm	lm	lm	lm	lm	lm	ll	ll	ll	ll	lm	lm	lm	lm	lm	lm	ll	lm	lm	lm	ll	ll	ll	lm	lm
Marker37342	LG2	<lmxll>	{0-}	ll	lm	lm	lm	ll	lm	lm	ll	ll	ll	lm	lm	lm	ll	ll	ll	ll	ll	lm	lm	ll	lm	lm	lm	lm	lm	lm	ll	ll	ll	ll	ll	lm	lm	lm	lm	lm	ll	lm	lm	lm	ll	ll	ll	lm	lm
Marker13793	LG2	<lmxll>	{0-}	ll	lm	lm	lm	ll	lm	lm	ll	ll	ll	lm	lm	lm	ll	ll	ll	ll	ll	lm	lm	ll	lm	lm	lm	lm	lm	lm	ll	ll	ll	ll	ll	lm	lm	lm	lm	lm	ll	lm	lm	lm	ll	ll	ll	lm	lm
Marker24828	LG2	<lmxll>	{1-}	lm	ll	ll	ll	lm	ll	ll	lm	lm	lm	lm	ll	ll	lm	lm	lm	lm	lm	ll	ll	lm	ll	ll	ll	ll	ll	ll	lm	lm	lm	lm	lm	ll	ll	ll	ll	ll	lm	ll	ll	ll	lm	lm	lm	ll	ll
Marker165486	LG2	<nnxnp>	{-0}	np	np	np	np	nn	nn	nn	nn	np	nn	nn	np	nn	nn	np	np	nn	np	np	nn	nn	np	np	np	np	nn	nn	np	np	nn	nn	nn	nn	nn	nn	np	np	np	np	np	np	nn	nn	np	nn	np
Marker40026	LG2	<nnxnp>	{-1}	nn	nn	nn	nn	np	np	np	np	nn	np	np	nn	np	np	nn	nn	np	nn	nn	np	np	nn	nn	nn	nn	np	np	nn	nn	np	np	np	np	np	np	nn	nn	nn	nn	nn	nn	np	np	nn	np	nn
Marker31629	LG2	<nnxnp>	{-1}	nn	nn	nn	nn	np	np	np	np	nn	np	np	nn	np	np	nn	nn	np	nn	nn	np	np	nn	nn	nn	nn	np	np	nn	nn	np	np	np	np	np	np	nn	nn	nn	nn	nn	nn	np	np	nn	np	nn
Marker27269	LG2	<lmxll>	{0-}	ll	lm	lm	lm	ll	lm	lm	ll	ll	ll	ll	lm	lm	ll	ll	ll	ll	ll	lm	lm	ll	lm	lm	lm	lm	lm	lm	ll	ll	ll	ll	ll	lm	lm	lm	lm	lm	ll	lm	lm	lm	ll	ll	ll	lm	lm
Marker159529	LG2	<nnxnp>	{-0}	np	np	np	np	nn	nn	nn	nn	np	nn	nn	np	nn	nn	np	np	np	np	np	nn	nn	np	np	np	np	nn	nn	nn	np	nn	nn	nn	np	np	np	np	np	np	np	np	np	nn	nn	np	nn	np
Marker128700	LG2	<nnxnp>	{-1}	nn	nn	nn	nn	np	np	np	np	nn	np	np	nn	np	np	nn	nn	nn	nn	nn	np	np	nn	nn	nn	nn	np	np	np	nn	np	np	np	nn	nn	nn	nn	nn	nn	nn	nn	nn	np	np	nn	np	nn
Marker55635	LG2	<lmxll>	{1-}	lm	ll	ll	lm	lm	ll	ll	lm	lm	lm	lm	ll	ll	lm	lm	lm	lm	lm	ll	ll	lm	ll	ll	ll	ll	ll	ll	lm	lm	lm	lm	lm	ll	ll	ll	ll	ll	lm	ll	ll	ll	ll	lm	lm	ll	ll
Marker22466	LG2	<efxeg>	{11}	ef	ee	eg	ef	fg	eg	eg	fg	ef	fg	fg	ee	eg	fg	ef	ef	ef	ef	ee	eg	fg	ee	ee	ee	ee	eg	eg	fg	ef	fg	fg	fg	ee	ee	ee	eg	ee	ef	ee	ee	ee	eg	fg	ef	eg	ee
Marker18835	LG2	<efxeg>	{11}	ef	ee	eg	ef	fg	eg	eg	fg	ef	fg	fg	ee	eg	fg	ef	ef	fg	ef	ee	eg	fg	ee	ee	ee	ee	eg	eg	fg	ef	fg	fg	fg	ee	ee	ee	eg	ee	ef	ee	ee	ee	eg	fg	ef	eg	ee
Marker127131	LG2	<lmxll>	{1-}	lm	ll	ll	lm	lm	ll	ll	lm	lm	lm	lm	ll	ll	lm	lm	lm	lm	lm	ll	ll	lm	ll	ll	ll	ll	ll	ll	lm	lm	lm	lm	lm	ll	ll	ll	ll	ll	lm	ll	ll	ll	ll	lm	lm	ll	ll
Marker64020	LG2	<lmxll>	{0-}	ll	lm	lm	ll	ll	lm	lm	ll	ll	ll	ll	lm	lm	ll	ll	ll	ll	ll	lm	lm	ll	lm	lm	lm	lm	lm	lm	ll	ll	ll	ll	ll	lm	lm	lm	lm	lm	ll	lm	lm	lm	lm	ll	ll	lm	lm
Marker124740	LG2	<lmxll>	{0-}	ll	lm	lm	ll	ll	lm	lm	ll	ll	ll	ll	lm	lm	ll	ll	ll	ll	ll	lm	lm	ll	lm	lm	lm	lm	lm	lm	ll	ll	ll	ll	ll	lm	lm	lm	lm	lm	ll	lm	lm	lm	lm	ll	ll	lm	lm
Marker44658	LG2	<nnxnp>	{-1}	nn	nn	np	nn	np	np	np	np	nn	np	np	nn	np	np	nn	nn	np	np	nn	np	np	nn	nn	nn	nn	np	np	np	nn	np	np	np	nn	nn	nn	np	nn	nn	nn	nn	np	np	np	nn	np	nn
Marker25608	LG2	<nnxnp>	{-1}	nn	nn	np	nn	np	np	np	np	nn	np	np	nn	np	np	nn	nn	np	np	nn	np	np	nn	nn	nn	nn	np	np	np	nn	np	np	np	nn	nn	nn	np	nn	nn	nn	nn	np	np	np	nn	np	nn
Marker133249	LG2	<nnxnp>	{-1}	nn	nn	np	nn	np	np	np	np	nn	np	np	nn	np	np	nn	nn	np	np	nn	np	np	nn	nn	nn	nn	np	np	np	nn	np	np	np	nn	nn	nn	np	nn	nn	nn	nn	np	np	np	nn	np	nn
Marker185468	LG2	<nnxnp>	{-0}	np	np	nn	np	nn	nn	nn	nn	np	nn	nn	np	nn	nn	np	np	nn	nn	np	nn	nn	np	np	np	np	nn	nn	nn	np	nn	nn	nn	np	np	np	nn	np	np	np	np	nn	nn	nn	np	nn	np
Marker71304	LG2	<nnxnp>	{-0}	np	np	nn	np	nn	nn	nn	nn	np	nn	nn	np	nn	nn	np	np	nn	nn	np	nn	nn	np	np	np	np	nn	nn	nn	np	nn	nn	nn	np	np	np	nn	np	np	np	np	nn	nn	nn	np	nn	np
Marker34871	LG2	<lmxll>	{0-}	lm	lm	ll	ll	ll	lm	ll	ll	ll	ll	ll	lm	lm	ll	ll	lm	ll	ll	lm	ll	lm	ll	lm	lm	lm	lm	lm	ll	ll	ll	ll	ll	lm	lm	lm	lm	lm	ll	lm	lm	ll	lm	ll	ll	lm	ll
Marker23548	LG2	<lmxll>	{1-}	ll	ll	lm	lm	lm	ll	lm	lm	lm	lm	lm	ll	ll	lm	lm	ll	lm	lm	ll	lm	ll	lm	ll	ll	ll	ll	ll	lm	lm	lm	lm	lm	ll	ll	ll	ll	ll	lm	ll	ll	lm	ll	lm	lm	ll	lm
Marker77787	LG2	<lmxll>	{1-}	ll	ll	lm	lm	lm	ll	lm	lm	lm	lm	lm	ll	ll	lm	lm	ll	lm	lm	ll	lm	ll	lm	ll	ll	ll	ll	ll	lm	lm	lm	lm	lm	ll	ll	ll	ll	ll	lm	ll	ll	lm	ll	lm	lm	ll	lm
Marker85904	LG2	<lmxll>	{0-}	lm	lm	ll	ll	ll	lm	ll	ll	ll	ll	ll	lm	lm	ll	ll	lm	ll	ll	lm	ll	lm	ll	lm	lm	lm	lm	lm	ll	ll	ll	ll	ll	lm	lm	lm	lm	lm	ll	lm	lm	ll	lm	ll	ll	lm	ll
Marker27173	LG3	<lmxll>	{1-}	lm	ll	lm	ll	lm	lm	lm	ll	lm	lm	ll	ll	ll	lm	lm	ll	lm	lm	ll	lm	lm	ll	lm	ll	lm	lm	lm	lm	ll	lm	lm	lm	ll	lm	ll	ll	lm	ll	ll	ll	lm	lm	lm	lm	lm	lm
Marker125333	LG3	<lmxll>	{0-}	ll	lm	ll	lm	ll	ll	ll	lm	ll	ll	lm	lm	lm	ll	ll	lm	ll	ll	lm	ll	ll	lm	ll	lm	ll	ll	ll	ll	lm	ll	ll	ll	lm	ll	lm	lm	ll	lm	lm	lm	ll	ll	ll	ll	ll	ll
Marker123072	LG3	<hkxhk>	{10}	hk	hk	kk	hk	hk	hk	hk	hh	kk	hk	hh	hk	hk	hk	kk	hk	hk	hk	hk	hk	kk	hh	kk	hh	hk	kk	hk	hk	hk	kk	hk	kk	hh	hk	hk	hh	hk	hk	hh	hk	hk	hk	kk	kk	hk	hk
Marker80279	LG3	<lmxll>	{0-}	ll	lm	ll	lm	ll	ll	ll	lm	ll	ll	lm	lm	lm	ll	ll	lm	ll	ll	lm	ll	ll	lm	ll	lm	ll	ll	ll	ll	lm	ll	ll	ll	lm	ll	lm	lm	ll	lm	lm	lm	ll	ll	ll	ll	ll	ll
Marker43440	LG3	<nnxnp>	{-0}	nn	nn	np	np	nn	np	nn	nn	np	nn	nn	np	np	nn	np	np	nn	nn	np	nn	np	nn	np	nn	nn	np	nn	nn	np	np	nn	np	nn	nn	np	nn	nn	np	nn	np	nn	nn	np	np	nn	np
Marker159365	LG3	<nnxnp>	{-1}	np	np	nn	nn	np	nn	np	np	nn	np	np	nn	nn	np	nn	nn	np	np	nn	np	nn	np	nn	np	np	nn	np	np	nn	nn	np	nn	np	np	nn	np	np	nn	np	nn	np	np	nn	nn	np	nn
Marker46250	LG3	<efxeg>	{00}	ee	ee	eg	fg	ee	fg	ee	ef	eg	ee	ef	fg	fg	ee	eg	fg	ee	ee	fg	ee	eg	ef	eg	ef	ee	eg	ee	ee	fg	eg	ee	eg	ef	ee	fg	ef	ee	fg	ef	fg	ee	ee	eg	eg	ee	fg
Marker14607	LG3	<efxeg>	{11}	fg	fg	ef	ee	fg	ee	fg	eg	ef	fg	eg	ee	ee	fg	ef	ee	fg	fg	ee	fg	ef	eg	ef	eg	fg	ef	fg	fg	ee	ef	fg	ef	eg	fg	ee	eg	fg	ee	eg	ee	fg	fg	ef	ef	fg	ee
Marker20233	LG3	<nnxnp>	{-0}	nn	nn	np	np	nn	np	nn	nn	np	nn	nn	np	np	nn	np	np	np	nn	np	nn	np	nn	np	nn	nn	np	nn	nn	np	np	nn	np	nn	nn	np	nn	nn	np	nn	np	nn	nn	np	np	nn	np
Marker51309	LG3	<efxeg>	{01}	eg	eg	ee	ef	eg	ef	eg	fg	ee	eg	fg	ef	ef	eg	ee	ef	ee	eg	ef	eg	ee	fg	ee	fg	eg	ee	eg	eg	ef	ee	eg	ee	fg	eg	ef	fg	eg	ef	fg	ef	eg	eg	ee	ee	eg	ef
Marker95555	LG3	<lmxll>	{0-}	ll	ll	ll	lm	ll	lm	ll	lm	ll	ll	lm	lm	lm	ll	ll	lm	ll	ll	lm	ll	ll	lm	ll	lm	ll	ll	ll	ll	lm	ll	ll	ll	lm	ll	lm	lm	ll	lm	lm	lm	ll	ll	ll	ll	ll	lm
Marker53561	LG3	<efxeg>	{01}	eg	eg	ee	ef	eg	ef	eg	fg	ee	eg	fg	ef	ef	eg	ee	ef	eg	eg	ef	eg	ee	fg	ee	fg	eg	ee	eg	eg	ef	ee	eg	ee	fg	eg	ef	fg	eg	ef	fg	ef	eg	eg	ee	ee	eg	ef
Marker128445	LG3	<lmxll>	{0-}	ll	ll	ll	lm	ll	lm	ll	lm	ll	ll	lm	lm	lm	ll	ll	lm	ll	ll	lm	ll	ll	lm	ll	lm	ll	ll	ll	ll	lm	ll	ll	ll	lm	ll	lm	lm	ll	lm	lm	lm	ll	ll	ll	ll	ll	lm
Marker57300	LG3	<nnxnp>	{-1}	np	np	nn	nn	np	nn	np	np	nn	np	np	nn	np	np	nn	nn	np	np	nn	np	nn	nn	nn	np	np	nn	np	np	np	nn	np	nn	nn	nn	nn	np	np	nn	nn	nn	np	np	nn	nn	np	nn
Marker101428	LG3	<lmxll>	{0-}	ll	ll	ll	lm	ll	lm	ll	lm	ll	ll	lm	lm	lm	ll	ll	ll	ll	ll	lm	ll	ll	lm	ll	lm	ll	ll	ll	ll	lm	ll	ll	ll	lm	ll	ll	lm	ll	lm	lm	lm	ll	ll	ll	ll	ll	lm
Marker41399	LG3	<lmxll>	{0-}	ll	ll	ll	lm	ll	lm	ll	lm	ll	ll	lm	lm	lm	ll	ll	ll	ll	ll	lm	ll	ll	lm	ll	lm	ll	lm	ll	ll	lm	ll	ll	ll	lm	ll	ll	lm	ll	lm	lm	lm	ll	ll	ll	ll	ll	lm
Marker167894	LG3	<nnxnp>	{-1}	nn	np	nn	nn	nn	np	np	np	nn	np	np	np	np	np	nn	nn	np	np	nn	np	nn	nn	nn	nn	np	nn	np	np	np	nn	np	nn	nn	nn	np	np	np	nn	nn	nn	np	np	nn	nn	np	nn
Marker12726	LG3	<lmxll>	{1-}	lm	lm	lm	ll	lm	ll	lm	ll	lm	lm	ll	ll	ll	lm	lm	lm	lm	lm	ll	lm	lm	ll	lm	ll	lm	ll	lm	lm	ll	lm	lm	ll	ll	lm	lm	ll	lm	ll	ll	ll	lm	lm	lm	lm	lm	ll
Marker51830	LG3	<lmxll>	{0-}	ll	ll	ll	lm	ll	lm	ll	lm	ll	ll	lm	lm	lm	ll	ll	ll	ll	ll	lm	ll	ll	lm	ll	lm	ll	lm	ll	ll	lm	ll	ll	lm	lm	ll	ll	lm	ll	lm	lm	lm	ll	ll	ll	ll	ll	lm
Marker79025	LG3	<lmxll>	{0-}	ll	ll	ll	lm	ll	lm	ll	lm	ll	ll	lm	lm	lm	ll	ll	ll	ll	ll	lm	ll	ll	lm	ll	lm	ll	lm	ll	ll	lm	ll	lm	lm	lm	ll	ll	lm	ll	lm	lm	lm	ll	ll	ll	ll	ll	lm
Marker170958	LG3	<nnxnp>	{-1}	nn	np	nn	np	nn	np	np	np	nn	np	np	np	np	np	nn	np	np	np	nn	np	nn	nn	nn	nn	np	nn	np	np	np	nn	np	nn	nn	nn	np	np	np	nn	nn	nn	np	np	nn	nn	np	nn
Marker29237	LG3	<nnxnp>	{-1}	nn	np	nn	np	nn	np	np	np	nn	np	np	np	np	np	nn	np	np	np	nn	np	nn	nn	nn	nn	np	nn	np	np	np	nn	np	nn	nn	nn	np	np	np	nn	nn	nn	np	np	nn	nn	np	nn
Marker98468	LG3	<lmxll>	{0-}	ll	ll	ll	lm	lm	lm	ll	ll	ll	ll	lm	lm	lm	ll	ll	ll	ll	ll	lm	ll	ll	lm	ll	lm	ll	lm	ll	lm	lm	ll	lm	lm	lm	ll	ll	ll	ll	lm	lm	lm	ll	ll	ll	ll	ll	lm
Marker64725	LG3	<lmxll>	{0-}	ll	ll	ll	lm	lm	lm	ll	ll	ll	ll	lm	lm	lm	ll	ll	ll	ll	ll	lm	ll	ll	lm	ll	lm	ll	lm	ll	lm	lm	ll	lm	lm	lm	ll	ll	ll	ll	lm	lm	lm	ll	ll	ll	ll	ll	lm
Marker31746	LG3	<nnxnp>	{-1}	nn	np	nn	np	nn	np	np	nn	nn	np	np	np	np	np	nn	np	np	np	nn	np	nn	nn	nn	nn	np	nn	np	np	np	nn	np	nn	nn	nn	np	nn	np	nn	nn	nn	np	np	nn	nn	nn	nn
Marker166838	LG3	<nnxnp>	{-0}	np	nn	np	nn	np	nn	nn	np	np	nn	nn	nn	nn	nn	np	nn	nn	nn	np	nn	np	np	np	np	nn	np	nn	nn	nn	np	nn	np	np	np	nn	np	nn	np	np	np	nn	nn	np	np	np	np
Marker39117	LG3	<nnxnp>	{-1}	nn	np	nn	np	nn	np	np	nn	nn	np	np	np	np	np	nn	np	np	np	nn	np	nn	nn	nn	nn	np	nn	np	np	np	nn	np	nn	nn	nn	np	nn	np	nn	nn	nn	np	np	nn	nn	nn	nn
Marker74908	LG3	<nnxnp>	{-1}	nn	np	nn	np	nn	np	np	nn	nn	np	np	np	np	np	nn	np	np	np	nn	np	nn	nn	nn	nn	np	nn	np	np	np	nn	np	nn	nn	nn	np	nn	np	nn	nn	nn	np	np	nn	nn	nn	nn
Marker126088	LG3	<nnxnp>	{-0}	np	nn	np	nn	np	nn	nn	np	np	nn	nn	nn	nn	nn	np	nn	nn	nn	np	nn	np	np	np	np	nn	np	nn	nn	nn	np	nn	np	np	np	nn	np	nn	np	np	np	nn	nn	np	np	np	np
Marker145450	LG3	<nnxnp>	{-1}	nn	np	nn	np	nn	np	np	nn	nn	np	np	np	np	np	nn	np	np	np	nn	np	nn	nn	nn	nn	np	nn	np	np	np	nn	np	nn	nn	nn	np	nn	np	nn	nn	nn	np	np	nn	nn	nn	nn
Marker50065	LG3	<nnxnp>	{-1}	nn	np	nn	np	nn	np	np	nn	nn	np	np	np	np	np	nn	np	np	np	nn	np	nn	nn	nn	nn	np	nn	np	np	np	nn	np	nn	nn	nn	np	nn	np	nn	nn	nn	np	np	nn	nn	nn	nn
Marker116327	LG3	<nnxnp>	{-1}	nn	np	nn	np	nn	np	np	nn	nn	np	np	np	np	np	nn	np	np	np	nn	np	nn	nn	nn	nn	np	nn	np	np	np	nn	np	nn	nn	nn	np	nn	np	nn	nn	nn	np	np	nn	nn	nn	nn
Marker44559	LG3	<nnxnp>	{-1}	nn	np	nn	np	nn	np	np	nn	nn	np	np	np	np	np	nn	np	np	np	nn	np	nn	nn	nn	nn	np	nn	np	np	np	nn	np	nn	nn	nn	np	nn	np	nn	nn	nn	np	np	nn	nn	nn	nn
Marker134556	LG3	<nnxnp>	{-1}	nn	np	nn	np	nn	np	np	nn	nn	np	np	np	np	np	nn	np	np	np	nn	np	nn	nn	nn	nn	np	nn	np	np	np	nn	np	nn	nn	nn	np	nn	np	nn	nn	nn	np	np	nn	nn	nn	nn
Marker56053	LG3	<nnxnp>	{-1}	nn	np	nn	np	nn	np	np	nn	nn	np	np	np	np	np	nn	np	np	np	nn	np	nn	nn	nn	nn	np	nn	np	np	np	nn	np	nn	nn	nn	np	nn	np	nn	nn	nn	np	np	nn	nn	nn	nn
Marker58317	LG3	<nnxnp>	{-1}	nn	np	nn	np	nn	np	np	nn	nn	np	np	np	np	np	nn	np	np	np	nn	np	nn	nn	nn	nn	np	nn	np	np	np	nn	np	nn	nn	nn	np	nn	np	nn	nn	nn	np	np	nn	nn	nn	nn
Marker162881	LG3	<nnxnp>	{-1}	nn	np	nn	np	nn	np	np	nn	nn	np	np	np	np	np	nn	np	np	np	nn	np	nn	nn	nn	nn	np	nn	np	np	np	nn	np	nn	nn	nn	np	nn	np	nn	nn	nn	np	np	nn	nn	nn	nn
Marker83281	LG3	<lmxll>	{0-}	ll	ll	ll	lm	lm	lm	ll	ll	ll	ll	ll	ll	lm	ll	ll	ll	ll	ll	ll	ll	ll	lm	lm	lm	ll	lm	ll	lm	lm	ll	lm	lm	lm	ll	ll	ll	ll	lm	lm	lm	ll	ll	ll	ll	ll	lm
Marker6229	LG3	<lmxll>	{1-}	lm	lm	lm	ll	ll	ll	lm	lm	lm	lm	lm	lm	ll	lm	lm	lm	lm	lm	lm	lm	lm	ll	ll	ll	lm	ll	lm	ll	ll	lm	ll	ll	ll	lm	lm	lm	lm	ll	ll	ll	lm	lm	lm	lm	lm	ll
Marker126751	LG3	<lmxll>	{0-}	ll	ll	ll	lm	lm	lm	ll	ll	ll	ll	ll	ll	lm	ll	ll	ll	ll	ll	ll	ll	ll	lm	lm	lm	ll	lm	ll	lm	lm	ll	lm	lm	lm	ll	ll	ll	ll	lm	lm	lm	ll	ll	ll	ll	ll	lm
Marker47662	LG3	<lmxll>	{0-}	ll	ll	ll	lm	lm	lm	ll	ll	ll	ll	ll	ll	lm	ll	ll	ll	ll	ll	ll	ll	ll	lm	lm	lm	ll	lm	ll	lm	lm	ll	lm	lm	lm	ll	ll	ll	ll	lm	lm	lm	ll	ll	ll	ll	ll	lm
Marker64612	LG3	<lmxll>	{1-}	lm	lm	lm	ll	ll	ll	lm	lm	lm	lm	lm	lm	ll	lm	lm	lm	lm	lm	lm	lm	lm	ll	ll	ll	lm	ll	lm	ll	ll	lm	ll	ll	ll	lm	lm	lm	lm	ll	ll	ll	lm	lm	lm	lm	lm	ll
Marker178475	LG3	<lmxll>	{0-}	ll	ll	ll	lm	lm	lm	ll	ll	ll	ll	ll	ll	lm	ll	ll	ll	ll	ll	ll	ll	ll	lm	lm	lm	ll	lm	ll	lm	lm	ll	lm	lm	lm	ll	ll	ll	ll	lm	lm	lm	ll	ll	ll	ll	ll	lm
Marker187257	LG3	<lmxll>	{0-}	ll	ll	ll	lm	lm	lm	ll	ll	ll	ll	ll	ll	lm	ll	ll	ll	ll	ll	ll	ll	ll	lm	lm	lm	ll	lm	ll	lm	lm	ll	lm	lm	lm	ll	ll	ll	ll	lm	lm	lm	ll	ll	ll	ll	ll	lm
Marker134557	LG3	<lmxll>	{0-}	ll	ll	ll	lm	lm	lm	ll	ll	ll	ll	ll	ll	lm	ll	ll	ll	ll	ll	ll	ll	ll	lm	lm	lm	ll	lm	ll	lm	lm	ll	lm	lm	lm	ll	ll	ll	ll	lm	lm	lm	ll	ll	ll	ll	ll	lm
Marker81256	LG3	<lmxll>	{0-}	ll	ll	ll	lm	lm	lm	ll	ll	ll	ll	lm	ll	lm	ll	ll	ll	ll	ll	ll	ll	ll	lm	lm	lm	ll	lm	ll	lm	lm	ll	lm	lm	lm	ll	ll	ll	ll	lm	lm	lm	ll	ll	ll	ll	ll	lm
Marker64963	LG3	<lmxll>	{1-}	lm	lm	lm	ll	ll	ll	lm	lm	lm	lm	ll	lm	ll	lm	lm	lm	lm	lm	lm	lm	lm	ll	ll	ll	lm	ll	lm	ll	ll	lm	ll	ll	ll	lm	lm	lm	lm	ll	ll	ll	lm	lm	lm	lm	lm	ll
Marker86561	LG3	<lmxll>	{1-}	lm	lm	lm	ll	ll	ll	lm	lm	lm	lm	ll	lm	ll	lm	lm	lm	lm	lm	lm	lm	lm	ll	ll	ll	lm	ll	lm	ll	ll	lm	ll	ll	ll	lm	lm	lm	lm	ll	ll	ll	lm	lm	lm	lm	lm	ll
Marker46524	LG3	<lmxll>	{1-}	lm	lm	lm	ll	ll	ll	lm	lm	lm	lm	ll	lm	ll	lm	lm	lm	lm	lm	lm	lm	lm	ll	ll	ll	lm	ll	lm	ll	ll	lm	ll	ll	ll	lm	lm	lm	lm	ll	ll	ll	lm	lm	lm	lm	lm	ll
Marker83308	LG3	<lmxll>	{0-}	ll	ll	ll	lm	lm	lm	ll	ll	ll	ll	lm	ll	lm	ll	ll	ll	ll	ll	ll	ll	ll	lm	lm	lm	ll	lm	ll	lm	lm	ll	lm	lm	lm	ll	ll	ll	ll	lm	lm	lm	ll	ll	ll	ll	ll	lm
Marker24796	LG3	<lmxll>	{1-}	lm	lm	lm	ll	ll	ll	lm	lm	lm	lm	ll	lm	ll	lm	lm	lm	lm	lm	lm	lm	lm	ll	ll	ll	lm	ll	lm	ll	ll	lm	ll	ll	ll	lm	lm	lm	lm	ll	ll	ll	lm	lm	lm	lm	lm	ll
Marker95227	LG3	<lmxll>	{0-}	ll	ll	ll	lm	lm	lm	ll	ll	ll	ll	lm	ll	lm	ll	ll	ll	ll	ll	ll	ll	ll	lm	lm	lm	ll	lm	ll	lm	lm	ll	lm	lm	lm	ll	ll	ll	ll	lm	lm	lm	ll	ll	ll	ll	ll	lm
Marker99974	LG3	<lmxll>	{0-}	ll	ll	ll	lm	lm	lm	ll	ll	ll	ll	lm	ll	lm	ll	ll	ll	ll	ll	ll	ll	ll	lm	lm	lm	ll	lm	ll	lm	lm	ll	lm	lm	lm	ll	ll	ll	ll	lm	lm	lm	ll	ll	ll	ll	ll	lm
Marker66452	LG3	<nnxnp>	{-1}	nn	np	nn	np	nn	np	np	np	nn	np	np	np	np	np	nn	np	np	np	nn	np	nn	nn	nn	nn	np	nn	np	np	np	nn	np	nn	nn	nn	np	np	np	nn	nn	nn	np	np	nn	nn	nn	nn
Marker83230	LG3	<hkxhk>	{00}	hk	hh	kk	hk	kk	hk	hh	hh	hk	hh	hk	hh	hk	hh	hk	hh	hh	hh	hk	hh	hk	kk	kk	kk	hh	kk	hh	hk	hk	hk	hk	kk	kk	hk	hh	hh	hh	kk	kk	kk	hh	hh	hk	hk	hk	kk
Marker10193	LG3	<nnxnp>	{-1}	nn	np	nn	np	nn	np	np	np	nn	np	np	np	np	np	nn	np	np	np	nn	np	nn	nn	nn	nn	np	nn	np	np	np	nn	np	nn	nn	nn	np	np	np	nn	nn	nn	np	np	nn	nn	nn	nn
Marker55513	LG3	<nnxnp>	{-0}	np	nn	np	nn	np	nn	nn	nn	np	nn	nn	nn	nn	nn	np	nn	nn	nn	np	nn	np	np	np	np	nn	np	nn	nn	nn	np	nn	np	np	np	nn	nn	nn	np	np	np	nn	nn	np	np	np	np
Marker70666	LG3	<lmxll>	{1-}	lm	lm	ll	ll	ll	ll	lm	lm	lm	lm	ll	lm	ll	lm	lm	lm	lm	lm	lm	lm	lm	ll	ll	ll	lm	ll	lm	ll	ll	lm	ll	ll	ll	lm	lm	lm	lm	ll	ll	ll	lm	lm	lm	lm	lm	ll
Marker37224	LG3	<nnxnp>	{-1}	nn	np	nn	np	nn	np	np	nn	nn	np	np	np	np	np	nn	np	np	np	nn	np	nn	nn	nn	nn	np	nn	np	np	np	nn	np	nn	nn	nn	np	np	np	nn	nn	nn	np	np	nn	nn	nn	nn
Marker69064	LG3	<lmxll>	{0-}	ll	ll	lm	lm	lm	lm	ll	ll	ll	ll	lm	ll	lm	ll	ll	ll	ll	ll	ll	ll	ll	lm	lm	lm	ll	lm	ll	lm	lm	ll	lm	lm	lm	ll	ll	ll	ll	lm	lm	lm	ll	ll	ll	ll	ll	lm
Marker64516	LG3	<lmxll>	{1-}	lm	lm	ll	ll	ll	ll	lm	lm	lm	lm	ll	lm	ll	lm	lm	lm	lm	lm	lm	lm	lm	ll	ll	ll	lm	ll	lm	ll	ll	lm	ll	ll	ll	lm	lm	lm	lm	ll	ll	ll	lm	lm	lm	lm	lm	ll
Marker97568	LG3	<lmxll>	{1-}	lm	lm	ll	ll	ll	ll	lm	lm	lm	lm	ll	lm	ll	lm	lm	lm	lm	lm	lm	lm	lm	ll	ll	ll	lm	ll	lm	ll	ll	lm	ll	ll	ll	lm	lm	lm	lm	ll	ll	ll	lm	lm	lm	lm	lm	ll
Marker92940	LG3	<efxeg>	{10}	fg	ef	eg	ee	eg	ee	ef	fg	fg	ef	ee	ef	ee	ef	fg	ef	ef	ef	fg	ef	fg	eg	eg	eg	ef	eg	ef	ee	ee	fg	ee	eg	eg	fg	ef	ef	ef	eg	eg	eg	ef	ef	fg	fg	fg	eg
Marker12492	LG3	<efxeg>	{10}	fg	ef	eg	ee	eg	ee	ef	fg	fg	ef	ee	ef	ee	ef	fg	ef	ef	ef	fg	ef	fg	eg	eg	eg	ef	eg	ef	ee	ee	fg	ee	eg	eg	fg	ef	ef	ef	eg	eg	eg	ef	ef	fg	fg	fg	eg
Marker32482	LG3	<efxeg>	{00}	eg	ee	fg	ef	fg	ef	ee	eg	eg	ee	ef	ee	ef	ee	eg	ee	ee	ee	eg	ee	eg	fg	fg	fg	ee	fg	ee	ef	ef	eg	ef	fg	fg	eg	ee	ee	ee	fg	fg	fg	ee	ee	eg	eg	eg	fg
Marker90426	LG3	<nnxnp>	{-0}	np	nn	np	nn	np	nn	nn	np	np	nn	nn	nn	nn	nn	np	nn	nn	nn	np	nn	np	np	np	np	nn	np	nn	nn	nn	np	nn	np	np	np	nn	nn	nn	np	np	np	nn	nn	np	np	np	np
Marker16146	LG3	<efxeg>	{10}	fg	ef	eg	ee	eg	ee	ef	fg	fg	ef	ef	ef	ee	ef	fg	ef	ef	ef	fg	ef	fg	eg	eg	eg	ef	eg	ef	ee	ee	fg	ee	eg	eg	fg	ef	ef	ef	eg	eg	eg	ef	ef	fg	fg	fg	eg
Marker35672	LG3	<nnxnp>	{-1}	nn	np	nn	np	nn	np	np	nn	nn	np	np	np	np	np	nn	np	np	np	nn	np	nn	nn	nn	nn	np	nn	np	np	np	nn	np	nn	nn	nn	np	np	np	nn	nn	nn	np	np	nn	nn	nn	nn
Marker47148	LG3	<efxeg>	{00}	eg	ee	fg	ef	fg	ef	ee	eg	eg	ee	ee	ee	ef	ee	eg	ee	ee	ee	eg	ee	eg	fg	fg	fg	ee	fg	ee	ef	ef	eg	ef	fg	fg	eg	ee	ee	ee	fg	fg	fg	ee	ee	eg	eg	eg	fg
Marker43167	LG3	<efxeg>	{10}	fg	ef	eg	ee	eg	ee	ef	fg	fg	ef	ef	ef	ee	ef	fg	ef	ef	ef	fg	ef	fg	eg	eg	eg	ef	eg	ef	ee	ee	fg	ee	eg	eg	fg	ef	ef	ef	eg	eg	eg	ef	ef	fg	fg	fg	eg
Marker25611	LG3	<efxeg>	{00}	eg	ee	fg	ef	fg	ef	ee	eg	eg	ee	ee	ee	ef	ee	eg	ee	ee	ee	eg	ee	eg	fg	fg	fg	ee	fg	ee	ef	ef	eg	ef	fg	fg	eg	ee	ee	ee	fg	fg	fg	ee	ee	eg	eg	eg	fg
Marker66953	LG3	<lmxll>	{1-}	lm	lm	ll	ll	ll	ll	lm	lm	lm	lm	lm	lm	ll	lm	lm	lm	lm	lm	lm	lm	lm	ll	ll	ll	lm	ll	lm	ll	ll	lm	ll	ll	ll	lm	lm	lm	lm	ll	ll	ll	lm	lm	lm	lm	lm	ll
Marker73309	LG3	<lmxll>	{1-}	lm	lm	ll	ll	ll	ll	lm	lm	lm	lm	lm	lm	ll	lm	lm	lm	lm	lm	lm	lm	lm	ll	ll	ll	lm	ll	lm	ll	ll	lm	ll	ll	ll	lm	lm	lm	lm	ll	ll	ll	lm	lm	lm	lm	lm	ll
Marker54588	LG3	<nnxnp>	{-1}	nn	np	nn	np	nn	np	np	nn	nn	np	np	np	np	np	nn	np	np	np	nn	np	nn	nn	nn	nn	np	nn	np	np	np	nn	np	nn	nn	nn	np	nn	np	nn	nn	nn	np	np	nn	nn	nn	nn
Marker82258	LG3	<nnxnp>	{-1}	nn	np	nn	np	nn	np	np	nn	nn	np	np	np	np	np	nn	np	np	np	nn	np	nn	nn	nn	nn	np	nn	np	np	np	nn	np	nn	nn	nn	np	nn	np	nn	nn	nn	np	np	nn	nn	nn	nn
Marker57873	LG3	<efxeg>	{10}	fg	ef	eg	ee	eg	ee	ef	fg	fg	ef	ef	ef	ee	ef	fg	ef	ef	ef	fg	ef	fg	eg	eg	eg	ef	eg	ef	ee	ee	fg	ee	eg	eg	fg	ef	fg	ef	eg	eg	eg	ef	ef	fg	fg	fg	eg
Marker126955	LG3	<lmxll>	{1-}	lm	lm	ll	ll	ll	ll	lm	lm	lm	lm	lm	lm	ll	lm	lm	lm	lm	lm	lm	lm	lm	ll	ll	ll	lm	ll	lm	ll	ll	lm	ll	ll	ll	lm	lm	lm	lm	ll	ll	ll	lm	lm	lm	lm	lm	ll
Marker99177	LG3	<efxeg>	{10}	fg	ef	eg	ee	eg	ee	ef	fg	fg	ef	ef	ef	ee	ef	fg	ef	ef	ef	fg	ef	fg	eg	eg	eg	ef	eg	ef	ee	ee	fg	ee	eg	eg	fg	ef	fg	ef	eg	eg	eg	ef	ef	fg	fg	fg	eg
Marker40100	LG3	<lmxll>	{1-}	lm	lm	ll	ll	ll	ll	lm	lm	lm	lm	lm	lm	ll	lm	lm	lm	lm	lm	lm	lm	lm	ll	ll	ll	lm	ll	lm	ll	ll	lm	ll	ll	ll	lm	lm	lm	lm	ll	ll	ll	lm	lm	lm	lm	lm	ll
Marker78994	LG3	<efxeg>	{10}	fg	ef	eg	ee	eg	ee	ef	fg	fg	ef	ef	ef	ee	ef	fg	ef	ef	ef	fg	ef	fg	eg	eg	eg	ef	eg	ef	ee	ee	fg	ee	eg	eg	fg	ef	fg	ef	eg	eg	eg	ef	ef	fg	fg	fg	eg
Marker76672	LG3	<lmxll>	{1-}	lm	lm	ll	ll	ll	ll	lm	lm	lm	lm	lm	lm	ll	lm	lm	lm	lm	lm	lm	lm	lm	ll	ll	ll	lm	ll	lm	ll	ll	lm	ll	ll	ll	lm	lm	lm	lm	ll	ll	ll	lm	lm	lm	lm	lm	ll
Marker71737	LG3	<efxeg>	{10}	fg	ef	eg	ee	eg	ee	ef	fg	fg	ef	ef	ef	ee	ef	fg	ef	ef	ef	fg	ef	fg	eg	eg	eg	ef	eg	ef	ee	ee	fg	ee	eg	eg	fg	ef	fg	ef	eg	eg	eg	ef	ef	fg	fg	fg	eg
Marker59127	LG3	<efxeg>	{10}	fg	ef	eg	ee	eg	ee	ef	fg	fg	ef	ef	ef	ee	ef	fg	ef	ef	ef	fg	ef	fg	eg	eg	eg	ef	eg	ef	ee	ee	fg	ee	eg	eg	fg	ef	fg	ef	eg	eg	eg	ef	ef	fg	fg	fg	eg
Marker68911	LG3	<lmxll>	{1-}	lm	lm	ll	ll	ll	ll	lm	lm	lm	lm	lm	lm	ll	lm	lm	lm	lm	lm	lm	lm	lm	ll	ll	ll	lm	ll	lm	ll	ll	lm	ll	ll	ll	lm	lm	lm	lm	ll	ll	ll	lm	lm	lm	lm	lm	ll
Marker47533	LG3	<efxeg>	{11}	ef	fg	ee	eg	ee	eg	fg	ef	ef	fg	fg	fg	eg	fg	ef	fg	fg	fg	ef	fg	ef	ee	ee	ee	fg	ee	fg	eg	eg	ef	eg	ee	ee	ef	fg	ef	fg	ee	ee	ee	fg	fg	ef	ef	ef	ee
Marker10982	LG3	<nnxnp>	{-0}	np	nn	np	nn	np	nn	nn	np	np	nn	nn	nn	nn	nn	np	nn	nn	nn	np	nn	np	np	np	np	nn	np	nn	nn	nn	np	nn	np	np	np	nn	np	nn	np	np	np	nn	nn	np	np	np	np
Marker175654	LG3	<lmxll>	{1-}	lm	lm	ll	ll	ll	ll	lm	lm	lm	lm	lm	lm	ll	lm	lm	lm	lm	lm	lm	lm	lm	ll	ll	ll	lm	ll	lm	ll	ll	lm	ll	ll	ll	lm	lm	lm	lm	ll	ll	ll	lm	lm	lm	lm	lm	ll
Marker50410	LG3	<lmxll>	{1-}	lm	lm	ll	ll	ll	ll	lm	lm	lm	lm	lm	lm	ll	lm	lm	lm	lm	lm	lm	lm	lm	ll	ll	ll	lm	ll	lm	ll	ll	lm	ll	ll	ll	lm	lm	lm	lm	ll	ll	ll	lm	lm	lm	lm	lm	ll
Marker91839	LG3	<lmxll>	{1-}	lm	lm	ll	ll	ll	ll	lm	lm	lm	lm	lm	lm	ll	lm	lm	lm	lm	lm	lm	lm	lm	ll	ll	ll	lm	ll	lm	ll	ll	lm	ll	ll	ll	lm	lm	lm	lm	ll	ll	ll	lm	lm	lm	lm	lm	ll
Marker65652	LG3	<lmxll>	{1-}	lm	lm	ll	ll	ll	ll	lm	lm	lm	lm	lm	lm	ll	lm	lm	lm	lm	lm	lm	lm	lm	ll	ll	ll	lm	ll	lm	ll	ll	lm	ll	ll	ll	lm	lm	lm	lm	ll	ll	ll	lm	lm	lm	lm	lm	ll
Marker10622	LG3	<lmxll>	{1-}	lm	lm	ll	ll	ll	ll	lm	lm	lm	lm	lm	lm	ll	lm	lm	lm	lm	lm	lm	lm	lm	ll	ll	ll	lm	ll	lm	ll	ll	lm	ll	ll	ll	lm	lm	lm	lm	ll	ll	ll	lm	lm	lm	lm	lm	ll
Marker108554	LG3	<nnxnp>	{-1}	nn	np	nn	np	nn	np	np	nn	nn	np	np	np	np	np	nn	np	np	np	nn	np	nn	nn	nn	nn	np	nn	np	np	np	nn	np	nn	nn	nn	np	nn	np	nn	nn	nn	np	np	nn	nn	nn	nn
Marker28584	LG3	<efxeg>	{11}	ef	fg	ee	eg	ee	eg	fg	ef	ef	fg	fg	fg	eg	fg	ef	fg	fg	fg	ef	fg	ef	ee	ee	ee	fg	ee	fg	eg	eg	ef	eg	ee	ee	ef	fg	ef	fg	ee	ee	ee	fg	fg	ef	ef	ef	ee
Marker118901	LG3	<lmxll>	{1-}	lm	lm	ll	ll	ll	ll	lm	lm	lm	lm	lm	lm	ll	lm	lm	lm	lm	lm	lm	lm	lm	ll	ll	ll	lm	ll	lm	ll	ll	lm	ll	ll	ll	lm	lm	lm	lm	ll	ll	ll	lm	lm	lm	lm	lm	ll
Marker169585	LG3	<lmxll>	{1-}	lm	lm	ll	ll	ll	ll	lm	lm	lm	lm	lm	lm	ll	lm	lm	lm	lm	lm	lm	lm	lm	ll	ll	ll	lm	ll	lm	ll	ll	lm	ll	ll	ll	lm	lm	lm	lm	ll	ll	ll	lm	lm	lm	lm	lm	ll
Marker22265	LG3	<efxeg>	{10}	fg	ef	eg	ee	eg	ee	ef	fg	fg	ef	ef	ef	ee	ef	fg	ef	ef	ef	fg	ef	fg	eg	eg	eg	ef	eg	ef	ee	ee	fg	ee	eg	eg	fg	ef	fg	ef	eg	eg	eg	ef	ef	fg	fg	fg	eg
Marker41179	LG3	<efxeg>	{11}	ef	fg	ee	eg	ee	eg	fg	ef	ef	fg	fg	fg	eg	fg	ef	fg	fg	fg	ef	fg	ef	ee	ee	ee	fg	ee	fg	eg	eg	ef	eg	ee	ee	ef	fg	ef	fg	ee	ee	ee	fg	fg	ef	ef	ef	ee
Marker30706	LG3	<lmxll>	{1-}	lm	lm	ll	ll	ll	ll	lm	lm	lm	lm	lm	lm	ll	lm	lm	lm	lm	lm	lm	lm	lm	ll	ll	ll	lm	ll	lm	ll	ll	lm	ll	ll	ll	lm	lm	lm	lm	ll	ll	ll	lm	lm	lm	lm	lm	ll
Marker52544	LG3	<efxeg>	{11}	ef	fg	ee	eg	ee	eg	fg	ef	ef	fg	fg	fg	eg	fg	ef	fg	fg	fg	ef	fg	ef	ee	ee	ee	fg	ee	fg	eg	eg	ef	eg	ee	ee	ef	fg	ef	fg	ee	ee	ee	fg	fg	ef	ef	ef	ee
Marker80728	LG3	<lmxll>	{1-}	lm	lm	ll	ll	ll	ll	lm	lm	lm	lm	lm	lm	ll	lm	lm	lm	lm	lm	lm	lm	lm	ll	ll	ll	lm	ll	lm	ll	ll	lm	ll	ll	ll	lm	lm	lm	lm	ll	ll	ll	lm	lm	lm	lm	lm	ll
Marker63624	LG3	<lmxll>	{1-}	lm	lm	ll	ll	ll	ll	lm	lm	lm	lm	lm	lm	ll	lm	lm	lm	lm	lm	lm	lm	lm	ll	ll	ll	lm	ll	lm	ll	ll	lm	ll	ll	ll	lm	lm	lm	lm	ll	ll	ll	lm	lm	lm	lm	lm	ll
Marker59534	LG3	<efxeg>	{11}	ef	fg	ee	eg	ee	eg	fg	ef	ef	fg	fg	fg	eg	fg	ef	fg	fg	fg	ef	fg	ef	ee	ee	ee	fg	ee	fg	eg	eg	ef	eg	ee	ee	ef	fg	ef	fg	ee	ee	ee	fg	fg	ef	ef	ef	ee
Marker21291	LG3	<abxcd>	{10}	bd	bc	ad	ac	ad	ac	bc	bd	bd	bc	bc	bc	ac	bc	bd	bc	bc	bc	bd	bc	bd	ad	ad	ad	bc	ad	bc	ac	ac	bd	ac	ad	ad	bd	bc	bd	bc	ad	ad	ad	bc	bc	bd	bd	bd	ad
Marker15095	LG3	<lmxll>	{1-}	lm	lm	ll	ll	ll	ll	lm	lm	lm	lm	lm	lm	ll	lm	lm	lm	lm	lm	lm	lm	lm	ll	ll	ll	lm	ll	lm	ll	ll	lm	ll	ll	ll	lm	lm	lm	lm	ll	ll	ll	lm	lm	lm	lm	lm	ll
Marker109269	LG3	<lmxll>	{1-}	lm	lm	ll	ll	ll	ll	lm	lm	lm	lm	lm	lm	ll	lm	lm	lm	lm	lm	lm	lm	lm	ll	ll	ll	lm	ll	lm	ll	ll	lm	ll	ll	ll	lm	lm	lm	lm	ll	ll	ll	lm	lm	lm	lm	lm	ll
Marker57755	LG3	<efxeg>	{11}	ef	fg	ee	eg	ee	eg	fg	ef	ef	fg	fg	fg	eg	fg	ef	fg	fg	fg	ef	fg	ef	ee	ee	ee	fg	ee	fg	eg	eg	ef	eg	ee	ee	ef	fg	ef	fg	ee	ee	ee	fg	fg	ef	ef	ef	ee
Marker149954	LG3	<nnxnp>	{-1}	nn	np	nn	np	nn	np	np	nn	nn	np	np	np	np	np	nn	np	np	np	nn	np	nn	nn	nn	nn	np	nn	np	np	np	nn	np	nn	nn	nn	np	nn	np	nn	nn	nn	np	np	nn	nn	nn	nn
Marker99217	LG3	<lmxll>	{1-}	lm	lm	ll	ll	ll	ll	lm	lm	lm	lm	lm	lm	ll	lm	lm	lm	lm	lm	lm	lm	lm	ll	ll	ll	lm	ll	lm	ll	ll	lm	ll	ll	ll	lm	lm	lm	lm	ll	ll	ll	lm	lm	lm	lm	lm	ll
Marker117639	LG3	<nnxnp>	{-1}	nn	np	nn	np	nn	np	np	nn	nn	np	np	np	np	np	nn	np	np	np	nn	np	nn	nn	nn	nn	np	nn	np	np	np	nn	np	nn	nn	nn	np	nn	np	nn	nn	nn	np	np	nn	nn	nn	nn
Marker74122	LG3	<lmxll>	{1-}	lm	lm	ll	ll	ll	ll	lm	lm	lm	lm	lm	lm	ll	lm	lm	lm	lm	lm	lm	lm	lm	ll	ll	ll	lm	ll	lm	ll	ll	lm	ll	ll	ll	lm	lm	lm	lm	ll	ll	ll	lm	lm	lm	lm	lm	ll
Marker46280	LG3	<lmxll>	{1-}	lm	lm	ll	ll	ll	ll	lm	lm	lm	lm	lm	lm	ll	lm	lm	lm	lm	lm	lm	lm	lm	ll	ll	ll	lm	ll	lm	ll	ll	lm	ll	ll	ll	lm	lm	lm	lm	ll	ll	ll	lm	lm	lm	lm	lm	ll
Marker49838	LG3	<nnxnp>	{-1}	nn	np	nn	np	nn	np	np	nn	nn	np	np	np	np	np	nn	np	np	np	nn	np	nn	nn	nn	nn	np	nn	np	np	np	nn	np	nn	nn	nn	np	nn	np	nn	nn	nn	np	np	nn	nn	nn	nn
Marker107518	LG3	<nnxnp>	{-1}	nn	np	nn	np	nn	np	np	nn	nn	np	np	np	np	np	nn	np	np	np	nn	np	nn	nn	nn	nn	np	nn	np	np	np	nn	np	nn	nn	nn	np	nn	np	nn	nn	nn	np	np	nn	nn	nn	nn
Marker171351	LG3	<nnxnp>	{-1}	nn	np	nn	np	nn	np	np	nn	nn	np	np	np	np	np	nn	np	np	np	nn	np	nn	nn	nn	nn	np	nn	np	np	np	nn	np	nn	nn	nn	np	nn	np	nn	nn	nn	np	np	nn	nn	nn	nn
Marker68853	LG3	<lmxll>	{1-}	lm	lm	ll	ll	ll	ll	lm	lm	lm	lm	lm	lm	ll	lm	lm	lm	lm	lm	lm	lm	lm	ll	ll	ll	lm	ll	lm	ll	ll	lm	ll	ll	ll	lm	lm	lm	lm	ll	ll	ll	lm	lm	lm	lm	lm	ll
Marker36299	LG3	<nnxnp>	{-0}	np	nn	np	nn	np	nn	nn	np	np	nn	nn	nn	nn	nn	np	nn	nn	nn	np	nn	np	np	np	np	nn	np	nn	nn	nn	np	nn	np	np	np	nn	np	nn	np	np	np	nn	nn	np	np	np	np
Marker54759	LG3	<lmxll>	{1-}	lm	lm	ll	ll	ll	ll	lm	lm	lm	lm	lm	lm	ll	lm	lm	lm	lm	lm	lm	lm	lm	ll	ll	ll	lm	ll	lm	ll	ll	lm	ll	ll	ll	lm	lm	lm	lm	ll	ll	ll	lm	lm	lm	lm	lm	ll
Marker137709	LG3	<lmxll>	{1-}	lm	lm	ll	ll	ll	ll	lm	lm	lm	lm	lm	lm	ll	lm	lm	lm	lm	lm	lm	lm	lm	ll	ll	ll	lm	ll	lm	ll	ll	lm	ll	ll	ll	lm	lm	lm	lm	ll	ll	ll	lm	lm	lm	lm	lm	ll
Marker10506	LG3	<nnxnp>	{-1}	nn	np	nn	np	nn	np	np	nn	nn	np	np	np	np	np	nn	np	np	np	nn	np	nn	nn	nn	nn	np	nn	np	np	np	nn	np	nn	nn	nn	np	nn	np	nn	nn	nn	np	np	nn	nn	nn	nn
Marker58288	LG3	<nnxnp>	{-1}	nn	np	nn	np	nn	np	np	nn	nn	np	np	np	np	np	nn	np	np	np	nn	np	nn	nn	nn	nn	np	nn	np	np	np	nn	np	nn	nn	nn	np	nn	np	nn	nn	nn	np	np	nn	nn	nn	nn
Marker31204	LG3	<nnxnp>	{-0}	np	nn	np	nn	np	nn	nn	np	np	nn	nn	nn	nn	nn	np	nn	nn	nn	np	nn	np	np	np	np	nn	np	nn	nn	nn	np	nn	np	np	np	nn	np	nn	np	np	np	nn	nn	np	np	np	np
Marker123685	LG3	<lmxll>	{1-}	lm	lm	ll	ll	ll	ll	lm	lm	lm	lm	lm	lm	ll	lm	lm	lm	lm	lm	lm	lm	lm	ll	ll	ll	lm	ll	lm	ll	ll	lm	ll	ll	ll	lm	lm	lm	lm	ll	ll	ll	lm	lm	lm	lm	lm	ll
Marker131466	LG3	<nnxnp>	{-1}	nn	np	nn	np	nn	np	np	nn	nn	np	np	np	np	np	nn	np	np	np	nn	np	nn	nn	nn	nn	np	nn	np	np	np	nn	np	nn	nn	nn	np	nn	np	nn	nn	nn	np	np	nn	nn	nn	nn
Marker47088	LG3	<nnxnp>	{-1}	nn	np	nn	np	nn	np	np	nn	nn	np	np	np	np	np	nn	np	np	np	nn	np	nn	nn	nn	nn	np	nn	np	np	np	nn	np	nn	nn	nn	np	nn	np	nn	nn	nn	np	np	nn	nn	nn	nn
Marker38195	LG3	<efxeg>	{11}	ef	fg	ee	eg	ee	eg	fg	ef	ef	fg	fg	fg	eg	fg	ef	fg	fg	fg	ef	fg	ef	ee	ee	ee	fg	ee	fg	eg	eg	ef	eg	ee	ee	ef	fg	ef	fg	ee	ee	ee	fg	fg	ef	ef	ef	ee
Marker136545	LG3	<lmxll>	{1-}	lm	lm	ll	ll	ll	ll	lm	lm	lm	lm	lm	lm	ll	lm	lm	lm	lm	lm	lm	lm	lm	ll	ll	ll	lm	ll	lm	ll	ll	lm	ll	ll	ll	lm	lm	lm	lm	ll	ll	ll	lm	lm	lm	lm	lm	ll
Marker173529	LG3	<nnxnp>	{-1}	nn	np	nn	np	nn	np	np	nn	nn	np	np	np	np	np	nn	np	np	np	nn	np	nn	nn	nn	nn	np	nn	np	np	np	nn	np	nn	nn	nn	np	nn	np	nn	nn	nn	np	np	nn	nn	nn	nn
Marker157295	LG3	<nnxnp>	{-1}	nn	np	nn	np	nn	np	np	nn	nn	np	np	np	np	np	nn	np	np	np	nn	np	nn	nn	nn	nn	np	nn	np	np	np	nn	np	nn	nn	nn	np	nn	np	nn	nn	nn	np	np	nn	nn	nn	nn
Marker55979	LG3	<lmxll>	{1-}	lm	lm	ll	ll	ll	ll	lm	lm	lm	lm	lm	lm	ll	lm	lm	lm	lm	lm	lm	lm	lm	ll	ll	ll	lm	ll	lm	ll	ll	lm	ll	ll	ll	lm	lm	lm	lm	ll	ll	ll	lm	lm	lm	lm	lm	ll
Marker127347	LG3	<nnxnp>	{-1}	nn	np	nn	np	nn	np	np	nn	nn	np	np	np	np	np	nn	np	np	np	nn	np	nn	nn	nn	nn	np	nn	np	np	np	nn	np	nn	nn	nn	np	nn	np	nn	nn	nn	np	np	nn	nn	nn	nn
Marker182077	LG3	<lmxll>	{0-}	ll	ll	lm	lm	lm	lm	ll	ll	ll	ll	lm	ll	lm	ll	ll	ll	ll	ll	ll	ll	ll	lm	lm	lm	ll	lm	ll	lm	lm	ll	lm	lm	lm	ll	ll	ll	ll	lm	lm	lm	ll	ll	ll	ll	ll	lm
Marker29602	LG3	<lmxll>	{1-}	lm	lm	ll	ll	ll	ll	lm	lm	lm	lm	ll	lm	ll	lm	lm	lm	lm	lm	lm	lm	lm	ll	ll	ll	lm	ll	lm	ll	ll	lm	ll	ll	ll	lm	lm	lm	lm	ll	ll	ll	lm	lm	lm	lm	lm	ll
Marker71226	LG3	<lmxll>	{1-}	lm	lm	ll	ll	ll	ll	lm	lm	lm	lm	lm	lm	ll	lm	lm	lm	lm	lm	lm	lm	lm	ll	ll	ll	lm	ll	lm	ll	ll	lm	ll	ll	ll	lm	lm	lm	lm	ll	ll	ll	lm	lm	lm	lm	lm	ll
Marker101242	LG3	<efxeg>	{11}	ef	fg	ee	eg	ee	eg	fg	ef	ef	fg	fg	fg	eg	fg	ef	fg	fg	fg	ef	fg	ef	ee	ee	ee	fg	ee	fg	eg	eg	ef	eg	ee	ee	ef	fg	ef	fg	ee	ee	ee	fg	fg	ef	ef	ef	ee
Marker171856	LG3	<lmxll>	{1-}	lm	lm	ll	ll	ll	ll	lm	lm	lm	lm	lm	lm	ll	lm	lm	lm	lm	lm	lm	lm	lm	ll	ll	ll	lm	ll	lm	ll	ll	lm	ll	ll	ll	lm	lm	lm	lm	ll	ll	ll	lm	lm	lm	lm	lm	ll
Marker12934	LG3	<efxeg>	{11}	ef	fg	ee	eg	ee	eg	fg	ef	ef	fg	fg	fg	eg	fg	ef	fg	fg	fg	ef	fg	ef	ee	ee	ee	fg	ee	fg	eg	eg	ef	eg	ee	ee	ef	fg	ef	fg	ee	ee	ee	fg	fg	ef	ef	ef	ee
Marker49301	LG3	<nnxnp>	{-0}	np	nn	np	nn	np	nn	nn	np	np	nn	nn	nn	nn	nn	np	nn	nn	nn	np	nn	np	np	np	np	nn	np	nn	nn	nn	np	nn	np	np	np	nn	np	nn	np	np	np	nn	nn	np	np	np	np
Marker24910	LG3	<efxeg>	{11}	ef	fg	ee	eg	ee	eg	fg	ef	ef	fg	fg	fg	eg	fg	ef	fg	fg	fg	ef	fg	ef	ee	ee	ee	fg	ee	fg	eg	eg	ef	eg	ee	ee	ef	fg	ef	fg	ee	ee	ee	fg	fg	ef	ef	ef	ee
Marker168245	LG3	<nnxnp>	{-1}	nn	np	nn	np	nn	np	np	nn	nn	np	np	np	np	np	nn	np	np	np	nn	np	nn	nn	nn	nn	np	nn	np	np	np	nn	np	nn	nn	nn	np	nn	np	nn	nn	nn	np	np	nn	nn	nn	nn
Marker44775	LG3	<efxeg>	{00}	eg	ee	fg	ef	fg	ef	ee	eg	eg	ee	ee	ee	ef	ee	eg	ee	ee	ee	eg	ee	eg	fg	fg	fg	ee	fg	ee	ef	ef	eg	ef	fg	fg	eg	ee	eg	ee	fg	fg	fg	ee	ee	eg	eg	eg	fg
Marker39018	LG3	<efxeg>	{00}	eg	ee	fg	ef	fg	ef	ee	eg	eg	ee	ee	ee	ef	ee	eg	ee	ee	ee	eg	ee	eg	fg	fg	fg	ee	fg	ee	ef	ef	eg	ef	fg	fg	eg	ee	eg	ee	fg	fg	fg	ee	ee	eg	eg	eg	fg
Marker26527	LG3	<lmxll>	{0-}	ll	ll	lm	lm	lm	lm	ll	ll	ll	ll	ll	ll	lm	ll	ll	ll	ll	ll	ll	ll	ll	lm	lm	lm	ll	lm	ll	lm	lm	ll	lm	lm	lm	ll	ll	ll	ll	lm	lm	lm	ll	ll	ll	ll	ll	lm
Marker160792	LG3	<lmxll>	{1-}	lm	lm	ll	ll	ll	ll	lm	lm	lm	lm	lm	lm	ll	lm	lm	lm	lm	lm	lm	lm	lm	ll	ll	ll	lm	ll	lm	ll	ll	lm	ll	ll	ll	lm	lm	lm	lm	ll	ll	ll	lm	lm	lm	lm	lm	ll
Marker45124	LG3	<lmxll>	{1-}	lm	lm	ll	ll	ll	ll	lm	lm	lm	lm	lm	lm	ll	lm	lm	lm	lm	lm	lm	lm	lm	ll	ll	ll	lm	ll	lm	ll	ll	lm	ll	ll	ll	lm	lm	lm	lm	ll	ll	ll	lm	lm	lm	lm	lm	ll
Marker21805	LG3	<lmxll>	{1-}	lm	lm	ll	ll	ll	ll	lm	lm	lm	lm	lm	lm	ll	lm	lm	lm	lm	lm	lm	lm	lm	ll	ll	ll	lm	ll	lm	ll	ll	lm	ll	ll	ll	lm	lm	lm	lm	ll	ll	ll	lm	lm	lm	lm	lm	ll
Marker94439	LG3	<lmxll>	{1-}	lm	lm	ll	ll	ll	ll	lm	lm	lm	lm	lm	lm	ll	lm	lm	lm	lm	lm	lm	lm	lm	ll	ll	ll	lm	ll	lm	ll	ll	lm	ll	ll	ll	lm	lm	lm	lm	ll	ll	ll	lm	lm	lm	lm	lm	ll
Marker184373	LG3	<lmxll>	{1-}	lm	lm	ll	ll	ll	ll	lm	lm	lm	lm	lm	lm	ll	lm	lm	lm	lm	lm	lm	lm	lm	ll	ll	ll	lm	ll	lm	ll	ll	lm	ll	ll	ll	lm	lm	lm	lm	ll	ll	ll	lm	lm	lm	lm	lm	ll
Marker110952	LG3	<lmxll>	{0-}	ll	ll	lm	lm	lm	lm	ll	ll	ll	ll	ll	ll	lm	ll	ll	ll	ll	ll	ll	ll	ll	lm	lm	lm	ll	lm	ll	lm	lm	ll	lm	lm	lm	ll	ll	ll	ll	lm	lm	lm	ll	ll	ll	ll	ll	lm
Marker121598	LG3	<nnxnp>	{-1}	nn	np	nn	np	nn	np	np	nn	nn	np	np	np	np	np	nn	np	np	np	nn	np	nn	nn	nn	nn	np	nn	np	np	np	nn	np	nn	nn	nn	np	nn	np	nn	nn	nn	np	np	nn	nn	nn	nn
Marker63529	LG3	<nnxnp>	{-0}	np	nn	np	nn	np	nn	nn	np	np	nn	nn	nn	nn	nn	np	nn	nn	nn	np	nn	np	np	np	np	nn	np	nn	nn	nn	np	nn	np	np	np	nn	np	nn	np	np	np	nn	nn	np	np	np	np
Marker174635	LG3	<nnxnp>	{-0}	np	nn	np	nn	np	nn	nn	np	np	nn	nn	nn	nn	nn	np	nn	nn	nn	np	nn	np	np	np	np	nn	np	nn	nn	nn	np	nn	np	np	np	nn	np	nn	np	np	np	nn	nn	np	np	np	np
Marker91277	LG3	<nnxnp>	{-1}	nn	np	nn	np	nn	np	np	nn	nn	np	np	np	np	np	nn	np	np	np	nn	np	nn	nn	nn	nn	np	nn	np	np	np	nn	np	nn	nn	nn	np	nn	np	nn	nn	nn	np	np	nn	nn	nn	nn
Marker50237	LG3	<lmxll>	{1-}	lm	lm	ll	ll	ll	ll	lm	lm	lm	lm	lm	lm	ll	lm	lm	lm	lm	lm	lm	lm	lm	ll	ll	ll	lm	ll	lm	ll	ll	lm	ll	ll	ll	lm	lm	lm	lm	ll	ll	ll	lm	lm	lm	lm	lm	ll
Marker12572	LG3	<lmxll>	{0-}	ll	ll	lm	lm	lm	lm	ll	ll	ll	ll	ll	ll	lm	ll	ll	ll	ll	ll	ll	ll	ll	lm	lm	lm	ll	lm	ll	lm	lm	ll	lm	lm	lm	ll	ll	ll	ll	lm	lm	lm	ll	ll	ll	ll	ll	lm
Marker159691	LG3	<hkxhk>	{00}	hk	hh	kk	hk	kk	hk	hh	hk	hk	hh	hh	hh	hk	hh	hk	hh	hh	hh	hk	hh	hk	kk	kk	kk	hh	kk	hh	hk	hk	hk	hk	kk	kk	hk	hh	hk	hh	kk	kk	kk	hh	hh	hk	hk	hk	kk
Marker68040	LG3	<lmxll>	{0-}	ll	ll	lm	lm	lm	lm	ll	ll	ll	ll	ll	ll	lm	ll	ll	ll	ll	ll	ll	ll	ll	lm	lm	lm	ll	lm	ll	lm	lm	ll	lm	lm	lm	ll	ll	ll	ll	lm	lm	lm	ll	ll	ll	ll	ll	lm
Marker14015	LG3	<nnxnp>	{-1}	nn	np	nn	np	nn	np	np	nn	nn	np	np	np	np	np	nn	np	np	np	nn	np	nn	nn	nn	nn	np	nn	np	np	np	nn	np	nn	nn	nn	np	nn	np	nn	nn	nn	np	np	nn	nn	nn	nn
Marker93115	LG3	<hkxhk>	{00}	hk	hh	kk	hk	kk	hk	hh	hk	hk	hh	hh	hh	hk	hh	hk	hh	hh	hh	hk	hh	hk	kk	kk	kk	hh	kk	hh	hk	hk	hk	hk	kk	kk	hk	hh	hk	hh	kk	kk	kk	hh	hh	hk	hk	hk	kk
Marker97897	LG3	<lmxll>	{0-}	ll	ll	lm	lm	lm	lm	ll	ll	ll	ll	ll	ll	lm	ll	ll	ll	ll	ll	ll	ll	ll	lm	lm	lm	ll	lm	ll	lm	lm	ll	lm	lm	lm	ll	ll	ll	ll	lm	lm	lm	ll	ll	ll	ll	ll	lm
Marker65970	LG3	<efxeg>	{01}	ee	eg	ef	fg	ef	fg	eg	ee	ee	eg	eg	eg	fg	eg	ee	eg	eg	eg	ee	eg	ee	ef	ef	ef	eg	ef	eg	fg	fg	ee	fg	ef	ef	ee	eg	ee	eg	ef	ef	ef	eg	eg	ee	ee	ee	ef
Marker34755	LG3	<nnxnp>	{-1}	nn	np	nn	np	nn	np	np	nn	nn	np	np	np	np	np	nn	np	np	np	nn	np	nn	nn	nn	nn	np	nn	np	np	np	nn	np	nn	nn	nn	np	nn	np	nn	nn	nn	np	np	nn	nn	nn	nn
Marker39765	LG3	<nnxnp>	{-0}	np	nn	np	nn	np	nn	nn	np	np	nn	nn	nn	nn	nn	np	nn	nn	nn	np	nn	np	np	np	np	nn	np	nn	nn	nn	np	nn	np	np	np	nn	np	nn	np	np	np	nn	nn	np	np	np	np
Marker17858	LG3	<nnxnp>	{-1}	nn	np	nn	np	nn	np	np	nn	nn	np	np	np	np	np	nn	np	np	np	nn	np	nn	nn	nn	nn	np	nn	np	np	np	nn	np	nn	nn	nn	np	nn	np	nn	nn	nn	np	np	nn	nn	nn	nn
Marker32118	LG3	<abxcd>	{10}	bd	bc	ad	ac	ad	ac	bc	bd	bd	bc	bc	bc	ac	bc	bd	bc	bc	bc	bd	bc	bd	ad	ad	ad	bc	ad	bc	ac	ac	bd	ac	ad	ad	bd	bc	bd	bc	ad	ad	ad	bc	bc	bd	bd	bd	ad
Marker156791	LG3	<nnxnp>	{-1}	nn	np	nn	np	nn	np	np	nn	nn	np	np	np	np	np	nn	np	np	np	nn	np	nn	nn	nn	nn	np	nn	np	np	np	nn	np	nn	nn	nn	np	nn	np	nn	nn	nn	np	np	nn	nn	nn	nn
Marker23678	LG3	<nnxnp>	{-1}	nn	np	nn	np	nn	np	np	nn	nn	np	np	np	np	np	nn	np	np	np	nn	np	nn	nn	nn	nn	np	nn	np	np	np	nn	np	nn	nn	nn	np	nn	np	nn	nn	nn	np	np	nn	nn	nn	nn
Marker42967	LG3	<nnxnp>	{-1}	nn	np	nn	np	nn	np	np	nn	nn	np	np	np	np	np	nn	np	np	np	nn	np	nn	nn	nn	nn	np	nn	np	np	np	nn	np	nn	nn	nn	np	nn	np	nn	nn	nn	np	np	nn	nn	nn	nn
Marker49498	LG3	<abxcd>	{00}	ad	ac	bd	bc	bd	bc	ac	ad	ad	ac	ac	ac	bc	ac	ad	ac	ac	ac	ad	ac	ad	bd	bd	bd	ac	bd	ac	bc	bc	ad	bc	bd	bd	ad	ac	ad	ac	bd	bd	bd	ac	ac	ad	ad	ad	bd
Marker157025	LG3	<nnxnp>	{-1}	nn	np	nn	np	nn	np	np	nn	nn	np	np	np	np	np	nn	np	np	np	nn	np	nn	nn	nn	nn	np	nn	np	np	np	nn	np	nn	nn	nn	np	nn	np	nn	nn	nn	np	np	nn	nn	nn	nn
Marker49206	LG3	<lmxll>	{1-}	lm	lm	ll	ll	ll	ll	lm	lm	lm	lm	lm	lm	ll	lm	lm	lm	lm	lm	lm	lm	lm	ll	ll	ll	lm	ll	lm	ll	ll	lm	ll	ll	ll	lm	lm	lm	lm	ll	ll	ll	lm	lm	lm	lm	lm	ll
Marker59833	LG3	<hkxhk>	{11}	hk	kk	hh	hk	hh	hk	kk	hk	hk	kk	kk	kk	hk	kk	hk	kk	kk	kk	hk	kk	hk	hh	hh	hh	kk	hh	kk	hk	hk	hk	hk	hh	hh	hk	kk	hk	kk	hh	hh	hh	kk	kk	hk	hk	hk	hh
Marker52949	LG3	<nnxnp>	{-1}	nn	np	nn	np	nn	np	np	nn	nn	np	np	np	np	np	nn	np	np	np	nn	np	nn	nn	nn	nn	np	nn	np	np	np	nn	np	nn	nn	nn	np	nn	np	nn	nn	nn	np	np	nn	nn	nn	nn
Marker22448	LG3	<nnxnp>	{-1}	nn	np	nn	np	nn	np	np	nn	nn	np	np	np	np	np	nn	np	np	np	nn	np	nn	nn	nn	nn	np	nn	np	np	np	nn	np	nn	nn	nn	np	nn	np	nn	nn	nn	np	np	nn	nn	nn	nn
Marker89007	LG3	<nnxnp>	{-1}	nn	np	nn	np	nn	np	np	nn	nn	np	np	np	np	np	nn	np	np	np	nn	np	nn	nn	nn	nn	np	nn	np	np	np	nn	np	nn	nn	nn	np	nn	np	nn	nn	nn	np	np	nn	nn	nn	nn
Marker83019	LG3	<nnxnp>	{-1}	nn	np	nn	np	nn	np	np	nn	nn	np	np	np	np	np	nn	np	np	np	nn	np	nn	nn	nn	nn	np	nn	np	np	np	nn	np	nn	nn	nn	np	nn	np	nn	nn	nn	np	np	nn	nn	nn	nn
Marker137613	LG3	<lmxll>	{0-}	ll	ll	lm	lm	lm	lm	ll	ll	ll	ll	ll	ll	lm	ll	ll	ll	ll	ll	ll	ll	ll	lm	lm	lm	ll	lm	ll	lm	lm	ll	lm	lm	lm	ll	ll	ll	ll	lm	lm	lm	ll	ll	ll	ll	ll	lm
Marker144712	LG3	<lmxll>	{1-}	lm	lm	ll	ll	ll	ll	lm	lm	lm	lm	lm	lm	ll	lm	lm	lm	lm	lm	lm	lm	lm	ll	ll	ll	lm	ll	lm	ll	ll	lm	ll	ll	ll	lm	lm	lm	lm	ll	ll	ll	lm	lm	lm	lm	lm	ll
Marker15825	LG3	<efxeg>	{00}	eg	ee	fg	ef	fg	ef	ee	eg	eg	ee	ee	ee	ef	ee	eg	ee	ee	ee	eg	ee	eg	fg	fg	fg	ee	fg	ee	ef	ef	eg	ef	fg	fg	eg	ee	eg	ee	fg	fg	fg	ee	ee	eg	eg	eg	fg
Marker88085	LG3	<nnxnp>	{-1}	nn	np	nn	np	nn	np	np	nn	nn	np	np	np	np	np	nn	np	np	np	nn	np	nn	nn	nn	nn	np	nn	np	np	np	nn	np	nn	nn	nn	np	nn	np	nn	nn	nn	np	np	nn	nn	nn	nn
Marker17127	LG3	<nnxnp>	{-1}	nn	np	nn	np	nn	np	np	nn	nn	np	np	np	np	np	nn	np	np	np	nn	np	nn	nn	nn	nn	np	nn	np	np	np	nn	np	nn	nn	nn	np	nn	np	nn	nn	nn	np	np	nn	nn	nn	nn
Marker39945	LG3	<nnxnp>	{-1}	nn	np	nn	np	nn	np	np	nn	nn	np	np	np	np	np	nn	np	np	np	nn	np	nn	nn	nn	nn	np	nn	np	np	np	nn	np	nn	nn	nn	np	nn	np	nn	nn	nn	np	np	nn	nn	nn	nn
Marker66983	LG3	<nnxnp>	{-1}	nn	np	nn	np	nn	np	np	nn	nn	np	np	np	np	np	nn	np	np	np	nn	np	nn	nn	nn	nn	np	nn	np	np	np	nn	np	nn	nn	nn	np	nn	np	nn	nn	nn	np	np	nn	nn	nn	nn
Marker99510	LG3	<nnxnp>	{-1}	nn	np	nn	np	nn	np	np	nn	nn	np	np	np	np	np	nn	np	np	np	nn	np	nn	nn	nn	nn	np	nn	np	np	np	nn	np	nn	nn	nn	np	nn	np	nn	nn	nn	np	np	nn	nn	nn	nn
Marker24624	LG3	<nnxnp>	{-1}	nn	np	nn	np	nn	np	np	nn	nn	np	np	np	np	np	nn	np	np	np	nn	np	nn	nn	nn	nn	np	nn	np	np	np	nn	np	nn	nn	nn	np	nn	np	nn	nn	nn	np	np	nn	nn	nn	nn
Marker55380	LG3	<nnxnp>	{-1}	nn	np	nn	np	nn	np	np	nn	nn	np	np	np	np	np	nn	np	np	np	nn	np	nn	nn	nn	nn	np	nn	np	np	np	nn	np	nn	nn	nn	np	nn	np	nn	nn	nn	np	np	nn	nn	nn	nn
Marker56564	LG3	<nnxnp>	{-1}	nn	np	nn	np	nn	np	np	nn	nn	np	np	np	np	np	nn	np	np	np	nn	np	nn	nn	nn	nn	np	nn	np	np	np	nn	np	nn	nn	nn	np	nn	np	nn	nn	nn	np	np	nn	nn	nn	nn
Marker42329	LG3	<lmxll>	{0-}	ll	ll	lm	lm	lm	lm	ll	ll	ll	ll	ll	ll	lm	ll	ll	ll	ll	ll	ll	ll	ll	lm	lm	lm	ll	lm	ll	lm	lm	ll	lm	lm	lm	ll	ll	ll	ll	lm	lm	lm	ll	ll	lm	ll	ll	lm
Marker122745	LG3	<lmxll>	{1-}	lm	lm	ll	ll	ll	ll	lm	lm	lm	lm	lm	lm	ll	lm	lm	lm	lm	lm	lm	lm	lm	ll	ll	ll	lm	ll	lm	ll	ll	lm	ll	ll	ll	lm	lm	lm	lm	ll	ll	ll	lm	lm	ll	lm	lm	ll
Marker181005	LG3	<lmxll>	{1-}	lm	lm	ll	ll	ll	ll	lm	lm	lm	lm	lm	lm	ll	lm	lm	lm	lm	lm	lm	lm	lm	ll	ll	ll	lm	ll	lm	ll	ll	lm	ll	ll	ll	lm	lm	lm	lm	ll	ll	ll	lm	lm	ll	lm	lm	ll
Marker35855	LG3	<nnxnp>	{-0}	np	nn	np	nn	np	nn	nn	np	np	nn	nn	nn	nn	nn	np	nn	nn	nn	np	nn	np	np	np	np	nn	np	nn	nn	nn	np	nn	np	np	np	nn	np	nn	np	np	np	nn	nn	np	np	np	np
Marker126340	LG3	<nnxnp>	{-0}	np	nn	np	nn	np	nn	nn	np	np	nn	nn	nn	nn	nn	np	nn	nn	nn	np	nn	np	np	np	np	nn	np	nn	nn	nn	np	nn	np	np	np	nn	np	nn	np	np	np	nn	nn	np	np	np	np
Marker104073	LG3	<nnxnp>	{-0}	np	nn	np	nn	np	nn	nn	np	np	nn	nn	nn	nn	nn	np	nn	nn	nn	np	nn	np	np	np	np	nn	np	nn	nn	nn	np	nn	np	np	np	nn	np	nn	np	np	np	nn	nn	np	np	np	np
Marker28671	LG3	<lmxll>	{1-}	lm	lm	ll	lm	ll	ll	lm	lm	lm	lm	lm	lm	ll	lm	lm	lm	lm	lm	lm	lm	lm	ll	ll	ll	lm	ll	lm	ll	ll	lm	ll	ll	ll	lm	lm	lm	lm	ll	ll	ll	lm	lm	ll	lm	lm	ll
Marker83049	LG3	<lmxll>	{1-}	lm	lm	ll	lm	ll	ll	lm	lm	lm	lm	lm	lm	ll	lm	lm	lm	lm	lm	lm	lm	lm	ll	ll	ll	lm	ll	lm	ll	ll	lm	ll	ll	ll	lm	lm	lm	lm	ll	ll	ll	lm	lm	ll	lm	lm	ll
Marker9141	LG3	<lmxll>	{0-}	ll	ll	lm	ll	lm	lm	ll	ll	ll	ll	ll	ll	lm	ll	ll	ll	ll	ll	ll	ll	ll	lm	lm	lm	ll	lm	ll	lm	lm	ll	lm	lm	lm	ll	ll	ll	ll	lm	lm	lm	ll	ll	lm	ll	ll	lm
Marker45775	LG3	<lmxll>	{1-}	lm	lm	ll	lm	ll	ll	lm	lm	lm	lm	lm	lm	ll	lm	lm	lm	lm	lm	lm	lm	lm	ll	ll	ll	lm	ll	lm	ll	ll	lm	ll	ll	ll	lm	lm	lm	lm	ll	ll	ll	lm	lm	ll	lm	lm	ll
Marker71568	LG3	<lmxll>	{1-}	lm	lm	ll	lm	ll	ll	lm	lm	lm	lm	lm	lm	ll	lm	lm	lm	lm	lm	lm	lm	lm	ll	ll	ll	lm	ll	lm	ll	ll	lm	ll	ll	ll	lm	lm	lm	lm	ll	ll	ll	lm	lm	ll	lm	lm	ll
Marker71140	LG3	<lmxll>	{1-}	lm	lm	ll	lm	ll	ll	lm	lm	lm	lm	lm	lm	ll	lm	lm	lm	lm	lm	lm	lm	lm	ll	ll	ll	lm	ll	lm	ll	ll	lm	ll	ll	ll	lm	lm	lm	lm	ll	ll	ll	lm	lm	ll	lm	lm	ll
Marker35627	LG3	<lmxll>	{1-}	lm	lm	ll	lm	ll	ll	lm	lm	lm	lm	lm	lm	ll	lm	lm	lm	lm	lm	lm	lm	lm	ll	ll	ll	lm	ll	lm	ll	ll	lm	ll	ll	ll	lm	lm	lm	lm	ll	ll	ll	lm	lm	ll	lm	lm	ll
Marker92189	LG3	<lmxll>	{1-}	lm	lm	ll	lm	ll	ll	lm	lm	lm	lm	lm	lm	ll	lm	lm	lm	lm	lm	lm	lm	lm	ll	ll	ll	lm	ll	lm	ll	ll	lm	ll	ll	ll	lm	lm	lm	lm	ll	ll	ll	lm	lm	ll	lm	lm	ll
Marker6546	LG3	<lmxll>	{0-}	ll	ll	lm	ll	lm	lm	ll	ll	ll	ll	ll	ll	lm	ll	ll	ll	ll	ll	ll	ll	ll	lm	lm	lm	ll	lm	ll	lm	lm	ll	lm	lm	lm	ll	ll	ll	ll	lm	lm	lm	ll	ll	lm	ll	ll	lm
Marker12547	LG3	<lmxll>	{1-}	lm	lm	ll	lm	ll	ll	lm	lm	lm	lm	lm	lm	ll	lm	lm	lm	lm	lm	lm	lm	lm	ll	ll	ll	lm	ll	lm	ll	ll	lm	ll	ll	ll	lm	lm	lm	lm	ll	ll	ll	lm	lm	ll	lm	lm	ll
Marker23336	LG3	<lmxll>	{1-}	lm	lm	ll	lm	ll	ll	lm	lm	lm	lm	lm	lm	ll	lm	lm	lm	lm	lm	lm	lm	lm	ll	ll	ll	lm	ll	lm	ll	ll	lm	ll	ll	ll	lm	lm	lm	lm	ll	ll	ll	lm	lm	ll	lm	lm	ll
Marker117542	LG3	<lmxll>	{1-}	lm	lm	ll	lm	ll	ll	lm	lm	lm	lm	lm	lm	ll	lm	lm	lm	lm	lm	lm	lm	lm	ll	ll	ll	lm	ll	lm	ll	ll	lm	ll	ll	ll	lm	lm	lm	lm	ll	ll	ll	lm	lm	ll	lm	lm	ll
Marker127197	LG3	<lmxll>	{1-}	lm	lm	ll	lm	ll	ll	lm	lm	lm	lm	lm	lm	ll	lm	lm	lm	lm	lm	lm	lm	lm	ll	ll	ll	lm	ll	lm	ll	ll	lm	ll	ll	ll	lm	lm	lm	lm	ll	ll	ll	lm	lm	ll	lm	lm	ll
Marker39376	LG3	<lmxll>	{1-}	lm	lm	ll	lm	ll	ll	lm	lm	lm	lm	lm	lm	ll	lm	lm	lm	lm	lm	lm	lm	lm	ll	ll	ll	lm	ll	lm	ll	ll	lm	ll	ll	ll	lm	lm	lm	lm	ll	ll	ll	lm	lm	ll	lm	lm	ll
Marker64308	LG3	<lmxll>	{1-}	lm	lm	ll	lm	ll	ll	lm	lm	lm	lm	lm	lm	ll	lm	lm	lm	lm	lm	lm	lm	lm	ll	ll	ll	lm	ll	lm	ll	ll	lm	ll	ll	ll	lm	lm	lm	lm	ll	ll	ll	lm	lm	ll	lm	lm	ll
Marker10881	LG3	<lmxll>	{1-}	lm	lm	ll	lm	ll	ll	lm	lm	lm	lm	lm	lm	ll	lm	lm	lm	lm	lm	lm	lm	lm	ll	ll	ll	lm	ll	lm	ll	ll	lm	ll	ll	ll	lm	lm	lm	lm	ll	ll	ll	lm	lm	ll	lm	lm	ll
Marker57314	LG3	<nnxnp>	{-1}	nn	np	nn	np	nn	np	np	nn	nn	np	np	np	np	np	nn	np	np	np	nn	np	nn	nn	nn	nn	np	nn	np	np	np	nn	np	nn	nn	nn	np	nn	np	nn	nn	nn	np	np	nn	nn	nn	nn
Marker103764	LG3	<nnxnp>	{-1}	nn	np	nn	np	nn	np	np	nn	nn	np	np	np	np	np	nn	np	np	np	nn	np	nn	nn	nn	nn	np	nn	np	np	np	nn	np	nn	nn	nn	np	nn	np	nn	nn	nn	np	np	nn	nn	nn	nn
Marker122120	LG3	<nnxnp>	{-1}	nn	np	nn	np	nn	np	np	nn	nn	np	np	np	np	np	nn	np	np	np	nn	np	nn	nn	nn	nn	np	nn	np	np	np	nn	np	nn	nn	nn	np	nn	np	nn	nn	nn	np	np	nn	nn	nn	nn
Marker59373	LG3	<nnxnp>	{-1}	nn	np	nn	np	nn	np	np	nn	nn	np	np	np	np	np	nn	np	np	np	nn	np	nn	nn	nn	nn	np	nn	np	np	np	nn	np	nn	nn	nn	np	nn	np	nn	nn	nn	np	np	nn	nn	nn	nn
Marker82451	LG3	<nnxnp>	{-1}	nn	np	nn	np	nn	np	np	nn	nn	np	np	np	np	np	nn	np	np	np	nn	np	nn	nn	nn	nn	np	nn	np	np	np	nn	np	nn	nn	nn	np	nn	np	nn	nn	nn	np	np	nn	nn	nn	nn
Marker72622	LG3	<nnxnp>	{-1}	nn	np	nn	np	nn	np	np	nn	nn	np	np	np	np	np	nn	np	np	np	nn	np	nn	nn	nn	nn	np	nn	np	np	np	nn	np	nn	nn	nn	np	nn	np	nn	nn	nn	np	np	nn	nn	nn	nn
Marker71822	LG3	<nnxnp>	{-1}	nn	np	nn	np	nn	np	np	nn	nn	np	np	np	np	np	nn	np	np	np	nn	np	nn	nn	nn	nn	np	nn	np	np	np	nn	np	nn	nn	nn	np	nn	np	nn	nn	nn	np	np	nn	nn	nn	nn
Marker122707	LG3	<lmxll>	{1-}	lm	lm	ll	ll	ll	ll	lm	lm	lm	lm	lm	lm	ll	lm	lm	lm	lm	lm	lm	lm	lm	ll	ll	ll	lm	ll	lm	ll	ll	lm	ll	ll	ll	lm	lm	lm	lm	ll	ll	ll	lm	lm	ll	lm	lm	ll
Marker67734	LG3	<lmxll>	{1-}	lm	lm	ll	ll	ll	ll	lm	lm	lm	lm	lm	lm	ll	lm	lm	lm	lm	lm	lm	lm	lm	ll	ll	ll	lm	ll	lm	ll	ll	lm	ll	ll	ll	lm	lm	lm	lm	ll	ll	ll	lm	lm	ll	lm	lm	ll
Marker20912	LG3	<nnxnp>	{-1}	nn	np	nn	np	nn	np	np	nn	nn	np	np	np	np	np	nn	np	np	np	nn	np	nn	nn	nn	nn	np	nn	np	np	np	nn	np	nn	nn	nn	np	nn	np	nn	nn	nn	np	np	nn	nn	nn	nn
Marker179005	LG3	<nnxnp>	{-1}	nn	np	nn	np	nn	np	np	nn	nn	np	np	np	np	np	nn	np	np	np	nn	np	nn	nn	nn	nn	np	nn	np	np	np	nn	np	nn	nn	nn	np	nn	np	nn	nn	nn	np	np	nn	nn	nn	nn
Marker24970	LG3	<hkxhk>	{11}	hk	kk	hh	hk	hh	hk	kk	hk	hk	kk	kk	kk	hk	kk	hk	kk	kk	kk	hk	kk	hk	hh	hh	hh	kk	hh	kk	hk	hk	hk	hk	hh	hh	hk	kk	hk	kk	hh	hh	hh	kk	kk	hh	hk	hk	hh
Marker111638	LG3	<lmxll>	{1-}	lm	lm	ll	ll	ll	ll	lm	lm	lm	lm	lm	lm	ll	lm	lm	lm	lm	lm	lm	lm	lm	ll	ll	ll	lm	ll	lm	ll	ll	lm	ll	ll	ll	lm	lm	lm	lm	ll	ll	ll	lm	lm	ll	lm	lm	ll
Marker71567	LG3	<hkxhk>	{11}	hk	kk	hh	hk	hh	hk	kk	hk	hk	kk	kk	kk	hk	kk	hk	kk	kk	kk	hk	kk	hk	hh	hh	hh	kk	hh	kk	hk	hk	hk	hk	hh	hh	hk	kk	hk	kk	hh	hh	hh	kk	kk	hh	hk	hk	hh
Marker95103	LG3	<nnxnp>	{-1}	nn	np	nn	np	nn	np	np	nn	nn	np	np	np	np	np	nn	np	np	np	nn	np	nn	nn	nn	nn	np	nn	np	np	np	nn	np	nn	nn	nn	np	nn	np	nn	nn	nn	np	np	nn	nn	nn	nn
Marker63507	LG3	<lmxll>	{1-}	lm	lm	ll	ll	ll	ll	lm	lm	lm	lm	lm	lm	ll	lm	lm	lm	lm	lm	lm	lm	lm	ll	ll	ll	lm	ll	lm	ll	ll	lm	ll	ll	ll	lm	lm	lm	lm	ll	ll	ll	lm	lm	ll	lm	lm	ll
Marker46996	LG3	<lmxll>	{1-}	lm	lm	lm	ll	ll	ll	lm	lm	lm	lm	lm	lm	ll	lm	lm	lm	lm	lm	lm	lm	lm	ll	ll	ll	lm	ll	lm	ll	ll	lm	ll	ll	ll	lm	lm	lm	lm	ll	ll	ll	lm	lm	ll	lm	lm	ll
Marker94681	LG3	<lmxll>	{1-}	lm	lm	lm	ll	ll	ll	lm	lm	lm	lm	lm	lm	ll	lm	lm	lm	lm	lm	lm	lm	lm	ll	ll	ll	lm	ll	lm	ll	ll	lm	ll	ll	ll	lm	lm	lm	lm	ll	ll	ll	lm	lm	ll	lm	lm	ll
Marker31687	LG3	<lmxll>	{1-}	lm	lm	lm	ll	ll	ll	lm	lm	lm	lm	lm	lm	ll	lm	lm	lm	lm	lm	lm	lm	lm	ll	ll	ll	lm	ll	lm	ll	ll	lm	ll	ll	ll	lm	lm	lm	lm	ll	ll	ll	lm	lm	ll	lm	lm	ll
Marker64336	LG3	<nnxnp>	{-0}	np	nn	np	nn	np	nn	nn	np	np	nn	nn	nn	nn	nn	np	nn	nn	nn	np	nn	np	np	np	np	nn	np	nn	nn	nn	np	nn	np	np	np	nn	np	nn	np	np	np	nn	nn	np	np	np	np
Marker15939	LG3	<nnxnp>	{-1}	nn	np	nn	np	nn	np	np	nn	nn	np	np	np	np	np	nn	np	np	np	nn	np	nn	nn	nn	nn	np	nn	np	np	np	nn	np	nn	nn	nn	np	nn	np	nn	nn	nn	np	np	nn	nn	nn	nn
Marker11793	LG3	<abxcd>	{11}	bc	bd	bc	ad	ac	ad	bd	bc	bc	bd	bd	bd	ad	bd	bc	bd	bd	bd	bc	bd	bc	ac	ac	ac	bd	ac	bd	ad	ad	bc	ad	ac	ac	bc	bd	bc	bd	ac	ac	ac	bd	bd	ac	bc	bc	ac
Marker19254	LG3	<lmxll>	{1-}	lm	lm	lm	ll	ll	ll	lm	lm	lm	lm	lm	lm	ll	lm	lm	lm	lm	lm	lm	lm	lm	ll	ll	ll	lm	ll	lm	ll	ll	lm	ll	ll	ll	lm	lm	lm	lm	ll	ll	ll	lm	lm	ll	lm	lm	ll
Marker33885	LG3	<efxeg>	{10}	fg	ef	fg	ee	eg	ee	ef	fg	fg	ef	ef	ef	ee	ef	fg	ef	ef	ef	fg	ef	fg	eg	eg	eg	ef	eg	ef	ee	ee	fg	ee	eg	eg	fg	ef	fg	ef	eg	eg	eg	ef	ef	eg	fg	fg	eg
Marker42852	LG3	<nnxnp>	{-0}	np	nn	np	nn	np	nn	nn	np	np	nn	nn	nn	nn	nn	np	nn	nn	nn	np	nn	np	np	np	np	nn	np	nn	nn	nn	np	nn	np	np	np	nn	np	nn	np	np	np	nn	nn	np	np	np	np
Marker72570	LG3	<efxeg>	{10}	fg	ef	fg	ee	eg	ee	ef	fg	fg	ef	ef	ef	ee	ef	fg	ef	ef	ef	fg	ef	fg	eg	eg	eg	ef	eg	ef	ee	ee	fg	ee	eg	eg	fg	ef	fg	ef	eg	eg	eg	ef	ef	eg	fg	fg	eg
Marker148852	LG3	<nnxnp>	{-1}	nn	np	nn	np	nn	np	np	nn	nn	np	np	np	np	np	nn	np	np	np	nn	np	nn	nn	nn	nn	np	nn	np	np	np	nn	np	nn	nn	nn	np	nn	np	nn	nn	nn	np	np	nn	nn	nn	nn
Marker88473	LG3	<lmxll>	{1-}	lm	lm	lm	ll	ll	ll	lm	lm	lm	lm	lm	lm	ll	lm	lm	lm	lm	lm	lm	lm	lm	ll	ll	ll	lm	ll	lm	ll	ll	lm	ll	ll	ll	lm	lm	lm	lm	ll	ll	ll	lm	lm	ll	lm	lm	ll
Marker29344	LG3	<nnxnp>	{-1}	nn	np	nn	np	nn	np	np	nn	nn	np	np	np	np	np	nn	np	np	np	nn	np	nn	nn	nn	nn	np	nn	np	np	np	nn	np	nn	nn	nn	np	nn	np	nn	nn	nn	np	np	nn	nn	nn	nn
Marker50156	LG3	<lmxll>	{1-}	lm	lm	lm	ll	ll	ll	lm	lm	lm	lm	lm	lm	ll	lm	lm	lm	lm	lm	lm	lm	lm	ll	ll	ll	lm	ll	lm	ll	ll	lm	ll	ll	ll	lm	lm	lm	lm	ll	ll	ll	lm	lm	ll	lm	lm	ll
Marker63979	LG3	<lmxll>	{1-}	lm	lm	lm	ll	ll	ll	lm	lm	lm	lm	lm	lm	ll	lm	lm	lm	lm	lm	lm	lm	lm	ll	ll	ll	lm	ll	lm	ll	ll	lm	ll	ll	ll	lm	lm	lm	lm	ll	ll	ll	lm	lm	ll	lm	lm	ll
Marker157250	LG3	<lmxll>	{1-}	lm	lm	lm	ll	ll	ll	lm	lm	lm	lm	lm	lm	ll	lm	lm	lm	lm	lm	lm	lm	lm	ll	ll	ll	lm	ll	lm	ll	ll	lm	ll	ll	ll	lm	lm	lm	lm	ll	ll	ll	lm	lm	ll	lm	lm	ll
Marker180080	LG3	<lmxll>	{1-}	lm	lm	lm	ll	ll	ll	lm	lm	lm	lm	lm	lm	ll	lm	lm	lm	lm	lm	lm	lm	lm	ll	ll	ll	lm	ll	lm	ll	ll	lm	ll	ll	ll	lm	lm	lm	lm	ll	ll	ll	lm	lm	ll	lm	lm	ll
Marker65486	LG3	<lmxll>	{1-}	lm	lm	lm	ll	ll	ll	lm	lm	lm	lm	lm	lm	ll	lm	lm	lm	lm	lm	lm	lm	lm	ll	ll	ll	lm	ll	lm	ll	ll	lm	ll	ll	ll	lm	lm	lm	lm	ll	ll	ll	lm	lm	ll	lm	lm	ll
Marker157453	LG3	<lmxll>	{0-}	ll	ll	ll	lm	lm	lm	ll	ll	ll	ll	ll	ll	lm	ll	ll	ll	ll	ll	ll	ll	ll	lm	lm	lm	ll	lm	ll	lm	lm	ll	lm	lm	lm	ll	ll	ll	ll	lm	lm	lm	ll	ll	lm	ll	ll	lm
Marker32779	LG3	<lmxll>	{1-}	lm	lm	lm	ll	ll	ll	lm	lm	lm	lm	lm	lm	ll	lm	lm	lm	lm	lm	lm	lm	lm	ll	ll	ll	lm	ll	lm	ll	ll	lm	ll	ll	ll	lm	lm	lm	lm	ll	ll	ll	lm	lm	lm	lm	lm	ll
Marker49725	LG3	<lmxll>	{0-}	ll	ll	ll	lm	lm	lm	ll	ll	ll	ll	ll	ll	lm	ll	ll	ll	ll	ll	ll	ll	ll	lm	lm	lm	ll	lm	ll	lm	lm	ll	lm	lm	lm	ll	ll	ll	ll	lm	lm	lm	ll	ll	ll	ll	ll	lm
Marker29193	LG3	<lmxll>	{1-}	lm	lm	lm	ll	ll	ll	lm	lm	lm	lm	lm	lm	ll	lm	lm	lm	lm	lm	lm	lm	lm	ll	ll	ll	lm	ll	lm	ll	ll	lm	ll	ll	ll	lm	lm	lm	lm	ll	ll	ll	lm	lm	lm	lm	lm	ll
Marker93050	LG3	<nnxnp>	{-1}	nn	np	nn	np	nn	np	np	nn	nn	np	np	np	np	np	nn	np	np	np	nn	np	nn	nn	nn	nn	np	nn	np	np	np	nn	np	nn	nn	nn	np	nn	np	nn	nn	nn	np	np	nn	nn	nn	nn
Marker138299	LG3	<nnxnp>	{-1}	nn	np	nn	np	nn	np	np	nn	nn	np	np	np	np	np	nn	np	np	np	nn	np	nn	nn	nn	nn	np	nn	np	np	np	nn	np	nn	nn	nn	np	nn	np	nn	nn	nn	np	np	nn	nn	nn	nn
Marker119165	LG3	<nnxnp>	{-1}	nn	np	nn	np	nn	np	np	nn	nn	np	np	np	np	np	nn	np	np	np	nn	np	nn	nn	nn	nn	np	nn	np	np	np	nn	np	nn	nn	nn	np	nn	np	nn	nn	nn	np	np	nn	nn	nn	nn
Marker27718	LG3	<nnxnp>	{-1}	nn	np	nn	np	nn	np	np	nn	nn	np	np	np	np	np	nn	np	np	np	nn	np	nn	nn	nn	nn	np	nn	np	np	np	nn	np	nn	nn	nn	np	nn	np	nn	nn	nn	np	np	nn	nn	nn	nn
Marker160493	LG3	<nnxnp>	{-1}	nn	np	nn	np	nn	np	np	nn	nn	np	np	np	np	np	nn	np	np	np	nn	np	nn	nn	nn	nn	np	nn	np	np	np	nn	np	nn	nn	nn	np	nn	np	nn	nn	nn	np	np	nn	nn	nn	nn
Marker70296	LG3	<nnxnp>	{-1}	nn	np	nn	np	nn	np	np	nn	nn	np	np	np	np	np	nn	np	np	np	nn	np	nn	nn	nn	nn	np	nn	np	np	np	nn	np	nn	nn	nn	np	nn	np	nn	nn	nn	np	np	nn	nn	nn	nn
Marker9863	LG3	<nnxnp>	{-0}	np	nn	np	nn	np	nn	nn	np	np	nn	nn	nn	nn	nn	np	nn	nn	nn	np	nn	np	np	np	np	nn	np	nn	nn	nn	np	nn	np	np	np	nn	np	nn	np	np	np	nn	nn	np	np	np	np
Marker54898	LG3	<nnxnp>	{-1}	nn	np	nn	np	nn	np	np	nn	nn	np	np	np	np	np	nn	np	np	np	nn	np	nn	nn	nn	nn	np	nn	np	np	np	nn	np	nn	nn	nn	np	nn	np	nn	nn	nn	np	np	nn	nn	nn	nn
Marker101223	LG3	<nnxnp>	{-1}	nn	np	nn	np	nn	np	np	nn	nn	np	np	np	np	np	nn	np	np	np	nn	np	nn	nn	nn	nn	np	nn	np	np	np	nn	np	nn	nn	nn	np	nn	np	nn	nn	nn	np	np	nn	nn	nn	nn
Marker22341	LG3	<nnxnp>	{-1}	nn	np	nn	np	nn	np	np	nn	nn	np	np	np	np	np	nn	np	np	np	nn	np	nn	nn	nn	nn	np	nn	np	np	np	nn	np	nn	nn	nn	np	nn	np	nn	nn	nn	np	np	nn	nn	nn	nn
Marker91214	LG3	<nnxnp>	{-1}	nn	np	nn	np	nn	np	np	nn	nn	np	np	np	np	np	nn	np	np	np	nn	np	nn	nn	nn	nn	np	nn	np	np	np	nn	np	nn	nn	nn	np	nn	np	nn	nn	nn	np	np	nn	nn	nn	nn
Marker40738	LG3	<nnxnp>	{-1}	nn	np	nn	np	nn	np	np	nn	nn	np	np	np	np	np	nn	np	np	np	nn	np	nn	nn	nn	nn	np	nn	np	np	np	nn	np	nn	nn	nn	np	nn	np	nn	nn	nn	np	np	nn	nn	nn	nn
Marker62800	LG3	<nnxnp>	{-1}	nn	np	nn	np	nn	np	np	nn	nn	np	np	np	np	np	nn	np	np	np	nn	np	nn	nn	nn	nn	np	nn	np	np	np	nn	np	nn	nn	nn	np	nn	np	nn	nn	nn	np	np	nn	nn	nn	nn
Marker88048	LG3	<nnxnp>	{-1}	nn	np	nn	np	nn	np	np	nn	nn	np	np	np	np	np	nn	np	np	np	nn	np	nn	nn	nn	nn	np	nn	np	np	np	nn	np	nn	nn	nn	np	nn	np	nn	nn	nn	np	np	nn	nn	nn	nn
Marker89312	LG3	<lmxll>	{1-}	lm	lm	lm	ll	ll	ll	lm	lm	lm	lm	lm	lm	ll	lm	lm	lm	lm	lm	lm	lm	lm	ll	ll	ll	lm	ll	lm	ll	ll	lm	ll	ll	ll	lm	lm	lm	lm	ll	ll	ll	lm	lm	lm	lm	lm	ll
Marker87605	LG3	<lmxll>	{0-}	ll	ll	ll	lm	lm	lm	ll	ll	ll	ll	ll	ll	lm	ll	ll	ll	ll	ll	ll	ll	ll	lm	lm	lm	ll	lm	ll	lm	lm	ll	lm	lm	lm	ll	ll	ll	ll	lm	lm	lm	ll	ll	ll	ll	ll	lm
Marker165310	LG3	<lmxll>	{0-}	ll	ll	ll	lm	lm	lm	ll	ll	ll	ll	ll	ll	lm	ll	ll	ll	ll	ll	ll	ll	ll	lm	lm	lm	ll	lm	ll	lm	lm	ll	lm	lm	lm	ll	ll	ll	ll	lm	lm	lm	ll	ll	ll	ll	ll	lm
Marker143898	LG3	<lmxll>	{0-}	ll	ll	ll	lm	lm	lm	ll	ll	ll	ll	ll	ll	lm	ll	ll	ll	ll	ll	ll	ll	ll	lm	lm	lm	ll	lm	ll	lm	lm	ll	lm	lm	lm	ll	ll	ll	ll	lm	lm	lm	ll	ll	ll	ll	ll	lm
Marker32676	LG3	<lmxll>	{1-}	lm	lm	lm	ll	ll	ll	lm	lm	lm	lm	lm	lm	ll	lm	lm	lm	lm	lm	lm	lm	lm	ll	ll	ll	lm	ll	lm	ll	ll	lm	ll	ll	ll	lm	lm	lm	lm	ll	ll	ll	lm	lm	lm	lm	lm	ll
Marker54621	LG3	<efxeg>	{01}	ee	eg	eg	fg	ef	fg	eg	ee	ee	eg	eg	eg	fg	eg	ee	eg	eg	eg	ee	eg	ee	ef	ef	ef	eg	ef	eg	fg	fg	ee	fg	ef	ef	ee	eg	ee	eg	ef	ef	ef	eg	eg	ee	ee	ee	ef
Marker49700	LG3	<nnxnp>	{-0}	np	nn	nn	nn	np	nn	nn	np	np	nn	nn	nn	nn	nn	np	nn	nn	nn	np	nn	np	np	np	np	nn	np	nn	nn	nn	np	nn	np	np	np	nn	np	nn	np	np	np	nn	nn	np	np	np	np
Marker51082	LG3	<nnxnp>	{-0}	np	nn	nn	nn	np	nn	nn	np	np	nn	nn	nn	nn	nn	np	nn	nn	nn	np	nn	np	np	np	np	nn	np	nn	nn	nn	np	nn	np	np	np	nn	np	nn	np	np	np	nn	nn	np	np	np	np
Marker4570	LG3	<lmxll>	{0-}	ll	ll	ll	lm	lm	lm	ll	ll	ll	ll	ll	ll	lm	ll	ll	ll	ll	ll	ll	ll	ll	lm	lm	lm	ll	lm	ll	lm	lm	ll	lm	lm	lm	ll	ll	ll	ll	lm	lm	lm	ll	ll	ll	ll	ll	lm
Marker57232	LG3	<nnxnp>	{-1}	nn	np	np	np	nn	np	np	nn	nn	np	np	np	np	np	nn	np	np	np	nn	np	nn	nn	nn	nn	np	nn	np	np	np	nn	np	nn	nn	nn	np	nn	np	nn	nn	nn	np	np	nn	nn	nn	nn
Marker99937	LG3	<nnxnp>	{-0}	np	nn	nn	nn	np	nn	nn	np	np	nn	nn	nn	nn	nn	np	nn	nn	nn	np	nn	np	np	np	np	nn	np	nn	nn	nn	np	nn	np	np	np	nn	np	nn	np	np	np	nn	nn	np	np	np	np
Marker70619	LG3	<hkxhk>	{01}	hh	hk	hk	kk	hk	kk	hk	hh	hh	hk	hk	hk	kk	hk	hh	hk	hk	hk	hh	hk	hh	hk	hk	hk	hk	hk	hk	kk	kk	hh	kk	hk	hk	hh	hk	hh	hk	hk	hk	hk	hk	hk	hh	hh	hh	hk
Marker89092	LG3	<nnxnp>	{-1}	nn	np	nn	np	nn	np	np	nn	nn	np	np	np	np	np	nn	np	np	np	nn	np	nn	nn	nn	nn	np	nn	np	np	np	nn	np	nn	nn	nn	np	nn	np	nn	nn	nn	np	np	nn	nn	nn	nn
Marker53560	LG3	<nnxnp>	{-0}	np	nn	np	nn	np	nn	nn	np	np	nn	nn	nn	nn	nn	np	nn	nn	nn	np	nn	np	np	np	np	nn	np	nn	nn	nn	np	nn	np	np	np	nn	np	nn	np	np	np	nn	nn	np	np	np	np
Marker35464	LG3	<nnxnp>	{-1}	nn	np	nn	np	nn	np	np	nn	nn	np	np	np	np	np	nn	np	np	np	nn	np	nn	nn	nn	nn	np	nn	np	np	np	nn	np	nn	nn	nn	np	nn	np	nn	nn	nn	np	np	nn	nn	nn	nn
Marker186237	LG3	<nnxnp>	{-1}	nn	np	nn	np	nn	np	np	nn	nn	np	np	np	np	np	nn	np	np	np	nn	np	nn	nn	nn	nn	np	nn	np	np	np	nn	np	nn	nn	nn	np	nn	np	nn	nn	nn	np	np	nn	nn	nn	nn
Marker83572	LG3	<nnxnp>	{-1}	nn	np	nn	np	nn	np	np	nn	nn	np	np	np	np	np	nn	np	np	np	nn	np	nn	nn	nn	nn	np	nn	np	np	np	nn	np	nn	nn	nn	np	nn	np	nn	nn	nn	np	np	nn	nn	nn	nn
Marker34990	LG3	<nnxnp>	{-1}	nn	np	nn	np	nn	np	np	nn	nn	np	np	np	np	np	nn	np	np	np	nn	np	nn	nn	nn	nn	np	nn	np	np	np	nn	np	nn	nn	nn	np	nn	np	nn	nn	nn	np	np	nn	nn	nn	nn
Marker53463	LG3	<lmxll>	{0-}	ll	ll	ll	lm	lm	lm	ll	ll	ll	ll	ll	ll	lm	ll	ll	ll	ll	ll	ll	ll	ll	lm	lm	lm	ll	lm	ll	lm	lm	ll	lm	lm	lm	ll	ll	ll	ll	lm	lm	lm	ll	ll	ll	ll	ll	lm
Marker172699	LG3	<lmxll>	{1-}	lm	lm	lm	ll	ll	ll	lm	lm	lm	lm	lm	lm	ll	lm	lm	lm	lm	lm	lm	lm	lm	ll	ll	ll	lm	ll	lm	ll	ll	lm	ll	ll	ll	lm	lm	lm	lm	ll	ll	ll	lm	lm	lm	lm	lm	ll
Marker57404	LG3	<lmxll>	{1-}	lm	lm	lm	ll	ll	ll	lm	lm	lm	lm	lm	lm	ll	lm	lm	lm	lm	lm	lm	lm	lm	ll	ll	ll	lm	ll	lm	ll	ll	lm	ll	ll	ll	lm	lm	lm	lm	ll	ll	ll	lm	lm	lm	lm	lm	ll
Marker64539	LG3	<lmxll>	{1-}	lm	lm	lm	ll	ll	ll	lm	lm	lm	lm	lm	lm	ll	lm	lm	lm	lm	lm	lm	lm	lm	ll	ll	ll	lm	ll	lm	ll	ll	lm	ll	ll	ll	lm	lm	lm	lm	ll	ll	ll	lm	lm	lm	lm	lm	ll
Marker163323	LG3	<lmxll>	{0-}	ll	ll	ll	lm	lm	lm	ll	ll	ll	ll	ll	ll	lm	ll	ll	ll	ll	ll	ll	ll	ll	lm	lm	lm	ll	lm	ll	lm	lm	ll	lm	lm	lm	ll	ll	ll	ll	lm	lm	lm	ll	ll	ll	ll	ll	lm
Marker20558	LG3	<lmxll>	{1-}	lm	lm	lm	ll	ll	ll	lm	lm	lm	lm	lm	lm	ll	lm	lm	lm	lm	lm	lm	lm	lm	ll	ll	ll	lm	ll	lm	ll	ll	lm	ll	ll	ll	lm	lm	lm	lm	ll	ll	ll	lm	lm	lm	lm	lm	ll
Marker73299	LG3	<lmxll>	{1-}	lm	lm	lm	ll	ll	ll	lm	lm	lm	lm	lm	lm	ll	lm	lm	lm	lm	lm	lm	lm	lm	ll	ll	ll	lm	ll	lm	ll	ll	lm	ll	ll	ll	lm	lm	lm	lm	ll	ll	ll	lm	lm	lm	lm	lm	ll
Marker89326	LG3	<lmxll>	{0-}	ll	ll	ll	lm	lm	lm	ll	ll	ll	ll	ll	ll	lm	ll	ll	ll	ll	ll	ll	ll	ll	lm	lm	lm	ll	lm	ll	lm	lm	ll	lm	lm	lm	ll	ll	ll	ll	lm	lm	lm	ll	ll	ll	ll	ll	lm
Marker165369	LG3	<lmxll>	{0-}	ll	ll	ll	lm	lm	lm	ll	ll	ll	ll	ll	ll	lm	ll	ll	ll	ll	ll	ll	ll	ll	lm	lm	lm	ll	lm	ll	lm	lm	ll	lm	lm	lm	ll	ll	ll	ll	lm	lm	lm	ll	ll	ll	ll	ll	lm
Marker31750	LG3	<nnxnp>	{-0}	np	nn	np	nn	np	nn	nn	np	np	nn	nn	nn	nn	nn	np	nn	nn	nn	np	nn	np	np	np	np	nn	np	nn	nn	nn	np	nn	np	np	np	nn	np	nn	np	np	np	nn	nn	np	np	np	np
Marker96793	LG3	<nnxnp>	{-0}	np	nn	np	nn	np	nn	nn	np	np	nn	nn	nn	nn	nn	np	nn	nn	nn	np	nn	np	np	np	np	nn	np	nn	nn	nn	np	nn	np	np	np	nn	np	nn	np	np	np	nn	nn	np	np	np	np
Marker10194	LG3	<nnxnp>	{-1}	nn	np	nn	np	nn	np	np	nn	nn	np	np	np	np	np	nn	np	np	np	nn	np	nn	nn	nn	nn	np	nn	np	np	np	nn	np	nn	nn	nn	np	nn	np	nn	nn	nn	np	np	nn	nn	nn	nn
Marker51658	LG3	<nnxnp>	{-0}	np	nn	np	nn	np	nn	nn	np	np	nn	nn	nn	nn	nn	np	nn	nn	nn	np	nn	np	np	np	np	nn	np	nn	nn	nn	np	nn	np	np	np	nn	np	nn	np	np	np	nn	nn	np	np	np	np
Marker64842	LG3	<nnxnp>	{-0}	np	nn	np	nn	np	nn	nn	np	np	nn	nn	nn	nn	nn	np	nn	nn	nn	np	nn	np	np	np	np	nn	np	nn	nn	nn	np	nn	np	np	np	nn	np	nn	np	np	np	nn	nn	np	np	np	np
Marker15944	LG3	<nnxnp>	{-0}	np	nn	np	nn	np	nn	nn	np	np	nn	nn	nn	nn	nn	np	nn	nn	nn	np	nn	np	np	np	np	nn	np	nn	nn	nn	np	nn	np	np	np	nn	np	nn	np	np	np	nn	nn	np	np	np	np
Marker68935	LG3	<nnxnp>	{-0}	np	nn	np	nn	np	nn	nn	np	np	nn	nn	nn	nn	nn	np	nn	nn	nn	np	nn	np	np	np	np	nn	np	nn	nn	nn	np	nn	np	np	np	nn	np	nn	np	np	np	nn	nn	np	np	np	np
Marker107766	LG3	<hkxhk>	{10}	kk	hk	kk	hh	hk	hh	hk	kk	kk	hk	hk	hk	hh	hk	kk	hk	hk	hk	kk	hk	kk	hk	hk	hk	hk	hk	hk	hh	hh	kk	hh	hk	hk	kk	hk	kk	hk	hk	hk	hk	hk	hk	kk	kk	kk	hk
Marker9116	LG3	<nnxnp>	{-0}	np	nn	np	nn	np	nn	nn	np	np	nn	nn	nn	nn	nn	np	nn	nn	nn	np	nn	np	np	np	np	nn	np	nn	nn	nn	np	nn	np	np	np	nn	np	nn	np	np	np	nn	nn	np	np	np	np
Marker148398	LG3	<lmxll>	{0-}	ll	ll	ll	lm	lm	lm	ll	ll	ll	ll	ll	ll	lm	ll	ll	ll	ll	ll	ll	ll	ll	lm	lm	lm	ll	lm	ll	lm	lm	ll	lm	lm	lm	ll	ll	ll	ll	lm	lm	lm	ll	ll	ll	ll	ll	lm
Marker58603	LG3	<lmxll>	{1-}	lm	lm	lm	ll	ll	ll	lm	lm	lm	lm	lm	lm	ll	lm	lm	lm	lm	lm	lm	lm	lm	ll	ll	ll	lm	ll	lm	ll	ll	lm	ll	ll	ll	lm	lm	lm	lm	ll	ll	ll	lm	lm	lm	lm	lm	ll
Marker86918	LG3	<lmxll>	{0-}	ll	ll	ll	lm	lm	lm	ll	ll	ll	ll	ll	ll	lm	ll	ll	ll	ll	ll	ll	ll	ll	lm	lm	lm	ll	lm	ll	lm	lm	ll	lm	lm	lm	ll	ll	ll	ll	lm	lm	lm	ll	ll	ll	ll	ll	lm
Marker168354	LG3	<hkxhk>	{01}	hh	hk	hh	kk	hk	kk	hk	hh	hh	hk	hk	hk	kk	hk	hh	hk	hk	hk	hh	hk	hh	hk	hk	hk	hk	hk	hk	kk	kk	hh	kk	hk	hk	hh	hk	hh	hk	hk	hk	hk	hk	hk	hh	hh	hh	hk
Marker49305	LG3	<lmxll>	{0-}	ll	ll	ll	lm	lm	lm	ll	ll	ll	ll	ll	ll	lm	ll	ll	ll	ll	ll	ll	ll	ll	lm	lm	lm	ll	lm	ll	lm	lm	ll	lm	lm	lm	ll	ll	ll	ll	lm	lm	lm	ll	ll	ll	ll	ll	lm
Marker87208	LG3	<nnxnp>	{-0}	np	nn	np	nn	np	nn	nn	np	np	nn	nn	nn	nn	nn	np	nn	nn	nn	np	nn	np	np	np	np	nn	np	nn	nn	nn	np	nn	np	np	np	nn	np	nn	np	np	np	nn	nn	np	np	np	np
Marker129832	LG3	<nnxnp>	{-0}	np	nn	np	nn	np	nn	nn	np	np	nn	nn	nn	nn	nn	np	nn	nn	nn	np	nn	np	np	np	np	nn	np	nn	nn	nn	np	nn	np	np	np	nn	np	nn	np	np	np	nn	nn	np	np	np	np
Marker54443	LG3	<lmxll>	{0-}	ll	ll	ll	lm	lm	lm	ll	ll	ll	ll	ll	ll	lm	ll	ll	ll	ll	ll	ll	ll	ll	lm	lm	lm	ll	lm	ll	lm	lm	ll	lm	lm	lm	ll	ll	ll	ll	lm	lm	lm	ll	ll	ll	ll	ll	lm
Marker59287	LG3	<nnxnp>	{-0}	np	nn	np	nn	np	nn	nn	np	np	nn	nn	nn	nn	nn	np	nn	nn	nn	np	nn	np	np	np	np	nn	np	nn	nn	nn	np	nn	np	np	np	nn	np	nn	np	np	np	nn	nn	np	np	np	np
Marker97696	LG3	<lmxll>	{0-}	ll	ll	ll	lm	lm	lm	ll	ll	ll	ll	ll	ll	lm	ll	ll	ll	ll	ll	ll	ll	ll	lm	lm	lm	ll	lm	ll	lm	lm	ll	lm	lm	lm	ll	ll	ll	ll	lm	lm	lm	ll	ll	ll	ll	ll	lm
Marker72803	LG3	<lmxll>	{0-}	ll	ll	ll	lm	lm	lm	ll	ll	ll	ll	ll	ll	lm	ll	ll	ll	ll	ll	ll	ll	ll	lm	lm	lm	ll	lm	ll	lm	lm	ll	lm	lm	lm	ll	ll	ll	ll	lm	lm	lm	ll	ll	ll	ll	ll	lm
Marker49759	LG3	<nnxnp>	{-0}	np	nn	np	nn	np	nn	nn	np	np	nn	nn	nn	nn	nn	np	nn	nn	nn	np	nn	np	np	np	np	nn	np	nn	nn	nn	np	nn	np	np	np	nn	np	nn	np	np	np	nn	nn	np	np	np	np
Marker130300	LG3	<nnxnp>	{-0}	np	nn	np	nn	np	nn	nn	np	np	nn	nn	nn	nn	nn	np	nn	nn	nn	np	nn	np	np	np	np	nn	np	nn	nn	nn	np	nn	np	np	np	nn	np	nn	np	np	np	nn	nn	np	np	np	np
Marker101776	LG3	<lmxll>	{0-}	ll	ll	ll	lm	lm	lm	ll	ll	ll	ll	ll	ll	lm	ll	ll	ll	ll	ll	ll	ll	ll	lm	lm	lm	ll	lm	ll	lm	lm	ll	lm	lm	lm	ll	ll	ll	ll	lm	lm	lm	ll	ll	ll	ll	ll	lm
Marker137370	LG3	<lmxll>	{0-}	ll	ll	ll	lm	lm	lm	ll	ll	ll	ll	ll	ll	lm	ll	ll	ll	ll	ll	ll	ll	ll	lm	lm	lm	ll	lm	ll	lm	lm	ll	lm	lm	lm	ll	ll	ll	ll	lm	lm	lm	ll	ll	ll	ll	ll	lm
Marker51314	LG3	<efxeg>	{00}	eg	ee	eg	ef	fg	ef	ee	eg	eg	ee	ee	ee	ef	ee	eg	ee	ee	ee	eg	ee	eg	fg	fg	fg	ee	fg	ee	ef	ef	eg	ef	fg	fg	eg	ee	eg	ee	fg	fg	fg	ee	ee	eg	eg	eg	fg
Marker70095	LG3	<nnxnp>	{-0}	np	nn	np	nn	np	nn	nn	np	np	nn	nn	nn	nn	nn	np	nn	nn	nn	np	nn	np	np	np	np	nn	np	nn	nn	nn	np	nn	np	np	np	nn	np	nn	np	np	np	nn	nn	np	np	np	np
Marker96428	LG3	<lmxll>	{0-}	ll	ll	ll	lm	lm	lm	ll	ll	ll	ll	ll	ll	lm	ll	ll	ll	ll	ll	ll	ll	ll	lm	lm	lm	ll	lm	ll	lm	lm	ll	lm	lm	lm	ll	ll	ll	ll	lm	lm	lm	ll	ll	ll	ll	ll	lm
Marker55194	LG3	<lmxll>	{0-}	ll	ll	ll	lm	lm	lm	ll	ll	ll	ll	ll	ll	lm	ll	ll	ll	ll	ll	ll	ll	ll	lm	lm	lm	ll	lm	ll	lm	lm	ll	lm	lm	lm	ll	ll	ll	ll	lm	lm	lm	ll	ll	ll	ll	ll	lm
Marker31147	LG3	<efxeg>	{01}	ee	eg	ee	fg	ef	fg	eg	ee	ee	eg	eg	eg	fg	eg	ee	eg	eg	eg	ee	eg	ee	ef	ef	ef	eg	ef	eg	fg	fg	ee	fg	ef	ef	ee	eg	ee	eg	ef	ef	ef	eg	eg	ee	ee	ee	ef
Marker47164	LG3	<lmxll>	{1-}	lm	lm	lm	ll	ll	ll	lm	lm	lm	lm	lm	lm	ll	lm	lm	lm	lm	lm	lm	lm	lm	ll	ll	ll	lm	ll	lm	ll	ll	lm	ll	ll	ll	lm	lm	lm	lm	ll	ll	ll	lm	lm	lm	lm	lm	ll
Marker30397	LG3	<lmxll>	{0-}	ll	ll	ll	lm	lm	lm	ll	ll	ll	ll	ll	ll	lm	ll	ll	ll	ll	ll	ll	ll	ll	lm	lm	lm	ll	lm	ll	lm	lm	ll	lm	lm	lm	ll	ll	ll	ll	lm	lm	lm	ll	ll	ll	ll	ll	lm
Marker18359	LG3	<nnxnp>	{-0}	np	nn	np	nn	np	nn	nn	np	np	nn	nn	nn	nn	nn	np	nn	nn	nn	np	nn	np	np	np	np	nn	np	nn	nn	nn	np	nn	np	np	np	nn	np	nn	np	np	np	nn	nn	np	np	np	np
Marker35356	LG3	<nnxnp>	{-0}	np	nn	np	nn	np	nn	nn	np	np	nn	nn	nn	nn	nn	np	nn	nn	nn	np	nn	np	np	np	np	nn	np	nn	nn	nn	np	nn	np	np	np	nn	np	nn	np	np	np	nn	nn	np	np	np	np
Marker121769	LG3	<lmxll>	{0-}	ll	ll	ll	lm	lm	lm	ll	ll	ll	ll	ll	ll	lm	ll	ll	ll	ll	ll	ll	ll	ll	lm	lm	lm	ll	lm	ll	lm	lm	ll	lm	lm	lm	ll	ll	ll	ll	lm	lm	lm	ll	ll	ll	ll	ll	lm
Marker44837	LG3	<lmxll>	{1-}	lm	lm	lm	ll	ll	ll	lm	lm	lm	lm	lm	lm	ll	lm	lm	lm	lm	lm	lm	lm	lm	ll	ll	ll	lm	ll	lm	ll	ll	lm	ll	ll	ll	lm	lm	lm	lm	ll	ll	ll	lm	lm	lm	lm	lm	ll
Marker183045	LG3	<nnxnp>	{-0}	np	nn	np	nn	np	nn	nn	np	np	nn	nn	nn	nn	nn	np	nn	nn	nn	np	nn	np	np	np	np	nn	np	nn	nn	nn	np	nn	np	np	np	nn	np	nn	np	np	np	nn	nn	np	np	np	np
Marker96458	LG3	<nnxnp>	{-1}	nn	np	nn	np	nn	np	np	nn	nn	np	np	np	np	np	nn	np	np	np	nn	np	nn	nn	nn	nn	np	nn	np	np	np	nn	np	nn	nn	nn	np	nn	np	nn	nn	nn	np	np	nn	nn	nn	nn
Marker21121	LG3	<efxeg>	{01}	ee	eg	ee	fg	ef	fg	eg	ee	ee	eg	eg	eg	fg	eg	ee	eg	eg	eg	ee	eg	ee	ef	ef	ef	eg	ef	eg	fg	fg	ee	fg	ef	ef	ee	eg	ee	eg	ef	ef	ef	eg	eg	ee	ee	ee	ef
Marker34893	LG3	<nnxnp>	{-1}	nn	np	nn	np	nn	np	np	nn	nn	np	np	np	np	np	nn	np	np	np	nn	np	nn	nn	nn	nn	np	nn	np	np	np	nn	np	nn	nn	nn	np	nn	np	nn	nn	nn	np	np	nn	nn	nn	nn
Marker23044	LG3	<nnxnp>	{-0}	np	nn	np	nn	np	nn	nn	np	np	nn	nn	nn	nn	nn	np	nn	nn	nn	np	nn	np	np	np	np	nn	np	nn	nn	nn	np	nn	np	np	np	nn	np	nn	np	np	np	nn	nn	np	np	np	np
Marker86430	LG3	<efxeg>	{00}	eg	ee	eg	ef	fg	ef	ee	eg	eg	ee	ee	ee	ef	ee	eg	ee	ee	ee	eg	ee	eg	fg	fg	fg	ee	fg	ee	ef	ef	eg	ef	fg	fg	eg	ee	eg	ee	fg	fg	fg	ee	ee	eg	eg	eg	fg
Marker175163	LG3	<nnxnp>	{-0}	np	nn	np	nn	np	nn	nn	np	np	nn	nn	nn	nn	nn	np	nn	nn	nn	np	nn	np	np	np	np	nn	np	nn	nn	nn	np	nn	np	np	np	nn	np	nn	np	np	np	nn	nn	np	np	np	np
Marker58381	LG3	<nnxnp>	{-1}	nn	np	nn	np	nn	np	np	nn	nn	np	np	np	np	np	nn	np	np	np	nn	np	nn	nn	nn	nn	np	nn	np	np	np	nn	np	nn	nn	nn	np	nn	np	nn	nn	nn	np	np	nn	nn	nn	nn
Marker21015	LG3	<lmxll>	{1-}	lm	lm	lm	ll	ll	ll	lm	lm	lm	lm	lm	lm	ll	lm	lm	lm	lm	lm	lm	lm	lm	ll	ll	ll	lm	ll	lm	ll	ll	lm	ll	ll	ll	lm	lm	lm	lm	ll	ll	ll	lm	lm	lm	lm	lm	ll
Marker153747	LG3	<nnxnp>	{-0}	np	nn	np	nn	np	nn	nn	np	np	nn	nn	nn	nn	nn	np	nn	nn	nn	np	nn	np	np	np	np	nn	np	nn	nn	nn	np	nn	np	np	np	nn	np	nn	np	np	np	nn	nn	np	np	np	np
Marker93838	LG3	<nnxnp>	{-0}	np	nn	np	nn	np	nn	nn	np	np	nn	nn	nn	nn	nn	np	nn	nn	nn	np	nn	np	np	np	np	nn	np	nn	nn	nn	np	nn	np	np	np	nn	np	nn	np	np	np	nn	nn	np	np	np	np
Marker180266	LG3	<nnxnp>	{-0}	np	nn	np	nn	np	nn	nn	np	np	nn	nn	nn	nn	nn	np	nn	nn	nn	np	nn	np	np	np	np	nn	np	nn	nn	nn	np	nn	np	np	np	nn	np	nn	np	np	np	nn	nn	np	np	np	np
Marker29693	LG3	<lmxll>	{0-}	ll	ll	ll	lm	lm	lm	ll	ll	ll	ll	ll	ll	lm	ll	ll	ll	ll	ll	ll	ll	ll	lm	lm	lm	ll	lm	ll	lm	lm	ll	lm	lm	lm	ll	ll	ll	ll	lm	lm	lm	ll	ll	ll	ll	ll	lm
Marker23127	LG3	<efxeg>	{00}	eg	ee	eg	ef	fg	ef	ee	eg	eg	ee	ee	ee	ef	ee	eg	ee	ee	ee	eg	ee	eg	fg	fg	fg	ee	fg	ee	ef	ef	eg	ef	fg	fg	eg	ee	eg	ee	fg	fg	fg	ee	ee	eg	eg	eg	fg
Marker52359	LG3	<lmxll>	{1-}	lm	lm	lm	ll	ll	ll	lm	lm	lm	lm	lm	lm	ll	lm	lm	lm	lm	lm	lm	lm	lm	ll	ll	ll	lm	ll	lm	ll	ll	lm	ll	ll	ll	lm	lm	lm	lm	ll	ll	ll	lm	lm	lm	lm	lm	ll
Marker8026	LG3	<nnxnp>	{-0}	np	nn	np	nn	np	nn	nn	np	np	nn	nn	nn	nn	nn	np	nn	nn	nn	np	nn	np	np	np	np	nn	np	nn	nn	nn	np	nn	np	np	np	nn	np	nn	np	np	np	nn	nn	np	np	np	np
Marker155984	LG3	<lmxll>	{0-}	ll	ll	ll	lm	lm	lm	ll	ll	ll	ll	ll	ll	lm	ll	ll	ll	ll	ll	ll	ll	ll	lm	lm	lm	ll	lm	ll	lm	lm	ll	lm	lm	lm	ll	ll	ll	ll	lm	lm	lm	ll	ll	ll	ll	ll	lm
Marker37630	LG3	<lmxll>	{0-}	ll	ll	ll	lm	lm	lm	ll	ll	ll	ll	ll	ll	lm	ll	ll	ll	ll	ll	ll	ll	ll	lm	lm	lm	ll	lm	ll	lm	lm	ll	lm	lm	lm	ll	ll	ll	ll	lm	lm	lm	ll	ll	ll	ll	ll	lm
Marker100972	LG3	<lmxll>	{0-}	ll	ll	ll	lm	lm	lm	ll	ll	ll	ll	ll	ll	lm	ll	ll	ll	ll	ll	ll	ll	ll	lm	lm	lm	ll	lm	ll	lm	lm	ll	lm	lm	lm	ll	ll	ll	ll	lm	lm	lm	ll	ll	ll	ll	ll	lm
Marker79832	LG3	<lmxll>	{0-}	ll	ll	ll	lm	lm	lm	ll	ll	ll	ll	ll	ll	lm	ll	ll	ll	ll	ll	ll	ll	ll	lm	lm	lm	ll	lm	ll	lm	lm	ll	lm	lm	lm	ll	ll	ll	ll	lm	lm	lm	ll	ll	ll	ll	ll	lm
Marker63239	LG3	<lmxll>	{0-}	ll	ll	ll	lm	lm	lm	ll	ll	ll	ll	ll	ll	lm	ll	ll	ll	ll	ll	ll	ll	ll	lm	lm	lm	ll	lm	ll	lm	lm	ll	lm	lm	lm	ll	ll	ll	ll	lm	lm	lm	ll	ll	ll	ll	ll	lm
Marker89230	LG3	<lmxll>	{0-}	ll	ll	ll	lm	lm	lm	ll	ll	ll	ll	ll	ll	lm	ll	ll	ll	ll	ll	ll	ll	ll	lm	lm	lm	ll	lm	ll	lm	lm	ll	lm	lm	lm	ll	ll	ll	ll	lm	lm	lm	ll	ll	ll	ll	ll	lm
Marker35123	LG3	<efxeg>	{01}	ee	eg	ee	fg	ef	fg	eg	ee	ee	eg	eg	eg	fg	eg	ee	eg	eg	eg	ee	eg	ee	ef	ef	ef	eg	ef	eg	fg	fg	ee	fg	ef	ef	ee	eg	ee	eg	ef	ef	ef	eg	eg	ee	ee	ee	ef
Marker78685	LG3	<nnxnp>	{-0}	np	nn	np	nn	np	nn	nn	np	np	nn	nn	nn	nn	nn	np	nn	nn	nn	np	nn	np	np	np	np	nn	np	nn	nn	nn	np	nn	np	np	np	nn	np	nn	np	np	np	nn	nn	np	np	np	np
Marker78885	LG3	<nnxnp>	{-1}	nn	np	nn	np	nn	np	np	nn	nn	np	np	np	np	np	nn	np	np	np	nn	np	nn	nn	nn	nn	np	nn	np	np	np	nn	np	nn	nn	nn	np	nn	np	nn	nn	nn	np	np	nn	nn	nn	nn
Marker126363	LG3	<nnxnp>	{-0}	np	nn	np	nn	np	nn	nn	np	np	nn	nn	nn	nn	nn	np	nn	nn	nn	np	nn	np	np	np	np	nn	np	nn	nn	nn	np	nn	np	np	np	nn	np	nn	np	np	np	nn	nn	np	np	np	np
Marker64710	LG3	<efxeg>	{10}	fg	ef	fg	ee	eg	ee	ef	fg	fg	ef	ef	ef	ee	ef	fg	ef	ef	ef	fg	ef	fg	eg	eg	eg	ef	eg	ef	ee	ee	fg	ee	eg	eg	fg	ef	fg	ef	eg	eg	eg	ef	ef	fg	fg	fg	eg
Marker15643	LG3	<hkxhk>	{00}	hk	hh	hk	hk	kk	hk	hh	hk	hk	hh	hh	hh	hk	hh	hk	hh	hh	hh	hk	hh	hk	kk	kk	kk	hh	kk	hh	hk	hk	hk	hk	kk	kk	hk	hh	hk	hh	kk	kk	kk	hh	hh	hk	hk	hk	kk
Marker163811	LG3	<nnxnp>	{-0}	np	nn	np	nn	np	nn	nn	np	np	nn	nn	nn	nn	nn	np	nn	nn	nn	np	nn	np	np	np	np	nn	np	nn	nn	nn	np	nn	np	np	np	nn	np	nn	np	np	np	nn	nn	np	np	np	np
Marker122659	LG3	<nnxnp>	{-1}	nn	np	nn	np	nn	np	np	nn	nn	np	np	np	np	np	nn	np	np	np	nn	np	nn	nn	nn	nn	np	nn	np	np	np	nn	np	nn	nn	nn	np	nn	np	nn	nn	nn	np	np	nn	nn	nn	nn
Marker13691	LG3	<nnxnp>	{-0}	np	nn	np	nn	np	nn	nn	np	np	nn	nn	nn	nn	nn	np	nn	nn	nn	np	nn	np	np	np	np	nn	np	nn	nn	nn	np	nn	np	np	np	nn	np	nn	np	np	np	nn	nn	np	np	np	np
Marker97554	LG3	<nnxnp>	{-0}	np	nn	np	nn	np	nn	nn	np	np	nn	nn	nn	nn	nn	np	nn	nn	nn	np	nn	np	np	np	np	nn	np	nn	nn	nn	np	nn	np	np	np	nn	np	nn	np	np	np	nn	nn	np	np	np	np
Marker103734	LG3	<nnxnp>	{-0}	np	nn	np	nn	np	nn	nn	np	np	nn	nn	nn	nn	nn	np	nn	nn	nn	np	nn	np	np	np	np	nn	np	nn	nn	nn	np	nn	np	np	np	nn	np	nn	np	np	np	nn	nn	np	np	np	np
Marker6911	LG3	<lmxll>	{1-}	lm	lm	lm	ll	ll	ll	lm	lm	lm	lm	lm	lm	ll	lm	lm	lm	lm	lm	lm	lm	lm	ll	ll	ll	lm	ll	lm	ll	ll	lm	ll	ll	ll	lm	lm	lm	lm	ll	ll	ll	lm	lm	lm	lm	lm	ll
Marker157864	LG3	<lmxll>	{0-}	ll	ll	ll	lm	lm	lm	ll	ll	ll	ll	ll	ll	lm	ll	ll	ll	ll	ll	ll	ll	ll	lm	lm	lm	ll	lm	ll	lm	lm	ll	lm	lm	lm	ll	ll	ll	ll	lm	lm	lm	ll	ll	ll	ll	ll	lm
Marker7021	LG3	<lmxll>	{0-}	ll	ll	ll	lm	lm	lm	ll	ll	ll	ll	ll	ll	lm	ll	ll	ll	ll	ll	ll	ll	ll	lm	lm	lm	ll	lm	ll	lm	lm	ll	lm	lm	lm	ll	ll	ll	ll	lm	lm	lm	ll	ll	ll	ll	ll	lm
Marker33055	LG3	<lmxll>	{0-}	ll	ll	ll	lm	lm	lm	ll	ll	ll	ll	ll	ll	lm	ll	ll	ll	ll	ll	ll	ll	ll	lm	lm	lm	ll	lm	ll	lm	lm	ll	lm	lm	lm	ll	ll	ll	ll	lm	lm	lm	ll	ll	ll	ll	ll	lm
Marker141908	LG3	<lmxll>	{0-}	ll	ll	ll	lm	lm	lm	ll	ll	ll	ll	ll	ll	lm	ll	ll	ll	ll	ll	ll	ll	ll	lm	lm	lm	ll	lm	ll	lm	lm	ll	lm	lm	lm	ll	ll	ll	ll	lm	lm	lm	ll	ll	lm	ll	ll	lm
Marker83074	LG3	<lmxll>	{0-}	ll	ll	ll	lm	lm	lm	ll	ll	ll	ll	ll	ll	lm	ll	ll	ll	ll	ll	ll	ll	ll	lm	lm	lm	ll	lm	ll	lm	lm	ll	lm	lm	lm	ll	ll	ll	ll	lm	lm	lm	ll	ll	lm	ll	ll	lm
Marker78300	LG3	<lmxll>	{0-}	ll	ll	ll	lm	lm	lm	ll	ll	ll	ll	ll	ll	lm	ll	ll	ll	ll	ll	ll	ll	ll	lm	lm	lm	ll	lm	ll	lm	lm	ll	lm	lm	lm	ll	ll	ll	ll	lm	lm	lm	ll	ll	lm	ll	ll	lm
Marker64992	LG3	<efxeg>	{00}	eg	ee	eg	ef	fg	ef	ee	eg	eg	ee	ee	ee	ef	ee	eg	ee	ee	ee	eg	ee	eg	fg	fg	fg	ee	fg	ee	ef	ef	eg	ef	fg	fg	eg	ee	eg	ee	fg	fg	fg	ee	ee	fg	eg	eg	fg
Marker96768	LG3	<lmxll>	{0-}	ll	ll	ll	lm	lm	lm	ll	ll	ll	ll	ll	ll	lm	ll	ll	ll	ll	ll	ll	ll	ll	lm	lm	lm	ll	lm	ll	lm	lm	ll	lm	lm	lm	ll	ll	ll	ll	lm	lm	lm	ll	ll	lm	ll	ll	lm
Marker63235	LG3	<nnxnp>	{-0}	np	nn	np	nn	np	nn	nn	np	np	nn	nn	nn	nn	nn	np	nn	nn	nn	np	nn	np	np	np	np	nn	np	nn	nn	nn	np	nn	np	np	np	nn	np	nn	np	np	np	nn	nn	np	np	np	np
Marker60369	LG3	<nnxnp>	{-0}	np	nn	np	nn	np	nn	nn	np	np	nn	nn	nn	nn	nn	np	nn	nn	nn	np	nn	np	np	np	np	nn	np	nn	nn	nn	np	nn	np	np	np	nn	np	nn	np	np	np	nn	nn	np	np	np	np
Marker149832	LG3	<lmxll>	{0-}	ll	ll	ll	lm	lm	lm	ll	ll	ll	ll	ll	ll	lm	ll	ll	ll	ll	ll	ll	ll	ll	lm	lm	lm	ll	lm	ll	lm	lm	ll	lm	lm	lm	ll	ll	ll	ll	lm	lm	lm	ll	ll	lm	ll	ll	lm
Marker132189	LG3	<nnxnp>	{-0}	np	nn	np	nn	np	nn	nn	np	np	nn	nn	nn	nn	nn	np	nn	nn	nn	np	nn	np	np	np	np	nn	np	nn	nn	nn	np	nn	np	np	np	nn	np	nn	np	np	np	nn	nn	np	np	np	np
Marker44113	LG3	<efxeg>	{01}	ee	eg	ee	fg	ef	fg	eg	ee	ee	eg	eg	eg	fg	eg	ee	eg	eg	eg	ee	eg	ee	ef	ef	ef	eg	ef	eg	fg	fg	ee	fg	ef	ef	ee	eg	ee	eg	ef	ef	ef	eg	eg	ef	ee	ee	ef
Marker149950	LG3	<lmxll>	{1-}	lm	lm	lm	ll	ll	ll	lm	lm	lm	lm	lm	lm	ll	lm	lm	lm	lm	lm	lm	lm	lm	ll	ll	ll	lm	ll	lm	ll	ll	lm	ll	ll	ll	lm	lm	lm	lm	ll	ll	ll	lm	lm	ll	lm	lm	ll
Marker177823	LG3	<nnxnp>	{-0}	np	nn	np	nn	np	nn	nn	np	np	nn	nn	nn	nn	nn	np	nn	nn	nn	np	nn	np	np	np	np	nn	np	nn	nn	nn	np	nn	np	np	np	nn	np	nn	np	np	np	nn	nn	np	np	np	np
Marker18497	LG3	<lmxll>	{0-}	ll	ll	ll	lm	lm	lm	ll	ll	ll	ll	ll	ll	lm	ll	ll	ll	ll	ll	ll	ll	ll	lm	lm	lm	ll	lm	ll	lm	lm	ll	lm	lm	lm	ll	ll	ll	ll	lm	lm	lm	ll	ll	lm	ll	ll	lm
Marker49937	LG3	<efxeg>	{00}	eg	ee	eg	ef	fg	ef	ee	eg	eg	ee	ee	ee	ef	ee	eg	ee	ee	ee	eg	ee	eg	fg	fg	fg	ee	fg	ee	ef	ef	eg	ef	fg	fg	eg	ee	eg	ee	fg	fg	fg	ee	ee	fg	eg	eg	fg
Marker24230	LG3	<nnxnp>	{-0}	np	nn	np	nn	np	nn	nn	np	np	nn	nn	nn	nn	nn	np	nn	nn	nn	np	nn	np	np	np	np	nn	np	nn	nn	nn	np	nn	np	np	np	nn	np	nn	np	np	np	nn	nn	np	np	np	np
Marker29688	LG3	<efxeg>	{01}	ee	eg	ee	fg	ef	fg	eg	ee	ee	eg	eg	eg	fg	eg	ee	eg	eg	eg	ee	eg	ee	ef	ef	ef	eg	ef	eg	fg	fg	ee	fg	ef	ef	ee	eg	ee	eg	ef	ef	ef	eg	eg	ee	ee	ee	ef
Marker141642	LG3	<lmxll>	{0-}	ll	ll	ll	lm	lm	lm	ll	ll	ll	ll	ll	ll	lm	ll	ll	ll	ll	ll	ll	ll	ll	lm	lm	lm	ll	lm	ll	lm	lm	ll	lm	lm	lm	ll	ll	ll	ll	lm	lm	lm	ll	ll	ll	ll	ll	lm
Marker51139	LG3	<lmxll>	{0-}	ll	ll	ll	lm	lm	lm	ll	ll	ll	ll	ll	ll	lm	ll	ll	ll	ll	ll	ll	ll	ll	lm	lm	lm	ll	lm	ll	lm	lm	ll	lm	lm	lm	ll	ll	ll	ll	lm	lm	lm	ll	ll	ll	ll	ll	lm
Marker54805	LG3	<nnxnp>	{-1}	nn	np	nn	np	nn	np	np	nn	nn	np	np	np	np	np	nn	np	np	np	nn	np	nn	nn	nn	nn	np	nn	np	np	np	nn	np	nn	nn	nn	np	nn	np	nn	nn	nn	np	np	nn	nn	nn	nn
Marker166983	LG3	<lmxll>	{0-}	ll	ll	ll	lm	lm	lm	ll	ll	ll	ll	ll	ll	lm	ll	ll	ll	ll	ll	ll	ll	ll	lm	lm	lm	ll	lm	ll	lm	lm	ll	lm	lm	lm	ll	ll	ll	ll	lm	lm	lm	ll	ll	ll	ll	ll	lm
Marker106861	LG3	<lmxll>	{0-}	ll	ll	ll	lm	lm	lm	ll	ll	ll	ll	ll	ll	lm	ll	ll	ll	ll	ll	ll	ll	ll	lm	lm	lm	ll	lm	ll	lm	lm	ll	lm	lm	lm	ll	ll	ll	ll	lm	lm	lm	ll	ll	ll	ll	ll	lm
Marker77797	LG3	<hkxhk>	{00}	hk	hh	hk	hk	kk	hk	hh	hk	hk	hh	hh	hh	hk	hh	hk	hh	hh	hh	hk	hh	hk	kk	kk	kk	hh	kk	hh	hk	hk	hk	hk	kk	kk	hk	hh	hk	hh	kk	kk	kk	hh	hh	hk	hk	hk	kk
Marker67787	LG3	<nnxnp>	{-0}	np	nn	np	nn	np	nn	nn	np	np	nn	nn	nn	nn	nn	np	nn	nn	nn	np	nn	np	np	np	np	nn	np	nn	nn	nn	np	nn	np	np	np	nn	np	nn	np	np	np	nn	nn	np	np	np	np
Marker31441	LG3	<nnxnp>	{-0}	np	nn	np	nn	np	nn	nn	np	np	nn	nn	nn	nn	nn	np	nn	nn	nn	np	nn	np	np	np	np	nn	np	nn	nn	nn	np	nn	np	np	np	nn	np	nn	np	np	np	nn	nn	np	np	np	np
Marker37173	LG3	<nnxnp>	{-0}	np	nn	np	nn	np	nn	nn	np	np	nn	nn	nn	nn	nn	np	nn	nn	nn	np	nn	np	np	np	np	nn	np	nn	nn	nn	np	nn	np	np	np	nn	np	nn	np	np	np	nn	nn	np	np	np	np
Marker49745	LG3	<nnxnp>	{-0}	np	nn	np	nn	np	nn	nn	np	np	nn	nn	nn	nn	nn	np	nn	nn	nn	np	nn	np	np	np	np	nn	np	nn	nn	nn	np	nn	np	np	np	nn	np	nn	np	np	np	nn	nn	np	np	np	np
Marker182236	LG3	<nnxnp>	{-0}	np	nn	np	nn	np	nn	nn	np	np	nn	nn	nn	nn	nn	np	nn	nn	nn	np	nn	np	np	np	np	nn	np	nn	nn	nn	np	nn	np	np	np	nn	np	nn	np	np	np	nn	nn	np	np	np	np
Marker183832	LG3	<nnxnp>	{-1}	nn	np	nn	np	nn	np	np	nn	nn	np	np	np	np	np	nn	np	np	np	nn	np	nn	nn	nn	nn	np	nn	np	np	np	nn	np	nn	nn	nn	np	nn	np	nn	nn	nn	np	np	nn	nn	nn	nn
Marker124534	LG3	<nnxnp>	{-0}	np	nn	np	nn	np	nn	nn	np	np	nn	nn	nn	nn	nn	np	nn	nn	nn	np	nn	np	np	np	np	nn	np	nn	nn	nn	np	nn	np	np	np	nn	np	nn	np	np	np	nn	nn	np	np	np	np
Marker58489	LG3	<nnxnp>	{-0}	np	nn	np	nn	np	nn	nn	np	np	nn	nn	nn	nn	nn	np	nn	nn	nn	np	nn	np	np	np	np	nn	np	nn	nn	nn	np	nn	np	np	np	nn	np	nn	np	np	np	nn	nn	np	np	np	np
Marker103812	LG3	<nnxnp>	{-0}	np	nn	np	nn	np	nn	nn	np	np	nn	nn	nn	nn	nn	np	nn	nn	nn	np	nn	np	np	np	np	nn	np	nn	nn	nn	np	nn	np	np	np	nn	np	nn	np	np	np	nn	nn	np	np	np	np
Marker115757	LG3	<nnxnp>	{-0}	np	nn	np	nn	np	nn	nn	np	np	nn	nn	nn	nn	nn	np	nn	nn	nn	np	nn	np	np	np	np	nn	np	nn	nn	nn	np	nn	np	np	np	nn	np	nn	np	np	np	nn	nn	np	np	np	np
Marker28040	LG3	<nnxnp>	{-0}	np	nn	np	nn	np	nn	nn	np	np	nn	nn	nn	nn	nn	np	nn	nn	nn	np	nn	np	np	np	np	nn	np	nn	nn	nn	np	nn	np	np	np	nn	np	nn	np	np	np	nn	nn	np	np	np	np
Marker105602	LG3	<nnxnp>	{-0}	np	nn	np	nn	np	nn	nn	np	np	nn	nn	nn	nn	nn	np	nn	nn	nn	np	nn	np	np	np	np	nn	np	nn	nn	nn	np	nn	np	np	np	nn	np	nn	np	np	np	nn	nn	np	np	np	np
Marker135510	LG3	<lmxll>	{0-}	ll	ll	ll	lm	lm	lm	ll	ll	ll	ll	ll	ll	lm	ll	ll	ll	ll	ll	ll	ll	ll	lm	lm	lm	ll	lm	ll	lm	lm	ll	lm	lm	lm	ll	ll	ll	ll	lm	lm	lm	ll	ll	lm	ll	ll	lm
Marker134910	LG3	<lmxll>	{0-}	ll	ll	ll	lm	lm	lm	ll	ll	ll	ll	ll	ll	lm	ll	ll	ll	ll	ll	ll	ll	ll	lm	lm	lm	ll	lm	ll	lm	lm	ll	lm	lm	lm	ll	ll	ll	ll	lm	lm	lm	ll	ll	lm	ll	ll	lm
Marker174868	LG3	<lmxll>	{0-}	ll	ll	ll	lm	lm	lm	ll	ll	ll	ll	ll	ll	lm	ll	ll	ll	ll	ll	ll	ll	ll	lm	lm	lm	ll	lm	ll	lm	lm	ll	lm	lm	lm	ll	ll	ll	ll	lm	lm	lm	ll	ll	lm	ll	ll	lm
Marker51175	LG3	<lmxll>	{0-}	ll	ll	ll	lm	lm	lm	ll	ll	ll	ll	ll	ll	lm	ll	ll	ll	ll	ll	ll	ll	ll	lm	lm	lm	ll	lm	ll	lm	lm	ll	lm	lm	lm	ll	ll	ll	ll	lm	lm	lm	ll	ll	lm	ll	ll	lm
Marker71507	LG3	<lmxll>	{0-}	ll	ll	ll	lm	lm	lm	ll	ll	ll	ll	ll	ll	lm	ll	ll	ll	ll	ll	ll	ll	ll	lm	lm	lm	ll	lm	ll	lm	lm	ll	lm	lm	lm	ll	ll	ll	ll	lm	lm	lm	ll	ll	lm	ll	ll	lm
Marker104129	LG3	<lmxll>	{0-}	ll	ll	ll	lm	lm	lm	ll	ll	ll	ll	ll	ll	lm	ll	ll	ll	ll	ll	ll	ll	ll	lm	lm	lm	ll	lm	ll	lm	lm	ll	lm	lm	lm	ll	ll	ll	ll	lm	lm	lm	ll	ll	lm	ll	ll	lm
Marker30277	LG3	<lmxll>	{0-}	ll	ll	ll	lm	lm	lm	ll	ll	ll	ll	ll	ll	lm	ll	ll	ll	ll	ll	ll	ll	ll	lm	lm	lm	ll	lm	ll	lm	lm	ll	lm	lm	lm	ll	ll	ll	ll	lm	lm	lm	ll	ll	ll	ll	ll	lm
Marker156694	LG3	<hkxhk>	{10}	kk	hk	kk	hh	hk	hh	hk	kk	kk	hk	hk	hk	hh	hk	kk	hk	hk	hk	kk	hk	kk	hk	hk	hk	hk	hk	hk	hh	hh	kk	hh	hk	hk	kk	hk	kk	hk	hk	hk	hk	hk	hk	kk	kk	kk	hk
Marker48361	LG3	<nnxnp>	{-0}	np	nn	np	nn	np	nn	nn	np	np	nn	nn	nn	nn	nn	np	nn	nn	nn	np	nn	np	np	np	np	nn	np	nn	nn	nn	np	nn	np	np	np	nn	np	nn	np	np	np	nn	nn	np	np	np	np
Marker79178	LG3	<nnxnp>	{-0}	np	nn	np	nn	np	nn	nn	np	np	nn	nn	nn	nn	nn	np	nn	nn	nn	np	nn	np	np	np	np	nn	np	nn	nn	nn	np	nn	np	np	np	nn	np	nn	np	np	np	nn	nn	np	np	np	np
Marker31738	LG3	<nnxnp>	{-0}	np	nn	np	nn	np	nn	nn	np	np	nn	nn	nn	nn	nn	np	nn	nn	nn	np	nn	np	np	np	np	nn	np	nn	nn	nn	np	nn	np	np	np	nn	np	nn	np	np	np	nn	nn	np	np	np	np
Marker112701	LG3	<nnxnp>	{-0}	np	nn	np	nn	np	nn	nn	np	np	nn	nn	nn	nn	nn	np	nn	nn	nn	np	nn	np	np	np	np	nn	np	nn	nn	nn	np	nn	np	np	np	nn	np	nn	np	np	np	nn	nn	np	np	np	np
Marker28028	LG3	<nnxnp>	{-0}	np	nn	np	nn	np	nn	nn	np	np	nn	nn	nn	nn	nn	np	nn	nn	nn	np	nn	np	np	np	np	nn	np	nn	nn	nn	np	nn	np	np	np	nn	np	nn	np	np	np	nn	nn	np	np	np	np
Marker59940	LG3	<nnxnp>	{-0}	np	nn	np	nn	np	nn	nn	np	np	nn	nn	nn	nn	nn	np	nn	nn	nn	np	nn	np	np	np	np	nn	np	nn	nn	nn	np	nn	np	np	np	nn	np	nn	np	np	np	nn	nn	np	np	np	np
Marker129955	LG3	<nnxnp>	{-0}	np	nn	np	nn	np	nn	nn	np	np	nn	nn	nn	nn	nn	np	nn	nn	nn	np	nn	np	np	np	np	nn	np	nn	nn	nn	np	nn	np	np	np	nn	np	nn	np	np	np	nn	nn	np	np	np	np
Marker160106	LG3	<nnxnp>	{-0}	np	nn	np	nn	np	nn	nn	np	np	nn	nn	nn	nn	nn	np	nn	nn	nn	np	nn	np	np	np	np	nn	np	nn	nn	nn	np	nn	np	np	np	nn	np	nn	np	np	np	nn	nn	np	np	np	np
Marker39275	LG3	<nnxnp>	{-0}	np	nn	np	nn	np	nn	nn	np	np	nn	nn	nn	nn	nn	np	nn	nn	nn	np	nn	np	np	np	np	nn	np	nn	nn	nn	np	nn	np	np	np	nn	np	nn	np	np	np	nn	nn	np	np	np	np
Marker60469	LG3	<nnxnp>	{-1}	nn	np	nn	np	nn	np	np	nn	nn	np	np	np	np	np	nn	np	np	np	nn	np	nn	nn	nn	nn	np	nn	np	np	np	nn	np	nn	nn	nn	np	nn	np	nn	nn	nn	np	np	nn	nn	nn	nn
Marker51095	LG3	<nnxnp>	{-0}	np	nn	np	nn	np	nn	nn	np	np	nn	nn	nn	nn	nn	np	nn	nn	nn	np	nn	np	np	np	np	nn	np	nn	nn	nn	np	nn	np	np	np	nn	np	nn	np	np	np	nn	nn	np	np	np	np
Marker165949	LG3	<nnxnp>	{-0}	np	nn	np	nn	np	nn	nn	np	np	nn	nn	nn	nn	nn	np	nn	nn	nn	np	nn	np	np	np	np	nn	np	nn	nn	nn	np	nn	np	np	np	nn	np	nn	np	np	np	nn	nn	np	np	np	np
Marker160478	LG3	<nnxnp>	{-0}	np	nn	np	nn	np	nn	nn	np	np	nn	nn	nn	nn	nn	np	nn	nn	nn	np	nn	np	np	np	np	nn	np	nn	nn	nn	np	nn	np	np	np	nn	np	nn	np	np	np	nn	nn	np	np	np	np
Marker102458	LG3	<nnxnp>	{-0}	np	nn	np	nn	np	nn	nn	np	np	nn	nn	nn	nn	nn	np	nn	nn	nn	np	nn	np	np	np	np	nn	np	nn	nn	nn	np	nn	np	np	np	nn	np	nn	np	np	np	nn	nn	np	np	np	np
Marker76390	LG3	<lmxll>	{0-}	ll	ll	lm	lm	lm	lm	ll	ll	ll	ll	ll	ll	lm	ll	ll	ll	ll	ll	ll	ll	ll	lm	lm	lm	ll	lm	ll	lm	lm	ll	lm	lm	lm	ll	ll	ll	ll	lm	lm	lm	ll	ll	ll	ll	ll	lm
Marker69537	LG3	<lmxll>	{0-}	ll	ll	lm	lm	lm	lm	ll	ll	ll	ll	ll	ll	lm	ll	ll	ll	ll	ll	ll	ll	ll	lm	lm	lm	ll	lm	ll	lm	lm	ll	lm	lm	lm	ll	ll	ll	ll	lm	lm	lm	ll	ll	ll	ll	ll	lm
Marker73150	LG3	<lmxll>	{0-}	ll	ll	lm	lm	lm	lm	ll	ll	ll	ll	ll	ll	lm	ll	ll	ll	ll	ll	ll	ll	ll	lm	lm	lm	ll	lm	ll	lm	lm	ll	lm	lm	lm	ll	ll	ll	ll	lm	lm	lm	ll	ll	ll	ll	ll	lm
Marker41122	LG3	<lmxll>	{0-}	ll	ll	lm	ll	lm	lm	ll	ll	ll	ll	ll	ll	lm	ll	ll	ll	ll	ll	ll	ll	ll	lm	lm	lm	ll	lm	ll	lm	lm	ll	lm	lm	lm	ll	ll	ll	ll	lm	lm	lm	ll	ll	lm	ll	ll	lm
Marker184144	LG3	<lmxll>	{0-}	ll	ll	lm	ll	lm	lm	ll	ll	ll	ll	ll	ll	lm	ll	ll	ll	ll	ll	ll	ll	ll	lm	lm	lm	ll	lm	ll	lm	lm	ll	lm	lm	lm	ll	ll	ll	ll	lm	lm	lm	ll	ll	lm	ll	ll	lm
Marker61383	LG3	<lmxll>	{1-}	lm	lm	ll	lm	ll	ll	lm	lm	lm	lm	lm	lm	ll	lm	lm	lm	lm	lm	lm	lm	lm	ll	ll	ll	lm	ll	lm	ll	ll	lm	ll	ll	ll	lm	lm	lm	lm	ll	ll	ll	lm	lm	ll	lm	lm	ll
Marker64911	LG3	<lmxll>	{0-}	ll	ll	lm	ll	lm	lm	ll	ll	ll	ll	ll	ll	lm	ll	ll	ll	ll	ll	ll	ll	ll	lm	lm	lm	ll	lm	ll	lm	lm	ll	lm	lm	lm	ll	ll	ll	ll	lm	lm	lm	ll	ll	lm	ll	ll	lm
Marker65864	LG3	<lmxll>	{0-}	ll	ll	lm	ll	lm	lm	ll	ll	ll	ll	ll	ll	lm	ll	ll	ll	ll	ll	ll	ll	ll	lm	lm	lm	ll	lm	ll	lm	lm	ll	lm	lm	lm	ll	ll	ll	ll	lm	lm	lm	ll	ll	lm	ll	ll	lm
Marker108724	LG3	<lmxll>	{1-}	lm	lm	ll	lm	ll	ll	lm	lm	lm	lm	lm	lm	ll	lm	lm	lm	lm	lm	lm	lm	lm	ll	ll	ll	lm	ll	lm	ll	ll	lm	ll	ll	ll	lm	lm	lm	lm	ll	ll	ll	lm	lm	ll	lm	lm	ll
Marker91305	LG3	<lmxll>	{0-}	ll	ll	lm	ll	lm	lm	ll	ll	ll	ll	ll	ll	lm	ll	ll	ll	ll	ll	ll	ll	ll	lm	lm	lm	ll	lm	ll	lm	lm	ll	lm	lm	lm	ll	ll	ll	ll	lm	lm	lm	ll	ll	lm	ll	ll	lm
Marker54522	LG3	<lmxll>	{1-}	lm	lm	ll	lm	ll	ll	lm	lm	lm	lm	lm	lm	ll	lm	lm	lm	lm	lm	lm	lm	lm	ll	ll	ll	lm	ll	lm	ll	ll	lm	ll	ll	ll	lm	lm	lm	lm	ll	ll	ll	lm	lm	ll	lm	lm	ll
Marker49188	LG3	<lmxll>	{0-}	ll	ll	lm	ll	lm	lm	ll	ll	ll	ll	ll	ll	lm	ll	ll	ll	ll	ll	ll	ll	ll	lm	lm	lm	ll	lm	ll	lm	lm	ll	lm	lm	lm	ll	ll	ll	ll	lm	lm	lm	ll	ll	lm	ll	ll	lm
Marker55070	LG3	<lmxll>	{0-}	ll	ll	lm	ll	lm	lm	ll	ll	ll	ll	ll	ll	lm	ll	ll	ll	ll	ll	ll	ll	ll	lm	lm	lm	ll	lm	ll	lm	lm	ll	lm	lm	lm	ll	ll	ll	ll	lm	lm	lm	ll	ll	lm	ll	ll	lm
Marker25497	LG3	<efxeg>	{01}	ee	eg	ef	eg	ef	fg	eg	ee	ee	eg	eg	eg	fg	eg	ee	eg	eg	eg	ee	eg	ee	ef	ef	ef	eg	ef	eg	fg	fg	ee	fg	ef	ef	ee	eg	ee	eg	ef	ef	ef	eg	eg	ef	ee	ee	ef
Marker13729	LG3	<efxeg>	{11}	ef	fg	ee	fg	ee	eg	fg	ef	ef	fg	fg	fg	eg	fg	ef	fg	fg	fg	ef	fg	ef	ee	ee	ee	fg	ee	fg	eg	eg	ef	eg	ee	ee	ef	fg	ef	fg	ee	ee	ee	fg	fg	ee	ef	ef	ee
Marker155209	LG3	<nnxnp>	{-1}	nn	np	nn	np	nn	np	np	nn	nn	np	np	np	np	np	nn	np	np	np	nn	np	nn	nn	nn	nn	np	nn	np	np	np	nn	np	nn	nn	nn	np	nn	np	nn	nn	nn	np	np	nn	nn	nn	nn
Marker87185	LG3	<nnxnp>	{-1}	nn	np	nn	np	nn	np	np	nn	nn	np	np	np	np	np	nn	np	np	np	nn	np	nn	nn	nn	nn	np	nn	np	np	np	nn	np	nn	nn	nn	np	nn	np	nn	nn	nn	np	np	nn	nn	nn	nn
Marker99434	LG3	<lmxll>	{0-}	ll	ll	lm	ll	lm	lm	ll	ll	ll	ll	ll	ll	lm	ll	ll	ll	ll	ll	ll	ll	ll	lm	lm	lm	ll	lm	ll	lm	lm	ll	lm	lm	lm	ll	ll	ll	ll	lm	lm	lm	ll	ll	lm	ll	ll	lm
Marker75209	LG3	<lmxll>	{0-}	ll	ll	lm	ll	lm	lm	ll	ll	ll	ll	ll	ll	lm	ll	ll	ll	ll	ll	ll	ll	ll	lm	lm	lm	ll	lm	ll	lm	lm	ll	lm	lm	lm	ll	ll	ll	ll	lm	lm	lm	ll	ll	lm	ll	ll	lm
Marker22891	LG3	<nnxnp>	{-0}	np	nn	np	nn	np	nn	nn	np	np	nn	nn	nn	nn	nn	np	nn	nn	nn	np	nn	np	np	np	np	nn	np	nn	nn	nn	np	nn	np	np	np	nn	np	nn	np	np	np	nn	nn	np	np	np	np
Marker92024	LG3	<nnxnp>	{-0}	np	nn	np	nn	np	nn	nn	np	np	nn	nn	nn	nn	nn	np	nn	nn	nn	np	nn	np	np	np	np	nn	np	nn	nn	nn	np	nn	np	np	np	nn	np	nn	np	np	np	nn	nn	np	np	np	np
Marker149759	LG3	<nnxnp>	{-0}	np	nn	np	nn	np	nn	nn	np	np	nn	nn	nn	nn	nn	np	nn	nn	nn	np	nn	np	np	np	np	nn	np	nn	nn	nn	np	nn	np	np	np	nn	np	nn	np	np	np	nn	nn	np	np	np	np
Marker40854	LG3	<nnxnp>	{-0}	np	nn	np	nn	np	nn	nn	np	np	nn	nn	nn	nn	nn	np	nn	nn	nn	np	nn	np	np	np	np	nn	np	nn	nn	nn	np	nn	np	np	np	nn	np	nn	np	np	np	nn	nn	np	np	np	np
Marker35507	LG3	<nnxnp>	{-1}	nn	np	nn	np	nn	np	np	nn	nn	np	np	np	np	np	nn	np	np	np	nn	np	nn	nn	nn	nn	np	nn	np	np	np	nn	np	nn	nn	nn	np	nn	np	nn	nn	nn	np	np	nn	nn	nn	nn
Marker125222	LG3	<nnxnp>	{-0}	np	nn	np	nn	np	nn	nn	np	np	nn	nn	nn	nn	nn	np	nn	nn	nn	np	nn	np	np	np	np	nn	np	nn	nn	nn	np	nn	np	np	np	nn	np	nn	np	np	np	nn	nn	np	np	np	np
Marker38589	LG3	<nnxnp>	{-0}	np	nn	np	nn	np	nn	nn	np	np	nn	nn	nn	nn	nn	np	nn	nn	nn	np	nn	np	np	np	np	nn	np	nn	nn	nn	np	nn	np	np	np	nn	np	nn	np	np	np	nn	nn	np	np	np	np
Marker161418	LG3	<lmxll>	{1-}	lm	lm	ll	lm	ll	ll	lm	lm	lm	lm	lm	lm	ll	lm	lm	lm	lm	lm	lm	lm	lm	ll	ll	ll	lm	ll	lm	ll	ll	lm	ll	ll	ll	lm	lm	lm	lm	ll	ll	ll	lm	lm	ll	lm	lm	ll
Marker130226	LG3	<lmxll>	{0-}	ll	ll	lm	ll	lm	lm	ll	ll	ll	ll	ll	ll	lm	ll	ll	ll	ll	ll	ll	ll	ll	lm	lm	lm	ll	lm	ll	lm	lm	ll	lm	lm	lm	ll	ll	ll	ll	lm	lm	lm	ll	ll	lm	ll	ll	lm
Marker146161	LG3	<lmxll>	{1-}	lm	lm	ll	lm	ll	ll	lm	lm	lm	lm	lm	lm	ll	lm	lm	lm	lm	lm	lm	lm	lm	ll	ll	ll	lm	ll	lm	ll	ll	lm	ll	ll	ll	lm	lm	lm	lm	ll	ll	ll	lm	lm	ll	lm	lm	ll
Marker34825	LG3	<lmxll>	{1-}	lm	lm	ll	lm	ll	ll	lm	lm	lm	lm	lm	lm	ll	lm	lm	lm	lm	lm	lm	lm	lm	ll	ll	ll	lm	ll	lm	ll	ll	lm	ll	ll	ll	lm	lm	lm	lm	ll	ll	ll	lm	lm	ll	lm	lm	ll
Marker20190	LG3	<lmxll>	{1-}	lm	lm	ll	lm	ll	ll	lm	lm	lm	lm	lm	lm	ll	lm	lm	lm	lm	lm	lm	lm	lm	ll	ll	ll	lm	ll	lm	ll	ll	lm	ll	ll	ll	lm	lm	lm	lm	ll	ll	ll	lm	lm	ll	lm	lm	ll
Marker109028	LG3	<lmxll>	{1-}	lm	lm	ll	lm	ll	ll	lm	lm	lm	lm	lm	lm	ll	lm	lm	lm	lm	lm	lm	lm	lm	ll	ll	ll	lm	ll	lm	ll	ll	lm	ll	ll	ll	lm	lm	lm	lm	ll	ll	ll	lm	lm	ll	lm	lm	ll
Marker26108	LG3	<nnxnp>	{-0}	np	nn	np	nn	np	nn	nn	np	np	nn	nn	nn	nn	nn	np	nn	nn	nn	np	nn	np	np	np	np	nn	np	nn	nn	nn	np	nn	np	np	np	nn	np	nn	np	np	np	nn	nn	np	np	np	np
Marker45175	LG3	<nnxnp>	{-0}	np	nn	np	nn	np	nn	nn	np	np	nn	nn	nn	nn	nn	np	nn	nn	nn	np	nn	np	np	np	np	nn	np	nn	nn	nn	np	nn	np	np	np	nn	np	nn	np	np	np	nn	nn	np	np	np	np
Marker171831	LG3	<hkxhk>	{01}	hh	hk	hk	hk	hk	kk	hk	hh	hh	hk	hk	hk	kk	hk	hh	hk	hk	hk	hh	hk	hh	hk	hk	hk	hk	hk	hk	kk	kk	hh	kk	hk	hk	hh	hk	hh	hk	hk	hk	hk	hk	hk	hk	hh	hh	hk
Marker112382	LG3	<nnxnp>	{-1}	nn	np	nn	np	nn	np	np	nn	nn	np	np	np	np	np	nn	np	np	np	nn	np	nn	nn	nn	nn	np	nn	np	np	np	nn	np	nn	nn	nn	np	nn	np	nn	nn	nn	np	np	nn	nn	nn	nn
Marker20173	LG3	<nnxnp>	{-1}	nn	np	nn	np	nn	np	np	nn	nn	np	np	np	np	np	nn	np	np	np	nn	np	nn	nn	nn	nn	np	nn	np	np	np	nn	np	nn	nn	nn	np	nn	np	nn	nn	nn	np	np	nn	nn	nn	nn
Marker64001	LG3	<lmxll>	{1-}	lm	lm	ll	lm	ll	ll	lm	lm	lm	lm	lm	lm	ll	lm	lm	lm	lm	lm	lm	lm	lm	ll	ll	ll	lm	ll	lm	ll	ll	lm	ll	ll	ll	lm	lm	lm	lm	ll	ll	ll	lm	lm	ll	lm	lm	ll
Marker55991	LG3	<nnxnp>	{-1}	nn	np	nn	np	nn	np	np	nn	nn	np	np	np	np	np	nn	np	np	np	nn	np	nn	nn	nn	nn	np	nn	np	np	np	nn	np	nn	nn	nn	np	nn	np	nn	nn	nn	np	np	nn	nn	nn	nn
Marker94928	LG3	<lmxll>	{0-}	ll	ll	lm	ll	lm	lm	ll	ll	ll	ll	ll	ll	lm	ll	ll	ll	ll	ll	ll	ll	ll	lm	lm	lm	ll	lm	ll	lm	lm	ll	lm	lm	lm	ll	ll	ll	ll	lm	lm	lm	ll	ll	lm	ll	ll	lm
Marker24531	LG3	<lmxll>	{1-}	lm	lm	ll	lm	ll	ll	lm	lm	lm	lm	lm	lm	ll	lm	lm	lm	lm	lm	lm	lm	lm	ll	ll	ll	lm	ll	lm	ll	ll	lm	ll	ll	ll	lm	lm	lm	lm	ll	ll	ll	lm	lm	ll	lm	lm	ll
Marker74479	LG3	<nnxnp>	{-0}	np	nn	np	nn	np	nn	nn	np	np	nn	nn	nn	nn	nn	np	nn	nn	nn	np	nn	np	np	np	np	nn	np	nn	nn	nn	np	nn	np	np	np	nn	np	nn	np	np	np	nn	nn	np	np	np	np
Marker101639	LG3	<nnxnp>	{-0}	np	nn	np	nn	np	nn	nn	np	np	nn	nn	nn	nn	nn	np	nn	nn	nn	np	nn	np	np	np	np	nn	np	nn	nn	nn	np	nn	np	np	np	nn	np	nn	np	np	np	nn	nn	np	np	np	np
Marker40168	LG3	<lmxll>	{0-}	ll	ll	lm	ll	lm	lm	ll	ll	ll	ll	ll	ll	lm	ll	ll	ll	ll	ll	ll	ll	ll	lm	lm	lm	ll	lm	ll	lm	lm	ll	lm	lm	lm	ll	ll	ll	ll	lm	lm	lm	ll	ll	lm	ll	ll	lm
Marker45188	LG3	<efxeg>	{01}	ee	eg	ef	eg	ef	fg	eg	ee	ee	eg	eg	eg	fg	eg	ee	eg	eg	eg	ee	eg	ee	ef	ef	ef	eg	ef	eg	fg	fg	ee	fg	ef	ef	ee	eg	ee	eg	ef	ef	ef	eg	eg	ef	ee	ee	ef
Marker70049	LG3	<lmxll>	{0-}	ll	ll	lm	ll	lm	lm	ll	ll	ll	ll	ll	ll	lm	ll	ll	ll	ll	ll	ll	ll	ll	lm	lm	lm	ll	lm	ll	lm	lm	ll	lm	lm	lm	ll	ll	ll	ll	lm	lm	lm	ll	ll	lm	ll	ll	lm
Marker104604	LG3	<lmxll>	{1-}	lm	lm	ll	lm	ll	ll	lm	lm	lm	lm	lm	lm	ll	lm	lm	lm	lm	lm	lm	lm	lm	ll	ll	ll	lm	ll	lm	ll	ll	lm	ll	ll	ll	lm	lm	lm	lm	ll	ll	ll	lm	lm	ll	lm	lm	ll
Marker34040	LG3	<lmxll>	{1-}	lm	lm	ll	lm	ll	ll	lm	lm	lm	lm	lm	lm	ll	lm	lm	lm	lm	lm	lm	lm	lm	ll	ll	ll	lm	ll	lm	ll	ll	lm	ll	ll	ll	lm	lm	lm	lm	ll	ll	ll	lm	lm	ll	lm	lm	ll
Marker69224	LG3	<nnxnp>	{-0}	np	nn	np	nn	np	nn	nn	np	np	nn	nn	nn	nn	nn	np	nn	nn	nn	np	nn	np	np	np	np	nn	np	nn	nn	nn	np	nn	np	np	np	nn	np	nn	np	np	np	nn	nn	np	np	np	np
Marker23025	LG3	<lmxll>	{0-}	ll	ll	lm	ll	lm	lm	ll	ll	ll	ll	ll	ll	lm	ll	ll	ll	ll	ll	ll	ll	ll	lm	lm	lm	ll	lm	ll	lm	lm	ll	lm	lm	lm	ll	ll	ll	ll	lm	lm	lm	ll	ll	lm	ll	ll	lm
Marker32881	LG3	<lmxll>	{0-}	ll	ll	lm	ll	lm	lm	ll	ll	ll	ll	ll	ll	lm	ll	ll	ll	ll	ll	ll	ll	ll	lm	lm	lm	ll	lm	ll	lm	lm	ll	lm	lm	lm	ll	ll	ll	ll	lm	lm	lm	ll	ll	lm	ll	ll	lm
Marker16586	LG3	<lmxll>	{1-}	lm	lm	ll	lm	ll	ll	lm	lm	lm	lm	lm	lm	ll	lm	lm	lm	lm	lm	lm	lm	lm	ll	ll	ll	lm	ll	lm	ll	ll	lm	ll	ll	ll	lm	lm	lm	lm	ll	ll	ll	lm	lm	ll	lm	lm	ll
Marker32290	LG3	<lmxll>	{1-}	lm	lm	ll	lm	ll	ll	lm	lm	lm	lm	lm	lm	ll	lm	lm	lm	lm	lm	lm	lm	lm	ll	ll	ll	lm	ll	lm	ll	ll	lm	ll	ll	ll	lm	lm	lm	lm	ll	ll	ll	lm	lm	ll	lm	lm	ll
Marker19023	LG3	<lmxll>	{1-}	lm	lm	ll	lm	ll	ll	lm	lm	lm	lm	lm	lm	ll	lm	lm	lm	lm	lm	lm	lm	lm	ll	ll	ll	lm	ll	lm	ll	ll	lm	ll	ll	ll	lm	lm	lm	lm	ll	ll	ll	lm	lm	ll	lm	lm	ll
Marker67023	LG3	<lmxll>	{1-}	lm	lm	ll	lm	ll	ll	lm	lm	lm	lm	lm	lm	ll	lm	lm	lm	lm	lm	lm	lm	lm	ll	ll	ll	lm	ll	lm	ll	ll	lm	ll	ll	ll	lm	lm	lm	lm	ll	ll	ll	lm	lm	ll	lm	lm	ll
Marker154663	LG3	<lmxll>	{1-}	lm	lm	ll	lm	ll	ll	lm	lm	lm	lm	lm	lm	ll	lm	lm	lm	lm	lm	lm	lm	lm	ll	ll	ll	lm	ll	lm	ll	ll	lm	ll	ll	ll	lm	lm	lm	lm	ll	ll	ll	lm	lm	ll	lm	lm	ll
Marker132862	LG3	<hkxhk>	{11}	hk	kk	hh	kk	hh	hk	kk	hk	hk	kk	kk	kk	hk	kk	hk	kk	kk	kk	hk	kk	hk	hh	hh	hh	kk	hh	kk	hk	hk	hk	hk	hh	hh	hk	kk	hk	kk	hh	hh	hh	kk	kk	hh	hk	hk	hh
Marker108729	LG3	<nnxnp>	{-0}	np	nn	np	nn	np	nn	nn	np	np	nn	nn	nn	nn	nn	np	nn	nn	nn	np	nn	np	np	np	np	nn	np	nn	nn	nn	np	nn	np	np	np	nn	np	nn	np	np	np	nn	nn	np	np	np	np
Marker71456	LG3	<nnxnp>	{-0}	np	nn	np	nn	np	nn	nn	np	np	nn	nn	nn	nn	nn	np	nn	nn	nn	np	nn	np	np	np	np	nn	np	nn	nn	nn	np	nn	np	np	np	nn	np	nn	np	np	np	nn	nn	np	np	np	np
Marker52647	LG3	<nnxnp>	{-0}	np	nn	np	nn	np	nn	nn	np	np	nn	nn	nn	nn	nn	np	nn	nn	nn	np	nn	np	np	np	np	nn	np	nn	nn	nn	np	nn	np	np	np	nn	np	nn	np	np	np	nn	nn	np	np	np	np
Marker57198	LG3	<lmxll>	{1-}	lm	lm	ll	lm	ll	ll	lm	lm	lm	lm	lm	lm	ll	lm	lm	lm	lm	lm	lm	lm	lm	ll	ll	ll	lm	ll	lm	ll	ll	lm	ll	ll	ll	lm	lm	lm	lm	ll	ll	ll	lm	lm	ll	lm	lm	ll
Marker17822	LG3	<lmxll>	{0-}	ll	ll	lm	ll	lm	lm	ll	ll	ll	ll	ll	ll	lm	ll	ll	ll	ll	ll	ll	ll	ll	lm	lm	lm	ll	lm	ll	lm	lm	ll	lm	lm	lm	ll	ll	ll	ll	lm	lm	lm	ll	ll	lm	ll	ll	lm
Marker52185	LG3	<lmxll>	{1-}	lm	lm	ll	lm	ll	ll	lm	lm	lm	lm	lm	lm	ll	lm	lm	lm	lm	lm	lm	lm	lm	ll	ll	ll	lm	ll	lm	ll	ll	lm	ll	ll	ll	lm	lm	lm	lm	ll	ll	ll	lm	lm	ll	lm	lm	ll
Marker38160	LG3	<lmxll>	{1-}	lm	lm	ll	lm	ll	ll	lm	lm	lm	lm	lm	lm	ll	lm	lm	lm	lm	lm	lm	lm	lm	ll	ll	ll	lm	ll	lm	ll	ll	lm	ll	ll	ll	lm	lm	lm	lm	ll	ll	ll	lm	lm	ll	lm	lm	ll
Marker58995	LG3	<lmxll>	{1-}	lm	lm	ll	lm	ll	ll	lm	lm	lm	lm	lm	lm	ll	lm	lm	lm	lm	lm	lm	lm	lm	ll	ll	ll	lm	ll	lm	ll	ll	lm	ll	ll	ll	lm	lm	lm	lm	ll	ll	ll	lm	lm	ll	lm	lm	ll
Marker85053	LG3	<lmxll>	{0-}	ll	ll	lm	ll	lm	lm	ll	ll	ll	ll	ll	ll	lm	ll	ll	ll	ll	ll	ll	ll	ll	lm	lm	lm	ll	lm	ll	lm	lm	ll	lm	lm	lm	ll	ll	ll	ll	lm	lm	lm	ll	ll	lm	ll	ll	lm
Marker16475	LG3	<lmxll>	{1-}	lm	lm	ll	lm	ll	ll	lm	lm	lm	lm	lm	lm	ll	lm	lm	lm	lm	lm	lm	lm	lm	ll	ll	ll	lm	ll	lm	ll	ll	lm	ll	ll	ll	lm	lm	lm	lm	ll	ll	ll	lm	lm	ll	lm	lm	ll
Marker172635	LG3	<lmxll>	{1-}	lm	lm	ll	lm	ll	ll	lm	lm	lm	lm	lm	lm	ll	lm	lm	lm	lm	lm	lm	lm	lm	ll	ll	ll	lm	ll	lm	ll	ll	lm	ll	ll	ll	lm	lm	lm	lm	ll	ll	ll	lm	lm	ll	lm	lm	ll
Marker19686	LG3	<efxeg>	{10}	fg	ef	eg	ef	eg	ee	ef	fg	fg	ef	ef	ef	ee	ef	fg	ef	ef	ef	fg	ef	fg	eg	eg	eg	ef	eg	ef	ee	ee	fg	ee	eg	eg	fg	ef	fg	ef	eg	eg	eg	ef	ef	eg	fg	fg	eg
Marker22259	LG3	<lmxll>	{1-}	lm	lm	ll	lm	ll	ll	lm	lm	lm	lm	lm	lm	ll	lm	lm	lm	lm	lm	lm	lm	lm	ll	ll	ll	lm	ll	lm	ll	ll	lm	ll	ll	ll	lm	lm	lm	lm	ll	ll	ll	lm	lm	ll	lm	lm	ll
Marker102238	LG3	<nnxnp>	{-0}	np	nn	np	nn	np	nn	nn	np	np	nn	nn	nn	nn	nn	np	nn	nn	nn	np	nn	np	np	np	np	nn	np	nn	nn	nn	np	nn	np	np	np	nn	np	nn	np	np	np	nn	nn	np	np	np	np
Marker60257	LG3	<lmxll>	{1-}	lm	lm	ll	lm	ll	ll	lm	lm	lm	lm	lm	lm	ll	lm	lm	lm	lm	lm	lm	lm	lm	ll	ll	ll	lm	ll	lm	ll	ll	lm	ll	ll	ll	lm	lm	lm	lm	ll	ll	ll	lm	lm	ll	lm	lm	ll
Marker57741	LG3	<lmxll>	{1-}	lm	lm	ll	lm	ll	ll	lm	lm	lm	lm	lm	lm	ll	lm	lm	lm	lm	lm	lm	lm	lm	ll	ll	ll	lm	ll	lm	ll	ll	lm	ll	ll	ll	lm	lm	lm	lm	ll	ll	ll	lm	lm	ll	lm	lm	ll
Marker40402	LG3	<lmxll>	{1-}	lm	lm	ll	lm	ll	ll	lm	lm	lm	lm	lm	lm	ll	lm	lm	lm	lm	lm	lm	lm	lm	ll	ll	ll	lm	ll	lm	ll	ll	lm	ll	ll	ll	lm	lm	lm	lm	ll	ll	ll	lm	lm	ll	lm	lm	ll
Marker47252	LG3	<lmxll>	{1-}	lm	lm	ll	lm	ll	ll	lm	lm	lm	lm	lm	lm	ll	lm	lm	lm	lm	lm	lm	lm	lm	ll	ll	ll	lm	ll	lm	ll	ll	lm	ll	ll	ll	lm	lm	lm	lm	ll	ll	ll	lm	lm	ll	lm	lm	ll
Marker142329	LG3	<nnxnp>	{-0}	np	nn	np	nn	np	nn	nn	np	np	nn	nn	nn	nn	nn	np	nn	nn	nn	np	nn	np	np	np	np	nn	np	nn	nn	nn	np	nn	np	np	np	nn	np	nn	np	np	np	nn	nn	np	np	np	np
Marker28448	LG3	<nnxnp>	{-1}	nn	np	nn	np	nn	np	np	nn	nn	np	np	np	np	np	nn	np	np	np	nn	np	nn	nn	nn	nn	np	nn	np	np	np	nn	np	nn	nn	nn	np	nn	np	nn	nn	nn	np	np	nn	nn	nn	nn
Marker29502	LG3	<lmxll>	{1-}	lm	lm	ll	lm	ll	ll	lm	lm	lm	lm	lm	lm	ll	lm	lm	lm	lm	lm	lm	lm	lm	ll	ll	ll	lm	ll	lm	ll	ll	lm	ll	ll	ll	lm	lm	lm	lm	ll	ll	ll	lm	lm	ll	lm	lm	ll
Marker54332	LG3	<lmxll>	{1-}	lm	lm	ll	lm	ll	ll	lm	lm	lm	lm	lm	lm	ll	lm	lm	lm	lm	lm	lm	lm	lm	ll	ll	ll	lm	ll	lm	ll	ll	lm	ll	ll	ll	lm	lm	lm	lm	ll	ll	ll	lm	lm	ll	lm	lm	ll
Marker20658	LG3	<nnxnp>	{-0}	np	nn	np	nn	np	nn	nn	np	np	nn	nn	nn	nn	nn	np	nn	nn	nn	np	nn	np	np	np	np	nn	np	nn	nn	nn	np	nn	np	np	np	nn	np	nn	np	np	np	nn	nn	np	np	np	np
Marker31633	LG3	<lmxll>	{1-}	lm	lm	ll	lm	ll	ll	lm	lm	lm	lm	lm	lm	ll	lm	lm	lm	lm	lm	lm	lm	lm	ll	ll	ll	lm	ll	lm	ll	ll	lm	ll	ll	ll	lm	lm	lm	lm	ll	ll	ll	lm	lm	ll	lm	lm	ll
Marker183311	LG3	<lmxll>	{1-}	lm	lm	ll	lm	ll	ll	lm	lm	lm	lm	lm	lm	ll	lm	lm	lm	lm	lm	lm	lm	lm	ll	ll	ll	lm	ll	lm	ll	ll	lm	ll	ll	ll	lm	lm	lm	lm	ll	ll	ll	lm	lm	ll	lm	lm	ll
Marker41606	LG3	<nnxnp>	{-0}	np	nn	np	nn	np	nn	nn	np	np	nn	nn	nn	nn	nn	np	nn	nn	nn	np	nn	np	np	np	np	nn	np	nn	nn	nn	np	nn	np	np	np	nn	np	nn	np	np	np	nn	nn	np	np	np	np
Marker46481	LG3	<nnxnp>	{-0}	np	nn	np	nn	np	nn	nn	np	np	nn	nn	nn	nn	nn	np	nn	nn	nn	np	nn	np	np	np	np	nn	np	nn	nn	nn	np	nn	np	np	np	nn	np	nn	np	np	np	nn	nn	np	np	np	np
Marker40406	LG3	<lmxll>	{1-}	lm	lm	ll	lm	ll	ll	lm	lm	lm	lm	lm	lm	ll	lm	lm	lm	lm	lm	lm	lm	lm	ll	ll	ll	lm	ll	lm	ll	ll	lm	ll	ll	ll	lm	lm	lm	lm	ll	ll	ll	lm	lm	ll	lm	lm	ll
Marker22152	LG3	<nnxnp>	{-1}	nn	np	nn	np	nn	np	np	nn	nn	np	np	np	np	np	nn	np	np	np	nn	np	nn	nn	nn	nn	np	nn	np	np	np	nn	np	nn	nn	nn	np	nn	np	nn	nn	nn	np	np	nn	nn	nn	nn
Marker87707	LG3	<nnxnp>	{-1}	nn	np	nn	np	nn	np	np	nn	nn	np	np	np	np	np	nn	np	np	np	nn	np	nn	nn	nn	nn	np	nn	np	np	np	nn	np	nn	nn	nn	np	nn	np	nn	nn	nn	np	np	nn	nn	nn	nn
Marker173979	LG3	<lmxll>	{1-}	lm	lm	ll	lm	ll	ll	lm	lm	lm	lm	lm	lm	ll	lm	lm	lm	lm	lm	lm	lm	lm	ll	ll	ll	lm	ll	lm	ll	ll	lm	ll	ll	ll	lm	lm	lm	lm	ll	ll	ll	lm	lm	ll	lm	lm	ll
Marker152973	LG3	<nnxnp>	{-0}	np	nn	np	nn	np	nn	nn	np	np	nn	nn	nn	nn	nn	np	nn	nn	nn	np	nn	np	np	np	np	nn	np	nn	nn	nn	np	nn	np	np	np	nn	np	nn	np	np	np	nn	nn	np	np	np	np
Marker54576	LG3	<nnxnp>	{-0}	np	nn	np	nn	np	nn	nn	np	np	nn	nn	nn	nn	nn	np	nn	nn	nn	np	nn	np	np	np	np	nn	np	nn	nn	nn	np	nn	np	np	np	nn	np	nn	np	np	np	nn	nn	np	np	np	np
Marker88173	LG3	<lmxll>	{1-}	lm	lm	ll	lm	ll	ll	lm	lm	lm	lm	lm	lm	ll	lm	lm	lm	lm	lm	lm	lm	lm	ll	ll	ll	lm	ll	lm	ll	ll	lm	ll	ll	ll	lm	lm	lm	lm	ll	ll	ll	lm	lm	ll	lm	lm	ll
Marker168576	LG3	<lmxll>	{1-}	lm	lm	ll	ll	ll	ll	lm	lm	lm	lm	lm	lm	ll	lm	lm	lm	lm	lm	lm	lm	lm	ll	ll	ll	lm	ll	lm	ll	ll	lm	ll	ll	ll	lm	lm	lm	lm	ll	ll	ll	lm	lm	ll	lm	lm	ll
Marker30836	LG3	<efxeg>	{10}	fg	ef	eg	ee	eg	ee	ef	fg	fg	ef	ef	ef	ee	ef	fg	ef	ef	ef	fg	ef	fg	eg	eg	eg	ef	eg	ef	ee	ee	fg	ee	eg	eg	fg	ef	fg	ef	eg	eg	eg	ef	ef	eg	fg	fg	eg
Marker32848	LG3	<nnxnp>	{-1}	nn	np	nn	np	nn	np	np	nn	nn	np	np	np	np	np	nn	np	np	np	nn	np	nn	nn	nn	nn	np	nn	np	np	np	nn	np	nn	nn	nn	np	nn	np	nn	nn	nn	np	np	nn	nn	nn	nn
Marker28463	LG3	<efxeg>	{10}	fg	ef	eg	ee	eg	ee	ef	fg	fg	ef	ef	ef	ee	ef	fg	ef	ef	ef	fg	ef	fg	eg	eg	eg	ef	eg	ef	ee	ee	fg	ee	eg	eg	fg	ef	fg	ef	eg	eg	eg	ef	ef	eg	fg	fg	eg
Marker68905	LG3	<nnxnp>	{-0}	np	nn	np	nn	np	nn	nn	np	np	nn	nn	nn	nn	nn	np	nn	nn	nn	np	nn	np	np	np	np	nn	np	nn	nn	nn	np	nn	np	np	np	nn	np	nn	np	np	np	nn	nn	np	np	np	np
Marker43604	LG3	<efxeg>	{10}	fg	ef	eg	ee	eg	ee	ef	fg	fg	ef	ef	ef	ee	ef	fg	ef	ef	ef	fg	ef	fg	eg	eg	eg	ef	eg	ef	ee	ee	fg	ee	eg	eg	fg	ef	fg	ef	eg	eg	eg	ef	ef	eg	fg	fg	eg
Marker34573	LG3	<efxeg>	{11}	ef	fg	ee	eg	ee	eg	fg	ef	ef	fg	fg	fg	eg	fg	ef	fg	fg	fg	ef	fg	ef	ee	ee	ee	fg	ee	fg	eg	eg	ef	eg	ee	ee	ef	fg	ef	fg	ee	ee	ee	fg	fg	ee	ef	ef	ee
Marker58256	LG3	<lmxll>	{1-}	lm	lm	ll	ll	ll	ll	lm	lm	lm	lm	lm	lm	ll	lm	lm	lm	lm	lm	lm	lm	lm	ll	ll	ll	lm	ll	lm	ll	ll	lm	ll	ll	ll	lm	lm	lm	lm	ll	ll	ll	lm	lm	ll	lm	lm	ll
Marker90463	LG3	<nnxnp>	{-0}	np	nn	np	nn	np	nn	nn	np	np	nn	nn	nn	nn	nn	np	nn	nn	nn	np	nn	np	np	np	np	nn	np	nn	nn	nn	np	nn	np	np	np	nn	np	nn	np	np	np	nn	nn	np	np	np	np
Marker71169	LG3	<efxeg>	{10}	fg	ef	eg	ee	eg	ee	ef	fg	fg	ef	ef	ef	ee	ef	fg	ef	ef	ef	fg	ef	fg	eg	eg	eg	ef	eg	ef	ee	ee	fg	ee	eg	eg	fg	ef	fg	ef	eg	eg	eg	ef	ef	eg	fg	fg	eg
Marker51853	LG3	<lmxll>	{0-}	ll	ll	lm	lm	lm	lm	ll	ll	ll	ll	ll	ll	lm	ll	ll	ll	ll	ll	ll	ll	ll	lm	lm	lm	ll	lm	ll	lm	lm	ll	lm	lm	lm	ll	ll	ll	ll	lm	lm	lm	ll	ll	lm	ll	ll	lm
Marker69561	LG3	<nnxnp>	{-0}	np	nn	np	nn	np	nn	nn	np	np	nn	nn	nn	nn	nn	np	nn	nn	nn	np	nn	np	np	np	np	nn	np	nn	nn	nn	np	nn	np	np	np	nn	np	nn	np	np	np	nn	nn	np	np	np	np
Marker14425	LG3	<abxcd>	{10}	bd	bc	ad	ac	ad	ac	bc	bd	bd	bc	bc	bc	ac	bc	bd	bc	bc	bc	bd	bc	bd	ad	ad	ad	bc	ad	bc	ac	ac	bd	ac	ad	ad	bd	bc	bd	bc	ad	ad	ad	bc	bc	ad	bd	bd	ad
Marker61622	LG3	<nnxnp>	{-0}	np	nn	np	nn	np	nn	nn	np	np	nn	nn	nn	nn	nn	np	nn	nn	nn	np	nn	np	np	np	np	nn	np	nn	nn	nn	np	nn	np	np	np	nn	np	nn	np	np	np	nn	nn	np	np	np	np
Marker7277	LG3	<nnxnp>	{-0}	np	nn	np	nn	np	nn	nn	np	np	nn	nn	nn	nn	nn	np	nn	nn	nn	np	nn	np	np	np	np	nn	np	nn	nn	nn	np	nn	np	np	np	nn	np	nn	np	np	np	nn	nn	np	np	np	np
Marker20691	LG3	<efxeg>	{10}	fg	ef	eg	ee	eg	ee	ef	fg	fg	ef	ef	ef	ee	ef	fg	ef	ef	ef	fg	ef	fg	eg	eg	eg	ef	eg	ef	ee	ee	fg	ee	eg	eg	fg	ef	fg	ef	eg	eg	eg	ef	ef	eg	fg	fg	eg
Marker112841	LG3	<lmxll>	{1-}	lm	lm	ll	ll	ll	ll	lm	lm	lm	lm	lm	lm	ll	lm	lm	lm	lm	lm	lm	lm	lm	ll	ll	ll	lm	ll	lm	ll	ll	lm	ll	ll	ll	lm	lm	lm	lm	ll	ll	ll	lm	lm	ll	lm	lm	ll
Marker36956	LG3	<lmxll>	{0-}	ll	ll	lm	lm	lm	lm	ll	ll	ll	ll	ll	ll	lm	ll	ll	ll	ll	ll	ll	ll	ll	lm	lm	lm	ll	lm	ll	lm	lm	ll	lm	lm	lm	ll	ll	ll	ll	lm	lm	lm	ll	ll	lm	ll	ll	lm
Marker154726	LG3	<nnxnp>	{-0}	np	nn	np	nn	np	nn	nn	np	np	nn	nn	nn	nn	nn	np	nn	nn	nn	np	nn	np	np	np	np	nn	np	nn	nn	nn	np	nn	np	np	np	nn	np	nn	np	np	np	nn	nn	np	np	np	np
Marker158408	LG3	<nnxnp>	{-0}	np	nn	np	nn	np	nn	nn	np	np	nn	nn	nn	nn	nn	np	nn	nn	nn	np	nn	np	np	np	np	nn	np	nn	nn	nn	np	nn	np	np	np	nn	np	nn	np	np	np	nn	nn	np	np	np	np
Marker48529	LG3	<nnxnp>	{-0}	np	nn	np	nn	np	nn	nn	np	np	nn	nn	nn	nn	nn	np	nn	nn	nn	np	nn	np	np	np	np	nn	np	nn	nn	nn	np	nn	np	np	np	nn	np	nn	np	np	np	nn	nn	np	np	np	np
Marker157081	LG3	<lmxll>	{1-}	lm	lm	ll	ll	ll	ll	lm	lm	lm	lm	lm	lm	ll	lm	lm	lm	lm	lm	lm	lm	lm	ll	ll	ll	lm	ll	lm	ll	ll	lm	ll	ll	ll	lm	lm	lm	lm	ll	ll	ll	lm	lm	lm	lm	lm	ll
Marker88436	LG3	<hkxhk>	{10}	kk	hk	hk	hh	hk	hh	hk	kk	kk	hk	hk	hk	hh	hk	kk	hk	hk	hk	kk	hk	kk	hk	hk	hk	hk	hk	hk	hh	hh	kk	hh	hk	hk	kk	hk	kk	hk	hk	hk	hk	hk	hk	kk	kk	kk	hk
Marker68941	LG3	<nnxnp>	{-0}	np	nn	np	nn	np	nn	nn	np	np	nn	nn	nn	nn	nn	np	nn	nn	nn	np	nn	np	np	np	np	nn	np	nn	nn	nn	np	nn	np	np	np	nn	np	nn	np	np	np	nn	nn	np	np	np	np
Marker20608	LG3	<lmxll>	{1-}	lm	lm	ll	ll	ll	ll	lm	lm	lm	lm	lm	lm	ll	lm	lm	lm	lm	lm	lm	lm	lm	ll	ll	ll	lm	ll	lm	ll	ll	lm	ll	ll	ll	lm	lm	lm	lm	ll	ll	ll	lm	lm	lm	lm	lm	ll
Marker32241	LG3	<hkxhk>	{10}	kk	hk	hk	hh	hk	hh	hk	kk	kk	hk	hk	hk	hh	hk	kk	hk	hk	hk	kk	hk	kk	hk	hk	hk	hk	hk	hk	hh	hh	kk	hh	hk	hk	kk	hk	kk	hk	hk	hk	hk	hk	hk	kk	kk	kk	hk
Marker83800	LG3	<lmxll>	{1-}	lm	lm	ll	ll	ll	ll	lm	lm	lm	lm	lm	lm	ll	lm	lm	lm	lm	lm	lm	lm	lm	ll	ll	ll	lm	ll	lm	ll	ll	lm	ll	ll	ll	lm	lm	lm	lm	ll	ll	ll	lm	lm	lm	lm	lm	ll
Marker180078	LG3	<hkxhk>	{10}	kk	hk	hk	hh	hk	hh	hk	kk	kk	hk	hk	hk	hh	hk	kk	hk	hk	hk	kk	hk	kk	hk	hk	hk	hk	hk	hk	hh	hh	kk	hh	hk	hk	kk	hk	kk	hk	hk	hk	hk	hk	hk	kk	kk	kk	hk
Marker41615	LG3	<nnxnp>	{-0}	np	nn	np	nn	np	nn	nn	np	np	nn	nn	nn	nn	nn	np	nn	nn	nn	np	nn	np	np	np	np	nn	np	nn	nn	nn	np	nn	np	np	np	nn	np	nn	np	np	np	nn	nn	np	np	np	np
Marker101184	LG3	<nnxnp>	{-0}	np	nn	np	nn	np	nn	nn	np	np	nn	nn	nn	nn	nn	np	nn	nn	nn	np	nn	np	np	np	np	nn	np	nn	nn	nn	np	nn	np	np	np	nn	np	nn	np	np	np	nn	nn	np	np	np	np
Marker67975	LG3	<lmxll>	{1-}	lm	lm	ll	ll	ll	ll	lm	lm	lm	lm	lm	lm	ll	lm	lm	lm	lm	lm	lm	lm	lm	ll	ll	ll	lm	ll	lm	ll	ll	lm	ll	ll	ll	lm	lm	lm	lm	ll	ll	ll	lm	lm	lm	lm	lm	ll
Marker112672	LG3	<lmxll>	{1-}	lm	lm	ll	ll	ll	ll	lm	lm	lm	lm	lm	lm	ll	lm	lm	lm	lm	lm	lm	lm	lm	ll	ll	ll	lm	ll	lm	ll	ll	lm	ll	ll	ll	lm	lm	lm	lm	ll	ll	ll	lm	lm	lm	lm	lm	ll
Marker166617	LG3	<hkxhk>	{01}	hh	hk	hk	kk	hk	kk	hk	hh	hh	hk	hk	hk	kk	hk	hh	hk	hk	hk	hh	hk	hh	hk	hk	hk	hk	hk	hk	kk	kk	hh	kk	hk	hk	hh	hk	hh	hk	hk	hk	hk	hk	hk	hh	hh	hh	hk
Marker99750	LG3	<lmxll>	{1-}	lm	lm	ll	ll	ll	ll	lm	lm	lm	lm	lm	lm	ll	lm	lm	lm	lm	lm	lm	lm	lm	ll	ll	ll	lm	ll	lm	ll	ll	lm	ll	ll	ll	lm	lm	lm	lm	ll	ll	ll	lm	lm	lm	lm	lm	ll
Marker23692	LG3	<nnxnp>	{-1}	nn	np	nn	np	nn	np	np	nn	nn	np	np	np	np	np	nn	np	np	np	nn	np	nn	nn	nn	nn	np	nn	np	np	np	nn	np	nn	nn	nn	np	nn	np	nn	nn	nn	np	np	nn	nn	nn	nn
Marker170053	LG3	<hkxhk>	{01}	hh	hk	hk	kk	hk	kk	hk	hh	hh	hk	hk	hk	kk	hk	hh	hk	hk	hk	hh	hk	hh	hk	hk	hk	hk	hk	hk	kk	kk	hh	kk	hk	hk	hh	hk	hh	hk	hk	hk	hk	hk	hk	hh	hh	hh	hk
Marker38632	LG3	<hkxhk>	{01}	hh	hk	hk	kk	hk	kk	hk	hh	hh	hk	hk	hk	kk	hk	hh	hk	hk	hk	hh	hk	hh	hk	hk	hk	hk	hk	hk	kk	kk	hh	kk	hk	hk	hh	hk	hh	hk	hk	hk	hk	hk	hk	hh	hh	hh	hk
Marker11438	LG3	<efxeg>	{10}	fg	ef	eg	ee	eg	ee	ef	fg	fg	ef	ef	ef	ee	ef	fg	ef	ef	ef	fg	ef	fg	eg	eg	eg	ef	eg	ef	ee	ee	fg	ee	eg	eg	fg	ef	fg	ef	eg	eg	eg	ef	ef	fg	fg	fg	eg
Marker98910	LG3	<nnxnp>	{-0}	np	nn	np	nn	np	nn	nn	np	np	nn	nn	nn	nn	nn	np	nn	nn	nn	np	nn	np	np	np	np	nn	np	nn	nn	nn	np	nn	np	np	np	nn	np	nn	np	np	np	nn	nn	np	np	np	np
Marker11856	LG3	<lmxll>	{1-}	lm	lm	ll	ll	ll	ll	lm	lm	lm	lm	lm	lm	ll	lm	lm	lm	lm	lm	lm	lm	lm	ll	ll	ll	lm	ll	lm	ll	ll	lm	ll	ll	ll	lm	lm	lm	lm	ll	ll	ll	lm	lm	lm	lm	lm	ll
Marker26504	LG3	<hkxhk>	{01}	hh	hk	hk	kk	hk	kk	hk	hh	hh	hk	hk	hk	kk	hk	hh	hk	hk	hk	hh	hk	hh	hk	hk	hk	hk	hk	hk	kk	kk	hh	kk	hk	hk	hh	hk	hh	hk	hk	hk	hk	hk	hk	hh	hh	hh	hk
Marker48430	LG3	<lmxll>	{1-}	lm	lm	ll	ll	ll	ll	lm	lm	lm	lm	lm	lm	ll	lm	lm	lm	lm	lm	lm	lm	lm	ll	ll	ll	lm	ll	lm	ll	ll	lm	ll	ll	ll	lm	lm	lm	lm	ll	ll	ll	lm	lm	lm	lm	lm	ll
Marker86370	LG3	<lmxll>	{1-}	lm	lm	ll	ll	ll	ll	lm	lm	lm	lm	lm	lm	ll	lm	lm	lm	lm	lm	lm	lm	lm	ll	ll	ll	lm	ll	lm	ll	ll	lm	ll	ll	ll	lm	lm	lm	lm	ll	ll	ll	lm	lm	lm	lm	lm	ll
Marker91461	LG3	<lmxll>	{1-}	lm	lm	ll	ll	ll	ll	lm	lm	lm	lm	lm	lm	ll	lm	lm	lm	lm	lm	lm	lm	lm	ll	ll	ll	lm	ll	lm	ll	ll	lm	ll	ll	ll	lm	lm	lm	lm	ll	ll	ll	lm	lm	lm	lm	lm	ll
Marker166762	LG3	<lmxll>	{1-}	lm	lm	ll	ll	ll	ll	lm	lm	lm	lm	lm	lm	ll	lm	lm	lm	lm	lm	lm	lm	lm	ll	ll	ll	lm	ll	lm	ll	ll	lm	ll	ll	ll	lm	lm	lm	lm	ll	ll	ll	lm	lm	lm	lm	lm	ll
Marker45711	LG3	<nnxnp>	{-0}	np	nn	np	nn	np	nn	nn	np	np	nn	nn	nn	nn	nn	np	nn	nn	nn	np	nn	np	np	np	np	nn	np	nn	nn	nn	np	nn	np	np	np	nn	np	nn	np	np	np	nn	nn	np	np	np	np
Marker7868	LG3	<nnxnp>	{-0}	np	nn	np	nn	np	nn	nn	np	np	nn	nn	nn	nn	nn	np	nn	nn	nn	np	nn	np	np	np	np	nn	np	nn	nn	nn	np	nn	np	np	np	nn	np	nn	np	np	np	nn	nn	np	np	np	np
Marker163606	LG3	<hkxhk>	{10}	kk	hk	hk	hh	hk	hh	hk	kk	kk	hk	hk	hk	hh	hk	kk	hk	hk	hk	kk	hk	kk	hk	hk	hk	hk	hk	hk	hh	hh	kk	hh	hk	hk	kk	hk	kk	hk	hk	hk	hk	hk	hk	kk	kk	kk	hk
Marker102485	LG3	<nnxnp>	{-0}	np	nn	np	nn	np	nn	nn	np	np	nn	nn	nn	nn	nn	np	nn	nn	nn	np	nn	np	np	np	np	nn	np	nn	nn	nn	np	nn	np	np	np	nn	np	nn	np	np	np	nn	nn	np	np	np	np
Marker160083	LG3	<lmxll>	{0-}	ll	ll	ll	lm	lm	lm	ll	ll	ll	ll	ll	ll	lm	ll	ll	ll	ll	ll	ll	ll	ll	lm	lm	lm	ll	lm	ll	lm	lm	ll	lm	lm	lm	ll	ll	ll	ll	lm	lm	lm	ll	ll	ll	ll	ll	lm
Marker28160	LG3	<nnxnp>	{-0}	np	nn	np	nn	np	nn	nn	np	np	nn	nn	nn	nn	nn	np	nn	nn	nn	np	nn	np	np	np	np	nn	np	nn	nn	nn	np	nn	np	np	np	nn	np	nn	np	np	np	nn	nn	np	np	np	np
Marker59911	LG3	<hkxhk>	{10}	kk	hk	kk	hh	hk	hh	hk	kk	kk	hk	hk	hk	hh	hk	kk	hk	hk	hk	kk	hk	kk	hk	hk	hk	hk	hk	hk	hh	hh	kk	hh	hk	hk	kk	hk	kk	hk	hk	hk	hk	hk	hk	kk	kk	kk	hk
Marker25558	LG3	<hkxhk>	{01}	hh	hk	hh	kk	hk	kk	hk	hh	hh	hk	hk	hk	kk	hk	hh	hk	hk	hk	hh	hk	hh	hk	hk	hk	hk	hk	hk	kk	kk	hh	kk	hk	hk	hh	hk	hh	hk	hk	hk	hk	hk	hk	hh	hh	hh	hk
Marker132897	LG3	<nnxnp>	{-0}	np	nn	np	nn	np	nn	nn	np	np	nn	nn	nn	nn	nn	np	nn	nn	nn	np	nn	np	np	np	np	nn	np	nn	nn	nn	np	nn	np	np	np	nn	np	nn	np	np	np	nn	nn	np	np	np	np
Marker24378	LG3	<lmxll>	{0-}	ll	ll	ll	lm	lm	lm	ll	ll	ll	ll	ll	ll	lm	ll	ll	ll	ll	ll	ll	ll	ll	lm	lm	lm	ll	lm	ll	lm	lm	ll	lm	lm	lm	ll	ll	ll	ll	lm	lm	lm	ll	ll	ll	ll	ll	lm
Marker67224	LG3	<hkxhk>	{01}	hh	hk	hh	kk	hk	kk	hk	hh	hh	hk	hk	hk	kk	hk	hh	hk	hk	hk	hh	hk	hh	hk	hk	hk	hk	hk	hk	kk	kk	hh	kk	hk	hk	hh	hk	hh	hk	hk	hk	hk	hk	hk	hh	hh	hh	hk
Marker151939	LG3	<lmxll>	{1-}	lm	lm	lm	ll	ll	ll	lm	lm	lm	lm	lm	lm	ll	lm	lm	lm	lm	lm	lm	lm	lm	ll	ll	ll	lm	ll	lm	ll	ll	lm	ll	ll	ll	lm	lm	lm	lm	ll	ll	ll	lm	lm	lm	lm	lm	ll
Marker22292	LG3	<nnxnp>	{-1}	nn	np	nn	np	nn	np	np	nn	nn	np	np	np	np	np	nn	np	np	np	nn	np	nn	nn	nn	nn	np	nn	np	np	np	nn	np	nn	nn	nn	np	nn	np	nn	nn	nn	np	np	nn	nn	nn	nn
Marker162478	LG3	<nnxnp>	{-1}	nn	np	nn	np	nn	np	np	nn	nn	np	np	np	np	np	nn	np	np	np	nn	np	nn	nn	nn	nn	np	nn	np	np	np	nn	np	nn	nn	nn	np	nn	np	nn	nn	nn	np	np	nn	nn	nn	nn
Marker24933	LG3	<nnxnp>	{-1}	nn	np	nn	np	nn	np	np	nn	nn	np	np	np	np	np	nn	np	np	np	nn	np	nn	nn	nn	nn	np	nn	np	np	np	nn	np	nn	nn	nn	np	nn	np	nn	nn	nn	np	np	nn	nn	nn	nn
Marker34714	LG3	<lmxll>	{0-}	ll	ll	lm	lm	lm	lm	ll	ll	ll	ll	ll	ll	lm	ll	ll	ll	ll	ll	ll	ll	ll	lm	lm	lm	ll	lm	ll	lm	lm	ll	lm	lm	lm	ll	ll	ll	ll	lm	lm	lm	ll	ll	ll	ll	ll	lm
Marker26894	LG3	<lmxll>	{0-}	ll	ll	lm	lm	lm	lm	ll	ll	ll	ll	ll	ll	lm	ll	ll	ll	ll	ll	ll	ll	ll	lm	lm	lm	ll	lm	ll	lm	lm	ll	lm	lm	lm	ll	ll	ll	ll	lm	lm	lm	ll	ll	ll	ll	ll	lm
Marker12009	LG3	<efxeg>	{01}	ee	eg	ef	fg	ef	fg	eg	ee	ee	eg	eg	eg	fg	eg	ee	eg	eg	eg	ee	eg	ee	ef	ef	ef	eg	ef	eg	fg	fg	ee	fg	ef	ef	ee	eg	ee	eg	ef	ef	ef	eg	eg	ee	ee	ee	ef
Marker8120	LG3	<efxeg>	{01}	ee	eg	ef	fg	ef	fg	eg	ee	ee	eg	eg	eg	fg	eg	ee	eg	eg	eg	ee	eg	ee	ef	ef	ef	eg	ef	eg	fg	fg	ee	fg	ef	ef	ee	eg	ee	eg	ef	ef	ef	eg	eg	ee	ee	ee	ef
Marker51685	LG3	<lmxll>	{1-}	lm	lm	ll	ll	ll	ll	lm	lm	lm	lm	lm	lm	ll	lm	lm	lm	lm	lm	lm	lm	lm	ll	ll	ll	lm	ll	lm	ll	ll	lm	ll	ll	ll	lm	lm	lm	lm	ll	ll	ll	lm	lm	lm	lm	lm	ll
Marker34645	LG3	<lmxll>	{1-}	lm	lm	lm	ll	ll	ll	lm	lm	lm	lm	lm	lm	ll	lm	lm	lm	lm	lm	lm	lm	lm	ll	ll	ll	lm	ll	lm	ll	ll	lm	ll	ll	ll	lm	lm	lm	lm	ll	ll	ll	lm	lm	lm	lm	lm	ll
Marker58614	LG3	<nnxnp>	{-0}	np	nn	nn	nn	np	nn	nn	np	np	nn	nn	nn	nn	nn	np	nn	nn	nn	np	nn	np	np	np	np	nn	np	nn	nn	nn	np	nn	np	np	np	nn	np	nn	np	np	np	nn	nn	np	np	np	np
Marker160608	LG3	<nnxnp>	{-0}	np	nn	nn	nn	np	nn	nn	np	np	nn	nn	nn	nn	nn	np	nn	nn	nn	np	nn	np	np	np	np	nn	np	nn	nn	nn	np	nn	np	np	np	nn	np	nn	np	np	np	nn	nn	np	np	np	np
Marker39438	LG3	<nnxnp>	{-1}	nn	np	np	np	nn	np	np	nn	nn	np	np	np	np	np	nn	np	np	np	nn	np	nn	nn	nn	nn	np	nn	np	np	np	nn	np	nn	nn	nn	np	nn	np	nn	nn	nn	np	np	nn	nn	nn	nn
Marker77488	LG3	<efxeg>	{11}	ef	fg	fg	eg	ee	eg	fg	ef	ef	fg	fg	fg	eg	fg	ef	fg	fg	fg	ef	fg	ef	ee	ee	ee	fg	ee	fg	eg	eg	ef	eg	ee	ee	ef	fg	ef	fg	ee	ee	ee	fg	fg	ef	ef	ef	ee
Marker47776	LG3	<nnxnp>	{-1}	nn	np	np	np	nn	np	np	nn	nn	np	np	np	np	np	nn	np	np	np	nn	np	nn	nn	nn	nn	np	nn	np	np	np	nn	np	nn	nn	nn	np	nn	np	nn	nn	nn	np	np	nn	nn	nn	nn
Marker119737	LG3	<nnxnp>	{-0}	np	nn	nn	nn	np	nn	nn	np	np	nn	nn	nn	nn	nn	np	nn	nn	nn	np	nn	np	np	np	np	nn	np	nn	nn	nn	np	nn	np	np	np	nn	np	nn	np	np	np	nn	nn	np	np	np	np
Marker106241	LG3	<lmxll>	{0-}	ll	ll	ll	lm	lm	lm	ll	ll	ll	ll	ll	ll	lm	ll	ll	ll	ll	ll	ll	ll	ll	lm	lm	lm	ll	lm	ll	lm	lm	ll	lm	lm	lm	ll	ll	ll	ll	lm	lm	lm	ll	ll	ll	ll	ll	lm
Marker17305	LG3	<abxcd>	{11}	bc	bd	bd	ad	ac	ad	bd	bc	bc	bd	bd	bd	ad	bd	bc	bd	bd	bd	bc	bd	bc	ac	ac	ac	bd	ac	bd	ad	ad	bc	ad	ac	ac	bc	bd	bc	bd	ac	ac	ac	bd	bd	bc	bc	bc	ac
Marker76448	LG3	<nnxnp>	{-0}	np	nn	nn	nn	np	nn	nn	np	np	nn	nn	nn	nn	nn	np	nn	nn	nn	np	nn	np	np	np	np	nn	np	nn	nn	nn	np	nn	np	np	np	nn	np	nn	np	np	np	nn	nn	np	np	np	np
Marker93406	LG3	<lmxll>	{1-}	lm	lm	lm	ll	ll	ll	lm	lm	lm	lm	lm	lm	ll	lm	lm	lm	lm	lm	lm	lm	lm	ll	ll	ll	lm	ll	lm	ll	ll	lm	ll	ll	ll	lm	lm	lm	lm	ll	ll	ll	lm	lm	lm	lm	lm	ll
Marker49897	LG3	<lmxll>	{1-}	lm	lm	lm	ll	ll	ll	lm	lm	lm	lm	lm	lm	ll	lm	lm	lm	lm	lm	lm	lm	lm	ll	ll	ll	lm	ll	lm	ll	ll	lm	ll	ll	ll	lm	lm	lm	lm	ll	ll	ll	lm	lm	lm	lm	lm	ll
Marker111943	LG3	<lmxll>	{1-}	lm	lm	lm	ll	ll	ll	lm	lm	lm	lm	lm	lm	ll	lm	lm	lm	lm	lm	lm	lm	lm	ll	ll	ll	lm	ll	lm	ll	ll	lm	ll	ll	ll	lm	lm	lm	lm	ll	ll	ll	lm	lm	lm	lm	lm	ll
Marker89305	LG3	<efxeg>	{01}	ee	eg	eg	fg	ef	fg	eg	ee	ee	eg	eg	eg	fg	eg	ee	eg	eg	eg	ee	eg	ee	ef	ef	ef	eg	ef	eg	fg	fg	ee	fg	ef	ef	ee	eg	ee	eg	ef	ef	ef	eg	eg	ee	ee	ee	ef
Marker24800	LG3	<lmxll>	{0-}	ll	ll	ll	lm	lm	lm	ll	ll	ll	ll	ll	ll	lm	ll	ll	ll	ll	ll	ll	ll	ll	lm	lm	lm	ll	lm	ll	lm	lm	ll	lm	lm	lm	ll	ll	ll	ll	lm	lm	lm	ll	ll	ll	ll	ll	lm
Marker153102	LG3	<lmxll>	{0-}	ll	ll	ll	lm	lm	lm	ll	ll	ll	ll	ll	ll	lm	ll	ll	ll	ll	ll	ll	ll	ll	lm	lm	lm	ll	lm	ll	lm	lm	ll	lm	lm	lm	ll	ll	ll	ll	lm	lm	lm	ll	ll	ll	ll	ll	lm
Marker37801	LG3	<lmxll>	{0-}	ll	ll	ll	lm	lm	lm	ll	ll	ll	ll	ll	ll	lm	ll	ll	ll	ll	ll	ll	ll	ll	lm	lm	lm	ll	lm	ll	lm	lm	ll	lm	lm	lm	ll	ll	ll	ll	lm	lm	lm	ll	ll	ll	ll	ll	lm
Marker52197	LG3	<lmxll>	{0-}	ll	ll	ll	lm	lm	lm	ll	ll	ll	ll	ll	ll	lm	ll	ll	ll	ll	ll	ll	ll	ll	lm	lm	lm	ll	lm	ll	lm	lm	ll	lm	lm	lm	ll	ll	ll	ll	lm	lm	lm	ll	ll	ll	ll	ll	lm
Marker179245	LG3	<lmxll>	{0-}	ll	ll	ll	lm	lm	lm	ll	ll	ll	ll	ll	ll	lm	ll	ll	ll	ll	ll	ll	ll	ll	lm	lm	lm	ll	lm	ll	lm	lm	ll	lm	lm	lm	ll	ll	ll	ll	lm	lm	lm	ll	ll	ll	ll	ll	lm
Marker52173	LG3	<efxeg>	{00}	eg	ee	ee	ef	fg	ef	ee	eg	eg	ee	ee	ee	ef	ee	eg	ee	ee	ee	eg	ee	eg	fg	fg	fg	ee	fg	ee	ef	ef	eg	ef	fg	fg	eg	ee	eg	ee	fg	fg	fg	ee	ee	eg	eg	eg	fg
Marker93595	LG3	<nnxnp>	{-1}	nn	np	np	np	nn	np	np	nn	nn	np	np	np	np	np	nn	np	np	np	nn	np	nn	nn	nn	nn	np	nn	np	np	np	nn	np	nn	nn	nn	np	nn	np	nn	nn	nn	np	np	nn	nn	nn	nn
Marker11145	LG3	<nnxnp>	{-1}	nn	np	np	np	nn	np	np	nn	nn	np	np	np	np	np	nn	np	np	np	nn	np	nn	nn	nn	nn	np	nn	np	np	np	nn	np	nn	nn	nn	np	nn	np	nn	nn	nn	np	np	nn	nn	nn	nn
Marker31552	LG3	<lmxll>	{0-}	ll	ll	ll	lm	lm	lm	ll	ll	ll	ll	ll	ll	lm	ll	ll	ll	ll	ll	ll	ll	ll	lm	lm	lm	ll	lm	ll	lm	lm	ll	lm	lm	lm	ll	ll	ll	ll	lm	lm	lm	ll	ll	ll	ll	ll	lm
Marker35591	LG3	<nnxnp>	{-1}	nn	np	np	np	nn	np	np	nn	nn	np	np	np	np	np	nn	np	np	np	nn	np	nn	nn	nn	nn	np	nn	np	np	np	nn	np	nn	nn	nn	np	nn	np	nn	nn	nn	np	np	nn	nn	nn	nn
Marker16638	LG3	<nnxnp>	{-1}	nn	np	np	np	nn	np	np	nn	nn	np	np	np	np	np	nn	np	np	np	nn	np	nn	nn	nn	nn	np	nn	np	np	np	nn	np	nn	nn	nn	np	nn	np	nn	nn	nn	np	np	nn	nn	nn	nn
Marker59859	LG3	<lmxll>	{0-}	ll	ll	ll	lm	lm	lm	ll	ll	ll	ll	ll	ll	lm	ll	ll	ll	ll	ll	ll	ll	ll	lm	lm	lm	ll	lm	ll	lm	lm	ll	lm	lm	lm	ll	ll	ll	ll	lm	lm	lm	ll	ll	ll	ll	ll	lm
Marker100052	LG3	<lmxll>	{1-}	lm	lm	lm	ll	ll	ll	lm	lm	lm	lm	lm	lm	ll	lm	lm	lm	lm	lm	lm	lm	lm	ll	ll	ll	lm	ll	lm	ll	ll	lm	ll	ll	ll	lm	lm	lm	lm	ll	ll	ll	lm	lm	lm	lm	lm	ll
Marker51359	LG3	<lmxll>	{0-}	ll	ll	ll	lm	lm	lm	ll	ll	ll	ll	ll	ll	lm	ll	ll	ll	ll	ll	ll	ll	ll	lm	lm	lm	ll	lm	ll	lm	lm	ll	lm	lm	lm	ll	ll	ll	ll	lm	lm	lm	ll	ll	ll	ll	ll	lm
Marker35089	LG3	<lmxll>	{1-}	lm	lm	lm	ll	ll	ll	lm	lm	lm	lm	lm	lm	ll	lm	lm	lm	lm	lm	lm	lm	lm	ll	ll	ll	lm	ll	lm	ll	ll	lm	ll	ll	ll	lm	lm	lm	lm	ll	ll	ll	lm	lm	lm	lm	lm	ll
Marker109743	LG3	<hkxhk>	{01}	hh	hk	hk	kk	hk	kk	hk	hh	hh	hk	hk	hk	kk	hk	hh	hk	hk	hk	hh	hk	hh	hk	hk	hk	hk	hk	hk	kk	kk	hh	kk	hk	hk	hh	hk	hh	hk	hk	hk	hk	hk	hk	hh	hh	hh	hk
Marker166948	LG3	<lmxll>	{1-}	lm	lm	lm	ll	ll	ll	lm	lm	lm	lm	lm	lm	ll	lm	lm	lm	lm	lm	lm	lm	lm	ll	ll	ll	lm	ll	lm	ll	ll	lm	ll	ll	ll	lm	lm	lm	lm	ll	ll	ll	lm	lm	lm	lm	lm	ll
Marker3309	LG3	<lmxll>	{1-}	lm	lm	lm	ll	ll	ll	lm	lm	lm	lm	lm	lm	ll	lm	lm	lm	lm	lm	lm	lm	lm	ll	ll	ll	lm	ll	lm	ll	ll	lm	ll	ll	ll	lm	lm	lm	lm	ll	ll	ll	lm	lm	lm	lm	lm	ll
Marker42792	LG3	<lmxll>	{0-}	ll	ll	ll	lm	lm	lm	ll	ll	ll	ll	ll	ll	lm	ll	ll	ll	ll	ll	ll	ll	ll	lm	lm	lm	ll	lm	ll	lm	lm	ll	lm	lm	lm	ll	ll	ll	ll	lm	lm	lm	ll	ll	ll	ll	ll	lm
Marker46755	LG3	<lmxll>	{0-}	ll	ll	ll	lm	lm	lm	ll	ll	ll	ll	ll	ll	lm	ll	ll	ll	ll	ll	ll	ll	ll	lm	lm	lm	ll	lm	ll	lm	lm	ll	lm	lm	lm	ll	ll	ll	ll	lm	lm	lm	ll	ll	ll	ll	ll	lm
Marker102813	LG3	<nnxnp>	{-1}	nn	np	nn	np	nn	np	np	nn	nn	np	np	np	np	np	nn	np	np	np	nn	np	nn	nn	nn	nn	np	nn	np	np	np	nn	np	nn	nn	nn	np	nn	np	nn	nn	nn	np	np	nn	nn	nn	nn
Marker88076	LG3	<nnxnp>	{-1}	nn	np	nn	np	nn	np	np	nn	nn	np	np	np	np	np	nn	np	np	np	nn	np	nn	nn	nn	nn	np	nn	np	np	np	nn	np	nn	nn	nn	np	nn	np	nn	nn	nn	np	np	nn	nn	nn	nn
Marker80572	LG3	<nnxnp>	{-1}	nn	np	nn	np	nn	np	np	nn	nn	np	np	np	np	np	nn	np	np	np	nn	np	nn	nn	nn	nn	np	nn	np	np	np	nn	np	nn	nn	nn	np	nn	np	nn	nn	nn	np	np	nn	nn	nn	nn
Marker176198	LG3	<nnxnp>	{-1}	nn	np	nn	np	nn	np	np	nn	nn	np	np	np	np	np	nn	np	np	np	nn	np	nn	nn	nn	nn	np	nn	np	np	np	nn	np	nn	nn	nn	np	nn	np	nn	nn	nn	np	np	nn	nn	nn	nn
Marker32828	LG3	<nnxnp>	{-1}	nn	np	nn	np	nn	np	np	nn	nn	np	np	np	np	np	nn	np	np	np	nn	np	nn	nn	nn	nn	np	nn	np	np	np	nn	np	nn	nn	nn	np	nn	np	nn	nn	nn	np	np	nn	nn	nn	nn
Marker173909	LG3	<nnxnp>	{-1}	nn	np	nn	np	nn	np	np	nn	nn	np	np	np	np	np	nn	np	np	np	nn	np	nn	nn	nn	nn	np	nn	np	np	np	nn	np	nn	nn	nn	np	nn	np	nn	nn	nn	np	np	nn	nn	nn	nn
Marker100122	LG3	<hkxhk>	{01}	hh	hk	hh	kk	hk	kk	hk	hh	hh	hk	hk	hk	kk	hk	hh	hk	hk	hk	hh	hk	hh	hk	hk	hk	hk	hk	hk	kk	kk	hh	kk	hk	hk	hh	hk	hh	hk	hk	hk	hk	hk	hk	hh	hh	hh	hk
Marker125451	LG3	<nnxnp>	{-0}	np	nn	np	nn	np	nn	nn	np	np	nn	nn	nn	nn	nn	np	nn	nn	nn	np	nn	np	np	np	np	nn	np	nn	nn	nn	np	nn	np	np	np	nn	np	nn	np	np	np	nn	nn	np	np	np	np
Marker89041	LG3	<lmxll>	{0-}	ll	ll	ll	lm	lm	lm	ll	ll	ll	ll	ll	ll	lm	ll	ll	ll	ll	ll	ll	ll	ll	lm	lm	lm	ll	lm	ll	lm	lm	ll	lm	lm	lm	ll	ll	ll	ll	lm	lm	lm	ll	ll	ll	ll	ll	lm
Marker21312	LG3	<nnxnp>	{-1}	nn	np	nn	np	nn	np	np	nn	nn	np	np	np	np	np	nn	np	np	np	nn	np	nn	nn	nn	nn	np	nn	np	np	np	nn	np	nn	nn	nn	np	nn	np	nn	nn	nn	np	np	nn	nn	nn	nn
Marker21733	LG3	<nnxnp>	{-0}	np	nn	np	nn	np	nn	nn	np	np	nn	nn	nn	nn	nn	np	nn	nn	nn	np	nn	np	np	np	np	nn	np	nn	nn	nn	np	nn	np	np	np	nn	np	nn	np	np	np	nn	nn	np	np	np	np
Marker75220	LG3	<nnxnp>	{-0}	np	nn	np	nn	np	nn	nn	np	np	nn	nn	nn	nn	nn	np	nn	nn	nn	np	nn	np	np	np	np	nn	np	nn	nn	nn	np	nn	np	np	np	nn	np	nn	np	np	np	nn	nn	np	np	np	np
Marker45607	LG3	<nnxnp>	{-0}	np	nn	np	nn	np	nn	nn	np	np	nn	nn	nn	nn	nn	np	nn	nn	nn	np	nn	np	np	np	np	nn	np	nn	nn	nn	np	nn	np	np	np	nn	np	nn	np	np	np	nn	nn	np	np	np	np
Marker85171	LG3	<nnxnp>	{-0}	np	nn	np	nn	np	nn	nn	np	np	nn	nn	nn	nn	nn	np	nn	nn	nn	np	nn	np	np	np	np	nn	np	nn	nn	nn	np	nn	np	np	np	nn	np	nn	np	np	np	nn	nn	np	np	np	np
Marker153209	LG3	<nnxnp>	{-0}	np	nn	np	nn	np	nn	nn	np	np	nn	nn	nn	nn	nn	np	nn	nn	nn	np	nn	np	np	np	np	nn	np	nn	nn	nn	np	nn	np	np	np	nn	np	nn	np	np	np	nn	nn	np	np	np	np
Marker182100	LG3	<lmxll>	{0-}	ll	ll	ll	lm	lm	lm	ll	ll	ll	ll	ll	ll	lm	ll	ll	ll	ll	ll	ll	ll	ll	lm	lm	lm	ll	lm	ll	lm	lm	ll	lm	lm	lm	ll	ll	ll	ll	lm	lm	lm	ll	ll	ll	ll	ll	lm
Marker67918	LG3	<nnxnp>	{-0}	np	nn	np	nn	np	nn	nn	np	np	nn	nn	nn	nn	nn	np	nn	nn	nn	np	nn	np	np	np	np	nn	np	nn	nn	nn	np	nn	np	np	np	nn	np	nn	np	np	np	nn	nn	np	np	np	np
Marker24775	LG3	<nnxnp>	{-0}	np	nn	np	nn	np	nn	nn	np	np	nn	nn	nn	nn	nn	np	nn	nn	nn	np	nn	np	np	np	np	nn	np	nn	nn	nn	np	nn	np	np	np	nn	np	nn	np	np	np	nn	nn	np	np	np	np
Marker151418	LG3	<lmxll>	{0-}	ll	ll	ll	lm	lm	lm	ll	ll	ll	ll	ll	ll	lm	ll	ll	ll	ll	ll	ll	ll	ll	lm	lm	lm	ll	lm	ll	lm	lm	ll	lm	lm	lm	ll	ll	ll	ll	lm	lm	lm	ll	ll	ll	ll	ll	lm
Marker148488	LG3	<lmxll>	{0-}	ll	ll	ll	lm	lm	lm	ll	ll	ll	ll	ll	ll	lm	ll	ll	ll	ll	ll	ll	ll	ll	lm	lm	lm	ll	lm	ll	lm	lm	ll	lm	lm	lm	ll	ll	ll	ll	lm	lm	lm	ll	ll	ll	ll	ll	lm
Marker51484	LG3	<nnxnp>	{-0}	np	nn	np	nn	np	nn	nn	np	np	nn	nn	nn	nn	nn	np	nn	nn	nn	np	nn	np	np	np	np	nn	np	nn	nn	nn	np	nn	np	np	np	nn	np	nn	np	np	np	nn	nn	np	np	np	np
Marker77036	LG3	<nnxnp>	{-1}	nn	np	nn	np	nn	np	np	nn	nn	np	np	np	np	np	nn	np	np	np	nn	np	nn	nn	nn	nn	np	nn	np	np	np	nn	np	nn	nn	nn	np	nn	np	nn	nn	nn	np	np	nn	nn	nn	nn
Marker56701	LG3	<nnxnp>	{-0}	np	nn	np	nn	np	nn	nn	np	np	nn	nn	nn	nn	nn	np	nn	nn	nn	np	nn	np	np	np	np	nn	np	nn	nn	nn	np	nn	np	np	np	nn	np	nn	np	np	np	nn	nn	np	np	np	np
Marker75877	LG3	<nnxnp>	{-0}	np	nn	np	nn	np	nn	nn	np	np	nn	nn	nn	nn	nn	np	nn	nn	nn	np	nn	np	np	np	np	nn	np	nn	nn	nn	np	nn	np	np	np	nn	np	nn	np	np	np	nn	nn	np	np	np	np
Marker96601	LG3	<nnxnp>	{-0}	np	nn	np	nn	np	nn	nn	np	np	nn	nn	nn	nn	nn	np	nn	nn	nn	np	nn	np	np	np	np	nn	np	nn	nn	nn	np	nn	np	np	np	nn	np	nn	np	np	np	nn	nn	np	np	np	np
Marker148691	LG3	<nnxnp>	{-1}	nn	np	nn	np	nn	np	np	nn	nn	np	np	np	np	np	nn	np	np	np	nn	np	nn	nn	nn	nn	np	nn	np	np	np	nn	np	nn	nn	nn	np	nn	np	nn	nn	nn	np	np	nn	nn	nn	nn
Marker147033	LG3	<lmxll>	{1-}	lm	lm	lm	ll	ll	ll	lm	lm	lm	lm	lm	lm	ll	lm	lm	lm	lm	lm	lm	lm	lm	ll	ll	ll	lm	ll	lm	ll	ll	lm	ll	ll	ll	lm	lm	lm	lm	ll	ll	ll	lm	lm	lm	lm	lm	ll
Marker43617	LG3	<lmxll>	{0-}	ll	ll	ll	lm	lm	lm	ll	ll	ll	ll	ll	ll	lm	ll	ll	ll	ll	ll	ll	ll	ll	lm	lm	lm	ll	lm	ll	lm	lm	ll	lm	lm	lm	ll	ll	ll	ll	lm	lm	lm	ll	ll	ll	ll	ll	lm
Marker44614	LG3	<lmxll>	{0-}	ll	ll	ll	lm	lm	lm	ll	ll	ll	ll	ll	ll	lm	ll	ll	ll	ll	ll	ll	ll	ll	lm	lm	lm	ll	lm	ll	lm	lm	ll	lm	lm	lm	ll	ll	ll	ll	lm	lm	lm	ll	ll	ll	ll	ll	lm
Marker65039	LG3	<efxeg>	{00}	eg	ee	eg	ef	fg	ef	ee	eg	eg	ee	ee	ee	ef	ee	eg	ee	ee	ee	eg	ee	eg	fg	fg	fg	ee	fg	ee	ef	ef	eg	ef	fg	fg	eg	ee	eg	ee	fg	fg	fg	ee	ee	eg	eg	eg	fg
Marker37978	LG3	<nnxnp>	{-0}	np	nn	np	nn	np	nn	nn	np	np	nn	nn	nn	nn	nn	np	nn	nn	nn	np	nn	np	np	np	np	nn	np	nn	nn	nn	np	nn	np	np	np	nn	np	nn	np	np	np	nn	nn	np	np	np	np
Marker25005	LG3	<abxcd>	{10}	bd	bc	bd	ac	ad	ac	bc	bd	bd	bc	bc	bc	ac	bc	bd	bc	bc	bc	bd	bc	bd	ad	ad	ad	bc	ad	bc	ac	ac	bd	ac	ad	ad	bd	bc	bd	bc	ad	ad	ad	bc	bc	ad	bd	bd	ad
Marker68535	LG3	<nnxnp>	{-0}	np	nn	np	nn	np	nn	nn	np	np	nn	nn	nn	nn	nn	np	nn	nn	nn	np	nn	np	np	np	np	nn	np	nn	nn	nn	np	nn	np	np	np	nn	np	nn	np	np	np	nn	nn	np	np	np	np
Marker181894	LG3	<lmxll>	{0-}	ll	ll	ll	lm	lm	lm	ll	ll	ll	ll	ll	ll	lm	ll	ll	ll	ll	ll	ll	ll	ll	lm	lm	lm	ll	lm	ll	lm	lm	ll	lm	lm	lm	ll	ll	ll	ll	lm	lm	lm	ll	ll	lm	ll	ll	lm
Marker44537	LG3	<nnxnp>	{-0}	np	nn	np	nn	np	nn	nn	np	np	nn	nn	nn	nn	nn	np	nn	nn	nn	np	nn	np	np	np	np	nn	np	nn	nn	nn	np	nn	np	np	np	nn	np	nn	np	np	np	nn	nn	np	np	np	np
Marker72015	LG3	<efxeg>	{01}	ee	eg	ee	fg	ef	fg	eg	ee	ee	eg	eg	eg	fg	eg	ee	eg	eg	eg	ee	eg	ee	ef	ef	ef	eg	ef	eg	fg	fg	ee	fg	ef	ef	ee	eg	ee	eg	ef	ef	ef	eg	eg	ef	ee	ee	ef
Marker60354	LG3	<nnxnp>	{-0}	np	nn	np	nn	np	nn	nn	np	np	nn	nn	nn	nn	nn	np	nn	nn	nn	np	nn	np	np	np	np	nn	np	nn	nn	nn	np	nn	np	np	np	nn	np	nn	np	np	np	nn	nn	np	np	np	np
Marker119316	LG3	<nnxnp>	{-0}	np	nn	np	nn	np	nn	nn	np	np	nn	nn	nn	nn	nn	np	nn	nn	nn	np	nn	np	np	np	np	nn	np	nn	nn	nn	np	nn	np	np	np	nn	np	nn	np	np	np	nn	nn	np	np	np	np
Marker51568	LG3	<lmxll>	{0-}	ll	ll	ll	lm	lm	lm	ll	ll	ll	ll	ll	ll	lm	ll	ll	ll	ll	ll	ll	ll	ll	lm	lm	lm	ll	lm	ll	lm	lm	ll	lm	lm	lm	ll	ll	ll	ll	lm	lm	lm	ll	ll	lm	ll	ll	lm
Marker117787	LG3	<nnxnp>	{-0}	np	nn	np	nn	np	nn	nn	np	np	nn	nn	nn	nn	nn	np	nn	nn	nn	np	nn	np	np	np	np	nn	np	nn	nn	nn	np	nn	np	np	np	nn	np	nn	np	np	np	nn	nn	np	np	np	np
Marker26141	LG3	<lmxll>	{0-}	ll	ll	ll	lm	lm	lm	ll	ll	ll	ll	ll	ll	lm	ll	ll	ll	ll	ll	ll	ll	ll	lm	lm	lm	ll	lm	ll	lm	lm	ll	lm	lm	lm	ll	ll	ll	ll	lm	lm	lm	ll	ll	lm	ll	ll	lm
Marker28516	LG3	<lmxll>	{0-}	ll	ll	ll	lm	lm	lm	ll	ll	ll	ll	ll	ll	lm	ll	ll	ll	ll	ll	ll	ll	ll	lm	lm	lm	ll	lm	ll	lm	lm	ll	lm	lm	lm	ll	ll	ll	ll	lm	lm	lm	ll	ll	lm	ll	ll	lm
Marker152715	LG3	<lmxll>	{0-}	ll	ll	ll	lm	lm	lm	ll	ll	ll	ll	ll	ll	lm	ll	ll	ll	ll	ll	ll	ll	ll	lm	lm	lm	ll	lm	ll	lm	lm	ll	lm	lm	lm	ll	ll	ll	ll	lm	lm	lm	ll	ll	lm	ll	ll	lm
Marker35437	LG3	<nnxnp>	{-0}	np	nn	np	nn	np	nn	nn	np	np	nn	nn	nn	nn	nn	np	nn	nn	nn	np	nn	np	np	np	np	nn	np	nn	nn	nn	np	nn	np	np	np	nn	np	nn	np	np	np	nn	nn	np	np	np	np
Marker71527	LG3	<nnxnp>	{-0}	np	nn	np	nn	np	nn	nn	np	np	nn	nn	nn	nn	nn	np	nn	nn	nn	np	nn	np	np	np	np	nn	np	nn	nn	nn	np	nn	np	np	np	nn	np	nn	np	np	np	nn	nn	np	np	np	np
Marker68760	LG3	<nnxnp>	{-0}	np	nn	np	nn	np	nn	nn	np	np	nn	nn	nn	nn	nn	np	nn	nn	nn	np	nn	np	np	np	np	nn	np	nn	nn	nn	np	nn	np	np	np	nn	np	nn	np	np	np	nn	nn	np	np	np	np
Marker127194	LG3	<lmxll>	{0-}	ll	ll	ll	lm	lm	lm	ll	ll	ll	ll	ll	ll	lm	ll	ll	ll	ll	ll	ll	ll	ll	lm	lm	lm	ll	lm	ll	lm	lm	ll	lm	lm	lm	ll	ll	ll	ll	lm	lm	lm	ll	ll	lm	ll	ll	lm
Marker74968	LG3	<lmxll>	{0-}	ll	ll	ll	lm	lm	lm	ll	ll	ll	ll	ll	ll	lm	ll	ll	ll	ll	ll	ll	ll	ll	lm	lm	lm	ll	lm	ll	lm	lm	ll	lm	lm	lm	ll	ll	ll	ll	lm	lm	lm	ll	ll	lm	ll	ll	lm
Marker69463	LG3	<lmxll>	{0-}	ll	ll	ll	lm	lm	lm	ll	ll	ll	ll	ll	ll	lm	ll	ll	ll	ll	ll	ll	ll	ll	lm	lm	lm	ll	lm	ll	lm	lm	ll	lm	lm	lm	ll	ll	ll	ll	lm	lm	lm	ll	ll	lm	ll	ll	lm
Marker168856	LG3	<lmxll>	{1-}	lm	lm	lm	ll	ll	ll	lm	lm	lm	lm	lm	lm	ll	lm	lm	lm	lm	lm	lm	lm	lm	ll	ll	ll	lm	ll	lm	ll	ll	lm	ll	ll	ll	lm	lm	lm	lm	ll	ll	ll	lm	lm	ll	lm	lm	ll
Marker66759	LG3	<lmxll>	{1-}	lm	lm	lm	ll	ll	ll	lm	lm	lm	lm	lm	lm	ll	lm	lm	lm	lm	lm	lm	lm	lm	ll	ll	ll	lm	ll	lm	ll	ll	lm	ll	ll	ll	lm	lm	lm	lm	ll	ll	ll	lm	lm	ll	lm	lm	ll
Marker92082	LG3	<nnxnp>	{-0}	np	nn	np	nn	np	nn	nn	np	np	nn	nn	nn	nn	nn	np	nn	nn	nn	np	nn	np	np	np	np	nn	np	nn	nn	nn	np	nn	np	np	np	nn	np	nn	np	np	np	nn	nn	np	np	np	np
Marker53228	LG3	<nnxnp>	{-0}	np	nn	np	nn	np	nn	nn	np	np	nn	nn	nn	nn	nn	np	nn	nn	nn	np	nn	np	np	np	np	nn	np	nn	nn	nn	np	nn	np	np	np	nn	np	nn	np	np	np	nn	nn	np	np	np	np
Marker48935	LG3	<lmxll>	{0-}	ll	ll	ll	lm	lm	lm	ll	ll	ll	ll	ll	ll	lm	ll	ll	ll	ll	ll	ll	ll	ll	lm	lm	lm	ll	lm	ll	lm	lm	ll	lm	lm	lm	ll	ll	ll	ll	lm	lm	lm	ll	ll	lm	ll	ll	lm
Marker143793	LG3	<lmxll>	{1-}	lm	lm	lm	ll	ll	ll	lm	lm	lm	lm	lm	lm	ll	lm	lm	lm	lm	lm	lm	lm	lm	ll	ll	ll	lm	ll	lm	ll	ll	lm	ll	ll	ll	lm	lm	lm	lm	ll	ll	ll	lm	lm	ll	lm	lm	ll
Marker155814	LG3	<hkxhk>	{00}	hk	hh	hk	hk	kk	hk	hh	hk	hk	hh	hh	hh	hk	hh	hk	hh	hh	hh	hk	hh	hk	kk	kk	kk	hh	kk	hh	hk	hk	hk	hk	kk	kk	hk	hh	hk	hh	kk	kk	kk	hh	hh	hk	hk	hk	kk
Marker64723	LG3	<nnxnp>	{-1}	nn	np	nn	np	nn	np	np	nn	nn	np	np	np	np	np	nn	np	np	np	nn	np	nn	nn	nn	nn	np	nn	np	np	np	nn	np	nn	nn	nn	np	nn	np	nn	nn	nn	np	np	nn	nn	nn	nn
Marker102453	LG3	<lmxll>	{0-}	ll	ll	ll	lm	lm	lm	ll	ll	ll	ll	ll	ll	lm	ll	ll	ll	ll	ll	ll	ll	ll	lm	lm	lm	ll	lm	ll	lm	lm	ll	lm	lm	lm	ll	ll	ll	ll	lm	lm	lm	ll	ll	ll	ll	ll	lm
Marker82396	LG3	<nnxnp>	{-0}	np	nn	np	nn	np	nn	nn	np	np	nn	nn	nn	nn	nn	np	nn	nn	nn	np	nn	np	np	np	np	nn	np	nn	nn	nn	np	nn	np	np	np	nn	np	nn	np	np	np	nn	nn	np	np	np	np
Marker84792	LG3	<efxeg>	{00}	eg	ee	eg	ef	fg	ef	ee	eg	eg	ee	ee	ee	ef	ee	eg	ee	ee	ee	eg	ee	eg	fg	fg	fg	ee	fg	ee	ef	ef	eg	ef	fg	fg	eg	ee	eg	ee	fg	fg	fg	ee	ee	eg	eg	eg	fg
Marker32135	LG3	<lmxll>	{0-}	ll	ll	ll	lm	lm	lm	ll	ll	ll	ll	ll	ll	lm	ll	ll	ll	ll	ll	ll	ll	ll	lm	lm	lm	ll	lm	ll	lm	lm	ll	lm	lm	lm	ll	ll	ll	ll	lm	lm	lm	ll	ll	ll	ll	ll	lm
Marker33489	LG3	<nnxnp>	{-0}	np	nn	np	nn	np	nn	nn	np	np	nn	nn	nn	nn	nn	np	nn	nn	nn	np	nn	np	np	np	np	nn	np	nn	nn	nn	np	nn	np	np	np	nn	np	nn	np	np	np	nn	nn	np	np	np	np
Marker166925	LG3	<lmxll>	{0-}	ll	ll	ll	lm	lm	lm	ll	ll	ll	ll	ll	ll	lm	ll	ll	ll	ll	ll	ll	ll	ll	lm	lm	lm	ll	lm	ll	lm	lm	ll	lm	lm	lm	ll	ll	ll	ll	lm	lm	lm	ll	ll	ll	ll	ll	lm
Marker169628	LG3	<lmxll>	{1-}	lm	lm	lm	ll	ll	ll	lm	lm	lm	lm	lm	lm	ll	lm	lm	lm	lm	lm	lm	lm	lm	ll	ll	ll	lm	ll	lm	ll	ll	lm	ll	ll	ll	lm	lm	lm	lm	ll	ll	ll	lm	lm	lm	lm	lm	ll
Marker30353	LG3	<nnxnp>	{-0}	np	nn	np	nn	np	nn	nn	np	np	nn	nn	nn	nn	nn	np	nn	nn	nn	np	nn	np	np	np	np	nn	np	nn	nn	nn	np	nn	np	np	np	nn	np	nn	np	np	np	nn	nn	np	np	np	np
Marker47895	LG3	<nnxnp>	{-1}	nn	np	nn	np	nn	np	np	nn	nn	np	np	np	np	np	nn	np	np	np	nn	np	nn	nn	nn	nn	np	nn	np	np	np	nn	np	nn	nn	nn	np	nn	np	nn	nn	nn	np	np	nn	nn	nn	nn
Marker20784	LG3	<nnxnp>	{-0}	np	nn	np	nn	np	nn	nn	np	np	nn	nn	nn	nn	nn	np	nn	nn	nn	np	nn	np	np	np	np	nn	np	nn	nn	nn	np	nn	np	np	np	nn	np	nn	np	np	np	nn	nn	np	np	np	np
Marker54939	LG3	<nnxnp>	{-0}	np	nn	np	nn	np	nn	nn	np	np	nn	nn	nn	nn	nn	np	nn	nn	nn	np	nn	np	np	np	np	nn	np	nn	nn	nn	np	nn	np	np	np	nn	np	nn	np	np	np	nn	nn	np	np	np	np
Marker47170	LG3	<nnxnp>	{-0}	np	nn	np	nn	np	nn	nn	np	np	nn	nn	nn	nn	nn	np	nn	nn	nn	np	nn	np	np	np	np	nn	np	nn	nn	nn	np	nn	np	np	np	nn	np	nn	np	np	np	nn	nn	np	np	np	np
Marker102070	LG3	<lmxll>	{1-}	lm	lm	lm	ll	ll	ll	lm	lm	lm	lm	lm	lm	ll	lm	lm	lm	lm	lm	lm	lm	lm	ll	ll	ll	lm	ll	lm	ll	ll	lm	ll	ll	ll	lm	lm	lm	lm	ll	ll	ll	lm	lm	lm	lm	lm	ll
Marker130034	LG3	<lmxll>	{1-}	lm	lm	lm	ll	ll	ll	lm	lm	lm	lm	lm	lm	ll	lm	lm	lm	lm	lm	lm	lm	lm	ll	ll	ll	lm	ll	lm	ll	ll	lm	ll	ll	ll	lm	lm	lm	lm	ll	ll	ll	lm	lm	lm	lm	lm	ll
Marker33001	LG3	<hkxhk>	{00}	hk	hh	hk	hk	kk	hk	hh	hk	hk	hh	hh	hh	hk	hh	hk	hh	hh	hh	hk	hh	hk	kk	kk	kk	hh	kk	hh	hk	hk	hk	hk	kk	kk	hk	hh	hk	hh	kk	kk	kk	hh	hh	kk	hk	hk	kk
Marker97419	LG3	<lmxll>	{1-}	lm	lm	lm	lm	ll	ll	lm	lm	lm	lm	lm	lm	ll	lm	lm	lm	lm	lm	lm	lm	lm	ll	ll	ll	lm	ll	lm	ll	ll	lm	ll	ll	ll	lm	lm	lm	lm	ll	ll	ll	lm	lm	ll	lm	lm	ll
Marker104761	LG3	<lmxll>	{1-}	lm	lm	lm	lm	ll	ll	lm	lm	lm	lm	lm	lm	ll	lm	lm	lm	lm	lm	lm	lm	lm	ll	ll	ll	lm	ll	lm	ll	ll	lm	ll	ll	ll	lm	lm	lm	lm	ll	ll	ll	lm	lm	ll	lm	lm	ll
Marker45839	LG3	<nnxnp>	{-0}	np	nn	np	nn	np	nn	nn	np	np	nn	nn	nn	nn	nn	np	nn	nn	nn	np	nn	np	np	np	np	nn	np	nn	nn	nn	np	nn	np	np	np	nn	np	nn	np	np	np	nn	nn	np	np	np	np
Marker28212	LG3	<nnxnp>	{-0}	np	nn	np	nn	np	nn	nn	np	np	nn	nn	nn	nn	nn	np	nn	nn	nn	np	nn	np	np	np	np	nn	np	nn	nn	nn	np	nn	np	np	np	nn	np	nn	np	np	np	nn	nn	np	np	np	np
Marker69454	LG3	<nnxnp>	{-0}	np	nn	np	nn	np	nn	nn	np	np	nn	nn	nn	nn	nn	np	nn	nn	nn	np	nn	np	np	np	np	nn	np	nn	nn	nn	np	nn	np	np	np	nn	np	nn	np	np	np	nn	nn	np	np	np	np
Marker90889	LG3	<nnxnp>	{-0}	np	nn	np	nn	np	nn	nn	np	np	nn	nn	nn	nn	nn	np	nn	nn	nn	np	nn	np	np	np	np	nn	np	nn	nn	nn	np	nn	np	np	np	nn	np	nn	np	np	np	nn	nn	np	np	np	np
Marker30411	LG3	<nnxnp>	{-1}	nn	np	nn	np	nn	np	np	nn	nn	np	np	np	np	np	nn	np	np	np	nn	np	nn	nn	nn	nn	np	nn	np	np	np	nn	np	nn	nn	nn	np	nn	np	nn	nn	nn	np	np	nn	nn	nn	nn
Marker129570	LG3	<nnxnp>	{-0}	np	nn	np	nn	np	nn	nn	np	np	nn	nn	nn	nn	nn	np	nn	nn	nn	np	nn	np	np	np	np	nn	np	nn	nn	nn	np	nn	np	np	np	nn	np	nn	np	np	np	nn	nn	np	np	np	np
Marker46404	LG3	<nnxnp>	{-1}	nn	np	nn	np	nn	np	np	nn	nn	np	np	np	np	np	nn	np	np	np	nn	np	nn	nn	nn	nn	np	nn	np	np	np	nn	np	nn	nn	nn	np	nn	np	nn	nn	nn	np	np	nn	nn	nn	nn
Marker24958	LG3	<nnxnp>	{-1}	nn	np	np	np	nn	np	np	nn	nn	np	np	np	np	np	nn	np	np	np	nn	np	nn	nn	nn	nn	np	nn	np	np	np	nn	np	nn	nn	nn	np	nn	np	nn	nn	nn	np	np	nn	nn	nn	nn
Marker136030	LG3	<nnxnp>	{-0}	np	nn	nn	nn	np	nn	nn	np	np	nn	nn	nn	nn	nn	np	nn	nn	nn	np	nn	np	np	np	np	nn	np	nn	nn	nn	np	nn	np	np	np	nn	np	nn	np	np	np	nn	nn	np	np	np	np
Marker25463	LG3	<nnxnp>	{-1}	nn	np	np	np	nn	np	np	nn	nn	np	np	np	np	np	nn	np	np	np	nn	np	nn	nn	nn	nn	np	nn	np	np	np	nn	np	nn	nn	nn	np	nn	np	nn	nn	nn	np	np	nn	nn	nn	nn
Marker22729	LG3	<lmxll>	{0-}	ll	ll	ll	ll	lm	lm	ll	ll	ll	ll	ll	ll	lm	ll	ll	ll	ll	ll	ll	ll	ll	lm	lm	lm	ll	lm	ll	lm	lm	ll	lm	lm	lm	ll	ll	ll	ll	lm	lm	lm	ll	ll	lm	ll	ll	lm
Marker45942	LG3	<nnxnp>	{-1}	nn	np	np	np	nn	np	np	nn	nn	np	np	np	np	np	nn	np	np	np	nn	np	nn	nn	nn	nn	np	nn	np	np	np	nn	np	nn	nn	nn	np	nn	np	nn	nn	nn	np	np	nn	nn	nn	nn
Marker68178	LG3	<efxeg>	{01}	ee	eg	eg	eg	ef	fg	eg	ee	ee	eg	eg	eg	fg	eg	ee	eg	eg	eg	ee	eg	ee	ef	ef	ef	eg	ef	eg	fg	fg	ee	fg	ef	ef	ee	eg	ee	eg	ef	ef	ef	eg	eg	ef	ee	ee	ef
Marker29295	LG3	<lmxll>	{0-}	ll	ll	ll	ll	lm	lm	ll	ll	ll	ll	ll	ll	lm	ll	ll	ll	ll	ll	ll	ll	ll	lm	lm	lm	ll	lm	ll	lm	lm	ll	lm	lm	lm	ll	ll	ll	ll	lm	lm	lm	ll	ll	lm	ll	ll	lm
Marker27359	LG3	<lmxll>	{0-}	ll	ll	ll	ll	lm	lm	ll	ll	ll	ll	ll	ll	lm	ll	ll	ll	ll	ll	ll	ll	ll	lm	lm	lm	ll	lm	ll	lm	lm	ll	lm	lm	lm	ll	ll	ll	ll	lm	lm	lm	ll	ll	lm	ll	ll	lm
Marker50359	LG3	<nnxnp>	{-0}	np	nn	nn	nn	np	nn	nn	np	np	nn	nn	nn	nn	nn	np	nn	nn	nn	np	nn	np	np	np	np	nn	np	nn	nn	nn	np	nn	np	np	np	nn	np	nn	np	np	np	nn	nn	np	np	np	np
Marker158346	LG3	<lmxll>	{1-}	lm	lm	lm	lm	ll	ll	lm	lm	lm	lm	lm	lm	ll	lm	lm	lm	lm	lm	lm	lm	lm	ll	ll	ll	lm	ll	lm	ll	ll	lm	ll	ll	ll	lm	lm	lm	lm	ll	ll	ll	lm	lm	ll	lm	lm	ll
Marker35442	LG3	<nnxnp>	{-0}	np	nn	nn	nn	np	nn	nn	np	np	nn	nn	nn	nn	nn	np	nn	nn	nn	np	nn	np	np	np	np	nn	np	nn	nn	nn	np	nn	np	np	np	nn	np	nn	np	np	np	nn	nn	np	np	np	np
Marker13724	LG3	<nnxnp>	{-1}	nn	np	np	np	nn	np	np	nn	nn	np	np	np	np	np	nn	np	np	np	nn	np	nn	nn	nn	nn	np	nn	np	np	np	nn	np	nn	nn	nn	np	nn	np	nn	nn	nn	np	np	nn	nn	nn	nn
Marker47081	LG3	<nnxnp>	{-1}	nn	np	np	np	nn	np	np	nn	nn	np	np	np	np	np	nn	np	np	np	nn	np	nn	nn	nn	nn	np	nn	np	np	np	nn	np	nn	nn	nn	np	nn	np	nn	nn	nn	np	np	nn	nn	nn	nn
Marker27334	LG3	<nnxnp>	{-0}	np	nn	nn	nn	np	nn	nn	np	np	nn	nn	nn	nn	nn	np	nn	nn	nn	np	nn	np	np	np	np	nn	np	nn	nn	nn	np	nn	np	np	np	nn	np	nn	np	np	np	nn	nn	np	np	np	np
Marker150316	LG3	<lmxll>	{1-}	lm	lm	lm	lm	ll	lm	lm	lm	lm	lm	lm	lm	ll	lm	lm	lm	lm	lm	ll	lm	lm	ll	ll	ll	lm	ll	lm	ll	ll	lm	ll	ll	ll	lm	lm	ll	lm	ll	ll	ll	lm	lm	ll	lm	lm	ll
Marker104717	LG3	<lmxll>	{1-}	lm	lm	lm	lm	ll	lm	lm	lm	lm	lm	lm	lm	ll	lm	lm	lm	lm	lm	ll	lm	lm	ll	ll	ll	lm	ll	lm	ll	ll	lm	ll	ll	ll	lm	lm	ll	lm	ll	ll	ll	lm	lm	ll	lm	lm	ll
Marker102175	LG3	<lmxll>	{1-}	lm	lm	lm	lm	ll	lm	lm	lm	lm	lm	lm	lm	ll	lm	lm	lm	lm	lm	ll	lm	lm	ll	ll	ll	lm	ll	lm	ll	ll	lm	ll	ll	ll	lm	lm	ll	lm	ll	ll	ll	lm	lm	ll	lm	lm	ll
Marker144883	LG3	<lmxll>	{0-}	ll	ll	ll	ll	lm	ll	ll	ll	ll	ll	ll	ll	lm	ll	ll	ll	ll	ll	lm	ll	ll	lm	lm	lm	ll	lm	ll	lm	lm	ll	lm	lm	lm	ll	ll	lm	ll	lm	lm	lm	ll	ll	lm	ll	ll	lm
Marker49932	LG3	<efxeg>	{01}	ee	eg	eg	eg	ef	eg	eg	ee	ee	eg	eg	eg	fg	eg	ee	eg	eg	eg	ef	eg	ee	ef	ef	ef	eg	ef	eg	fg	fg	ee	fg	ef	ef	ee	eg	ef	eg	ef	ef	ef	eg	eg	ef	ee	ee	ef
Marker8634	LG3	<lmxll>	{0-}	ll	ll	ll	ll	lm	ll	ll	ll	ll	ll	ll	ll	lm	ll	ll	ll	ll	ll	lm	ll	ll	lm	lm	lm	ll	lm	ll	lm	lm	ll	lm	lm	lm	ll	ll	lm	ll	lm	lm	lm	ll	ll	lm	ll	ll	lm
Marker158573	LG3	<lmxll>	{0-}	ll	ll	ll	ll	lm	ll	ll	ll	ll	ll	ll	ll	lm	ll	ll	ll	ll	ll	lm	ll	ll	lm	lm	lm	ll	lm	ll	lm	lm	ll	lm	lm	lm	ll	ll	lm	ll	lm	lm	lm	ll	ll	lm	ll	ll	lm
Marker78088	LG3	<nnxnp>	{-1}	nn	np	np	np	nn	np	np	nn	nn	np	np	np	np	np	nn	np	np	np	nn	np	nn	nn	nn	nn	np	nn	np	np	np	nn	np	nn	nn	nn	np	nn	np	nn	nn	nn	np	np	nn	nn	nn	nn
Marker134151	LG3	<nnxnp>	{-1}	nn	np	np	np	nn	np	np	nn	nn	np	np	np	np	np	nn	np	np	np	nn	np	nn	nn	nn	nn	np	nn	np	np	np	nn	np	nn	nn	nn	np	nn	np	nn	nn	nn	np	np	nn	nn	nn	nn
Marker40629	LG3	<nnxnp>	{-0}	np	nn	nn	nn	np	nn	nn	np	np	nn	nn	nn	nn	nn	np	nn	nn	nn	np	nn	np	np	np	np	nn	np	nn	nn	nn	np	nn	np	np	np	nn	np	nn	np	np	np	nn	nn	np	np	np	np
Marker26313	LG3	<efxeg>	{00}	eg	ee	ee	ee	fg	ee	ee	eg	eg	ee	ee	ee	ef	ee	eg	ee	eg	ee	fg	ee	eg	fg	fg	fg	ee	fg	ee	ef	ef	eg	ef	fg	fg	eg	ee	fg	ee	fg	fg	fg	ee	ee	fg	eg	eg	fg
Marker31376	LG3	<nnxnp>	{-0}	np	nn	nn	nn	np	nn	nn	np	np	nn	nn	nn	nn	nn	np	nn	np	nn	np	nn	np	np	np	np	nn	np	nn	nn	nn	np	nn	np	np	np	nn	np	nn	np	np	np	nn	nn	np	np	np	np
Marker153590	LG3	<nnxnp>	{-1}	nn	np	np	np	nn	np	np	nn	nn	np	np	np	np	np	nn	np	nn	np	nn	np	nn	nn	nn	nn	np	nn	np	np	np	nn	np	nn	nn	nn	np	nn	np	nn	nn	nn	np	np	nn	nn	nn	nn
Marker98465	LG3	<nnxnp>	{-0}	np	nn	nn	nn	np	nn	nn	np	np	nn	nn	nn	nn	nn	np	nn	np	nn	np	nn	np	np	np	np	nn	np	nn	nn	nn	np	nn	np	np	np	nn	np	nn	np	np	np	nn	nn	np	np	np	np
Marker104711	LG3	<nnxnp>	{-1}	nn	np	np	np	nn	np	np	nn	nn	np	np	np	np	np	nn	np	nn	np	nn	np	nn	nn	nn	nn	np	nn	np	np	np	nn	np	nn	nn	nn	np	nn	np	nn	nn	nn	np	np	nn	nn	nn	nn
Marker74962	LG3	<nnxnp>	{-1}	nn	np	np	np	nn	np	np	nn	nn	np	np	np	np	np	nn	np	nn	np	nn	np	nn	nn	nn	nn	np	nn	np	np	np	nn	np	nn	nn	nn	np	nn	np	nn	nn	nn	np	np	nn	nn	nn	nn
Marker64731	LG3	<nnxnp>	{-1}	nn	np	np	np	nn	np	np	nn	nn	np	np	np	np	np	nn	np	nn	np	nn	np	nn	nn	nn	nn	np	nn	np	np	np	nn	np	nn	nn	nn	np	nn	np	nn	nn	nn	np	np	nn	nn	nn	nn
Marker35389	LG3	<lmxll>	{0-}	ll	ll	ll	ll	lm	ll	ll	ll	ll	ll	ll	ll	lm	ll	lm	ll	ll	ll	lm	ll	ll	lm	lm	lm	ll	lm	ll	lm	ll	ll	lm	lm	lm	ll	ll	lm	ll	lm	lm	lm	ll	ll	lm	ll	ll	lm
Marker23412	LG3	<lmxll>	{0-}	ll	ll	ll	ll	lm	ll	ll	ll	ll	ll	ll	ll	lm	ll	lm	ll	ll	ll	lm	ll	ll	lm	lm	lm	ll	lm	ll	lm	ll	ll	lm	lm	lm	ll	ll	lm	ll	lm	lm	lm	ll	ll	lm	ll	ll	lm
Marker95963	LG3	<lmxll>	{0-}	ll	ll	ll	ll	lm	ll	ll	ll	ll	ll	ll	ll	lm	ll	lm	ll	ll	ll	lm	ll	ll	lm	lm	lm	ll	lm	ll	lm	ll	ll	lm	lm	lm	ll	ll	lm	ll	lm	lm	lm	ll	ll	lm	ll	ll	lm
Marker28419	LG3	<lmxll>	{0-}	ll	ll	ll	ll	lm	ll	ll	ll	ll	ll	ll	ll	lm	ll	lm	ll	ll	ll	lm	ll	ll	lm	lm	lm	ll	lm	ll	lm	ll	ll	lm	lm	lm	ll	ll	lm	ll	lm	lm	lm	lm	ll	lm	ll	ll	lm
Marker51244	LG3	<lmxll>	{0-}	ll	ll	ll	ll	lm	ll	ll	ll	ll	ll	ll	ll	lm	ll	lm	ll	ll	ll	lm	ll	ll	lm	lm	lm	ll	lm	ll	lm	ll	ll	lm	lm	lm	ll	ll	lm	ll	lm	lm	lm	lm	ll	lm	ll	ll	lm
Marker17450	LG3	<lmxll>	{1-}	lm	lm	lm	lm	ll	lm	lm	lm	lm	lm	lm	lm	ll	lm	ll	lm	lm	lm	ll	lm	lm	ll	lm	ll	lm	ll	lm	ll	lm	lm	ll	ll	ll	lm	lm	ll	lm	ll	ll	ll	ll	lm	ll	lm	lm	ll
Marker50391	LG3	<nnxnp>	{-1}	nn	np	np	np	nn	np	np	np	nn	np	np	np	np	nn	nn	np	nn	np	nn	np	nn	np	nn	np	np	nn	np	np	np	nn	np	nn	nn	nn	np	nn	np	nn	nn	nn	np	np	nn	np	nn	nn
Marker27411	LG3	<efxeg>	{11}	ef	fg	fg	fg	ee	fg	fg	fg	ef	fg	fg	fg	eg	ef	ee	fg	ef	fg	ee	fg	ef	eg	ef	eg	fg	ee	fg	eg	fg	ef	eg	ee	ee	ef	fg	ee	fg	ee	ee	ee	eg	fg	ee	fg	ef	ee
Marker15710	LG3	<nnxnp>	{-1}	nn	np	np	np	nn	np	np	np	nn	np	np	np	np	nn	nn	np	nn	np	nn	np	nn	np	nn	np	np	nn	np	np	np	nn	np	nn	nn	nn	np	nn	np	nn	nn	nn	np	np	nn	np	nn	nn
Marker56019	LG3	<nnxnp>	{-0}	np	nn	nn	nn	np	nn	nn	nn	np	nn	nn	nn	nn	np	np	nn	np	nn	np	nn	np	nn	np	nn	nn	np	nn	nn	nn	np	nn	np	np	np	nn	np	np	np	np	np	nn	nn	np	nn	np	np
Marker10249	LG3	<abxcd>	{11}	bc	bd	bd	bd	ac	bd	bd	bd	bc	bd	bd	bd	ad	bc	ac	bd	bc	bd	ac	bd	bc	ad	bc	ad	bd	ac	bd	ad	bd	bc	ad	ac	ac	bc	bd	ac	bc	ac	ac	ac	ad	bd	ac	bd	bc	ac
Marker24968	LG3	<nnxnp>	{-0}	np	nn	nn	nn	np	nn	nn	nn	np	nn	nn	nn	nn	np	np	nn	np	nn	np	nn	np	nn	np	nn	nn	np	nn	nn	nn	np	nn	np	np	np	nn	np	np	np	np	np	nn	nn	np	nn	np	np
Marker57174	LG3	<nnxnp>	{-0}	np	nn	nn	nn	np	nn	nn	nn	np	nn	nn	nn	nn	np	np	nn	np	nn	np	nn	np	nn	np	nn	nn	np	nn	nn	nn	np	nn	np	np	np	nn	np	np	np	np	np	nn	nn	np	nn	np	np
Marker41074	LG3	<lmxll>	{1-}	lm	lm	lm	lm	ll	lm	lm	lm	lm	lm	lm	lm	ll	lm	ll	lm	lm	lm	ll	lm	lm	ll	lm	ll	lm	ll	lm	ll	lm	lm	ll	ll	ll	lm	lm	ll	lm	ll	ll	ll	ll	lm	ll	lm	lm	ll
Marker21658	LG3	<abxcd>	{11}	bc	bd	bd	bd	ac	bd	bd	bd	bc	bd	bd	bd	ad	bc	ac	bd	bc	bd	ac	bd	bc	ad	bc	ad	bd	ac	bd	ad	bd	bc	ad	ac	ac	bc	bd	ac	bc	ac	ac	ac	ad	bd	ac	bd	bc	ac
Marker17019	LG3	<efxeg>	{10}	fg	ef	ef	ef	eg	ef	ef	ef	fg	ef	ef	ef	ef	fg	eg	ef	fg	ef	eg	ef	fg	ee	fg	ee	ef	eg	ef	ee	ef	fg	ee	eg	eg	fg	ef	eg	fg	eg	eg	eg	ee	ef	eg	ef	fg	eg
Marker68458	LG3	<nnxnp>	{-0}	np	nn	nn	nn	np	nn	nn	nn	np	nn	nn	nn	nn	np	np	nn	np	nn	np	nn	np	nn	np	nn	nn	np	nn	nn	nn	np	nn	np	np	np	nn	np	np	np	np	np	nn	nn	np	nn	np	np
Marker57103	LG3	<nnxnp>	{-0}	np	nn	nn	nn	np	nn	nn	nn	np	nn	nn	nn	nn	np	np	nn	np	nn	np	nn	np	nn	np	nn	nn	np	nn	nn	nn	np	nn	np	np	np	nn	np	np	np	np	np	nn	nn	np	nn	np	np
Marker67803	LG3	<nnxnp>	{-1}	nn	np	np	np	nn	np	np	np	nn	np	np	np	np	nn	nn	np	nn	np	nn	np	nn	np	nn	np	np	nn	np	np	np	nn	np	nn	nn	nn	np	nn	nn	nn	nn	nn	np	np	nn	np	nn	nn
Marker139559	LG3	<nnxnp>	{-1}	nn	np	np	np	nn	np	np	np	nn	np	np	np	np	nn	nn	np	nn	np	nn	np	nn	np	nn	np	np	nn	np	np	np	nn	np	nn	nn	nn	np	nn	nn	nn	nn	nn	np	np	nn	np	nn	nn
Marker36513	LG3	<efxeg>	{00}	eg	ee	ee	ee	fg	ee	ee	ee	eg	ee	ee	ee	ee	eg	fg	ee	eg	ee	fg	ee	eg	ef	eg	ef	ee	fg	ee	ef	ee	eg	ef	fg	fg	eg	ee	fg	ee	fg	fg	fg	ef	ee	fg	ee	eg	fg
Marker55139	LG3	<nnxnp>	{-0}	np	nn	nn	nn	np	nn	nn	nn	np	nn	nn	nn	nn	np	np	nn	nn	nn	np	nn	np	nn	np	nn	nn	np	nn	nn	nn	np	nn	np	np	np	nn	np	nn	np	np	np	nn	nn	np	nn	np	np
Marker165841	LG3	<nnxnp>	{-0}	np	nn	nn	nn	np	nn	nn	nn	np	nn	nn	nn	nn	np	np	nn	nn	nn	np	nn	np	nn	np	nn	nn	np	nn	nn	nn	np	nn	np	np	np	nn	np	nn	np	np	np	nn	nn	np	nn	np	np
Marker21384	LG3	<nnxnp>	{-0}	np	nn	nn	nn	np	nn	nn	nn	np	nn	nn	nn	nn	np	np	nn	nn	nn	np	nn	np	nn	np	nn	nn	np	nn	nn	nn	np	nn	np	np	np	nn	np	nn	np	np	np	nn	nn	np	nn	np	np
Marker171589	LG3	<lmxll>	{0-}	ll	ll	ll	ll	lm	ll	ll	ll	ll	ll	ll	ll	ll	ll	lm	ll	ll	ll	lm	ll	ll	lm	ll	lm	ll	lm	ll	lm	ll	ll	lm	lm	lm	ll	ll	lm	ll	lm	lm	lm	lm	ll	lm	ll	ll	lm
Marker117514	LG3	<lmxll>	{1-}	lm	lm	lm	lm	ll	lm	lm	lm	lm	lm	lm	lm	lm	lm	ll	lm	lm	lm	ll	lm	lm	ll	lm	ll	ll	ll	lm	ll	lm	lm	ll	ll	ll	lm	lm	ll	lm	ll	ll	ll	ll	lm	ll	lm	lm	ll
Marker32615	LG3	<lmxll>	{0-}	ll	ll	lm	ll	lm	ll	ll	lm	ll	ll	ll	ll	ll	ll	lm	ll	ll	ll	lm	ll	ll	lm	ll	lm	lm	ll	ll	lm	ll	ll	lm	lm	lm	ll	ll	lm	ll	lm	lm	lm	lm	ll	lm	ll	ll	lm
Marker62475	LG3	<lmxll>	{1-}	lm	lm	ll	lm	ll	lm	lm	ll	lm	lm	lm	ll	lm	lm	ll	lm	lm	lm	ll	lm	lm	ll	lm	ll	ll	lm	lm	ll	lm	lm	ll	ll	ll	lm	lm	ll	lm	ll	ll	ll	ll	lm	ll	lm	lm	ll
Marker87488	LG3	<lmxll>	{1-}	lm	lm	ll	lm	ll	lm	lm	ll	lm	lm	lm	ll	lm	lm	ll	lm	lm	lm	ll	lm	lm	ll	lm	ll	ll	lm	lm	ll	lm	lm	ll	ll	ll	lm	lm	ll	lm	ll	ll	ll	ll	lm	ll	lm	lm	ll
Marker60928	LG3	<lmxll>	{0-}	ll	ll	lm	ll	lm	ll	ll	lm	ll	ll	ll	lm	ll	ll	lm	ll	ll	ll	lm	ll	ll	lm	ll	lm	lm	ll	ll	lm	ll	ll	lm	lm	lm	ll	ll	lm	ll	lm	lm	lm	lm	ll	lm	ll	ll	lm
Marker108694	LG4	<hkxhk>	{01}	hh	hh	hh	kk	hk	kk	hk	kk	hk	hk	hk	hh	kk	hk	kk	hk	kk	hk	hh	hk	kk	kk	kk	hk	kk	hk	hk	hh	kk	hh	hh	hh	hk	hk	hk	hh	hh	hk	kk	hk	hh	hk	kk	hh	kk	kk
Marker117935	LG4	<nnxnp>	{-1}	nn	nn	nn	np	nn	np	nn	np	np	np	nn	nn	np	np	np	np	np	np	nn	np	np	np	np	np	np	nn	np	nn	np	nn	nn	nn	nn	nn	nn	nn	nn	nn	np	np	nn	np	np	nn	np	np
Marker32394	LG4	<lmxll>	{0-}	ll	ll	ll	lm	lm	lm	lm	lm	ll	ll	lm	ll	lm	ll	lm	ll	lm	ll	ll	ll	lm	lm	lm	ll	lm	lm	ll	ll	lm	ll	ll	ll	lm	lm	lm	ll	ll	lm	lm	ll	ll	ll	lm	ll	lm	lm
Marker139900	LG4	<hkxhk>	{01}	hh	hh	hh	kk	hk	kk	hk	kk	hk	hk	hk	hh	kk	hk	kk	hk	hk	hk	hk	hk	kk	kk	kk	hk	kk	hk	hk	hh	kk	hh	hh	hh	hk	hk	hk	hk	hh	hk	kk	hk	hh	hk	kk	hh	kk	kk
Marker55893	LG4	<nnxnp>	{-0}	np	np	np	nn	np	nn	np	nn	nn	nn	np	np	nn	nn	nn	nn	np	nn	nn	nn	nn	nn	nn	nn	nn	np	nn	np	nn	np	np	np	np	np	np	nn	np	np	nn	nn	np	nn	nn	np	nn	nn
Marker28116	LG4	<hkxhk>	{01}	hh	hh	hh	kk	hk	kk	hk	kk	hk	hk	hk	hh	kk	hk	kk	hk	hk	hk	hk	hk	kk	kk	kk	hk	kk	hk	hk	hh	kk	hh	hh	hh	hk	hk	hk	hk	hh	hk	kk	hk	hh	hk	kk	hh	kk	kk
Marker171942	LG4	<lmxll>	{0-}	ll	ll	ll	lm	lm	lm	lm	lm	ll	ll	lm	ll	lm	ll	lm	ll	lm	ll	ll	ll	lm	lm	lm	ll	lm	lm	ll	ll	lm	ll	ll	ll	lm	lm	lm	ll	ll	lm	lm	ll	ll	ll	lm	ll	lm	lm
Marker79785	LG4	<nnxnp>	{-1}	nn	nn	nn	np	nn	np	nn	np	np	np	nn	nn	np	np	np	np	nn	np	np	np	np	np	np	np	np	nn	np	nn	np	nn	nn	nn	nn	nn	nn	np	nn	nn	np	np	nn	np	np	nn	np	np
Marker9657	LG4	<nnxnp>	{-1}	nn	nn	nn	np	nn	np	nn	np	np	np	nn	nn	np	np	np	np	nn	np	np	np	np	np	np	np	np	nn	np	nn	np	nn	nn	nn	nn	nn	nn	np	nn	nn	np	np	nn	np	np	nn	np	np
Marker80574	LG4	<nnxnp>	{-1}	nn	nn	nn	np	nn	np	nn	np	np	np	nn	nn	np	np	np	np	nn	np	np	np	np	np	np	np	np	nn	np	nn	np	nn	nn	nn	nn	nn	nn	np	nn	nn	np	np	nn	np	np	nn	np	np
Marker68865	LG4	<nnxnp>	{-0}	np	np	np	nn	np	nn	np	nn	nn	nn	np	np	nn	nn	nn	nn	np	nn	nn	nn	nn	nn	nn	nn	nn	np	nn	np	nn	np	np	np	np	np	np	nn	np	np	nn	nn	np	nn	nn	np	nn	nn
Marker34145	LG4	<hkxhk>	{01}	hh	hh	hh	kk	hk	kk	hk	kk	hk	hk	hk	hh	kk	hk	kk	hk	hk	hk	hk	hk	kk	kk	kk	hk	kk	hk	hk	hh	kk	hh	hh	hh	hk	hk	hk	hk	hh	hk	kk	hk	hh	hk	kk	hh	kk	kk
Marker138625	LG4	<nnxnp>	{-1}	nn	nn	nn	np	nn	np	nn	np	np	np	nn	nn	np	np	np	np	nn	np	np	np	np	np	np	np	np	nn	np	nn	np	nn	nn	nn	nn	nn	nn	np	nn	nn	np	np	nn	np	np	nn	np	np
Marker65770	LG4	<nnxnp>	{-0}	np	np	np	nn	np	nn	np	nn	nn	nn	np	np	nn	nn	nn	nn	np	nn	nn	nn	nn	nn	nn	nn	nn	np	nn	np	nn	np	np	np	np	np	np	nn	np	np	nn	nn	np	nn	nn	np	nn	nn
Marker62112	LG4	<nnxnp>	{-0}	np	np	np	nn	np	nn	np	nn	nn	nn	np	np	nn	nn	nn	nn	np	nn	nn	nn	nn	nn	nn	nn	nn	np	nn	np	nn	np	np	np	np	np	np	nn	np	np	nn	nn	np	nn	nn	np	nn	nn
Marker25267	LG4	<lmxll>	{0-}	ll	ll	ll	lm	lm	lm	lm	lm	ll	ll	lm	ll	lm	ll	lm	ll	lm	ll	ll	ll	lm	lm	lm	ll	lm	lm	ll	ll	lm	ll	ll	ll	lm	lm	lm	ll	ll	lm	lm	ll	ll	ll	lm	ll	lm	lm
Marker165620	LG4	<hkxhk>	{01}	hh	hh	hh	kk	hk	kk	hk	kk	hk	hk	hk	hh	kk	hk	kk	hk	hk	hk	hk	hk	kk	kk	kk	hk	kk	hk	hk	hk	kk	hk	hh	hh	hk	hk	hk	hk	hk	hk	kk	hk	hh	hk	kk	hh	kk	kk
Marker143560	LG4	<lmxll>	{0-}	ll	ll	ll	lm	lm	lm	lm	lm	ll	ll	lm	ll	lm	ll	lm	ll	lm	ll	ll	ll	lm	lm	lm	ll	lm	lm	ll	lm	lm	lm	ll	ll	lm	lm	lm	ll	lm	lm	lm	ll	ll	ll	lm	ll	lm	lm
Marker87368	LG4	<lmxll>	{0-}	ll	ll	ll	lm	lm	lm	lm	lm	ll	ll	lm	ll	lm	ll	lm	ll	lm	ll	ll	ll	lm	lm	lm	ll	lm	lm	ll	lm	lm	lm	ll	ll	lm	lm	lm	ll	lm	lm	lm	ll	ll	ll	lm	ll	lm	lm
Marker47289	LG4	<efxeg>	{01}	ee	ee	ee	fg	ef	fg	ef	fg	eg	eg	ef	ee	fg	eg	fg	eg	ef	eg	eg	eg	fg	fg	fg	eg	fg	ef	eg	ef	fg	ef	ee	ee	ef	ef	ef	eg	ef	ef	fg	eg	ee	eg	fg	ee	fg	fg
Marker153325	LG4	<lmxll>	{0-}	ll	ll	ll	lm	lm	lm	lm	lm	ll	ll	lm	ll	lm	ll	lm	ll	lm	ll	ll	ll	lm	lm	lm	ll	lm	lm	ll	lm	lm	lm	ll	ll	lm	lm	lm	ll	lm	lm	lm	ll	ll	ll	lm	ll	lm	lm
Marker40389	LG4	<nnxnp>	{-1}	nn	nn	nn	np	nn	np	nn	np	np	np	nn	nn	np	np	np	np	nn	np	np	np	np	np	np	np	np	nn	np	nn	np	nn	nn	nn	nn	nn	nn	np	nn	nn	np	np	nn	np	np	nn	np	np
Marker10572	LG4	<lmxll>	{0-}	ll	ll	ll	lm	lm	lm	lm	lm	ll	ll	lm	ll	lm	ll	lm	ll	lm	ll	ll	ll	lm	lm	lm	ll	lm	lm	ll	lm	lm	lm	ll	ll	lm	lm	lm	ll	lm	lm	lm	ll	ll	ll	lm	ll	lm	lm
Marker31398	LG4	<lmxll>	{0-}	ll	ll	ll	lm	lm	lm	lm	lm	ll	ll	lm	ll	lm	ll	lm	ll	lm	ll	ll	ll	lm	lm	lm	ll	lm	lm	ll	lm	lm	lm	ll	ll	lm	lm	lm	ll	lm	lm	lm	ll	ll	ll	lm	ll	lm	lm
Marker23552	LG4	<lmxll>	{0-}	ll	ll	ll	lm	lm	lm	lm	lm	ll	ll	lm	ll	lm	ll	lm	ll	lm	ll	ll	ll	lm	lm	lm	ll	lm	lm	ll	lm	lm	lm	ll	ll	lm	lm	lm	ll	lm	lm	lm	ll	ll	ll	lm	ll	lm	lm
Marker84751	LG4	<lmxll>	{1-}	lm	lm	lm	ll	ll	ll	ll	ll	lm	lm	ll	lm	ll	lm	ll	lm	ll	lm	lm	lm	ll	ll	ll	lm	ll	ll	lm	ll	ll	ll	lm	lm	ll	ll	ll	lm	ll	ll	ll	lm	lm	lm	ll	lm	ll	ll
Marker152555	LG4	<lmxll>	{0-}	ll	ll	ll	lm	lm	lm	lm	lm	ll	ll	lm	ll	lm	ll	lm	ll	lm	ll	ll	ll	lm	lm	lm	ll	lm	lm	ll	lm	lm	lm	ll	ll	lm	lm	lm	ll	lm	lm	lm	ll	ll	ll	lm	ll	lm	lm
Marker74176	LG4	<nnxnp>	{-1}	nn	nn	np	np	nn	np	nn	np	np	np	nn	nn	np	np	np	np	nn	np	np	np	np	np	np	np	np	nn	np	nn	np	nn	nn	nn	nn	nn	nn	np	nn	nn	np	np	nn	np	np	nn	np	np
Marker30439	LG4	<nnxnp>	{-1}	nn	nn	np	np	nn	np	nn	np	np	np	nn	nn	np	np	np	np	nn	np	np	np	np	np	np	np	np	nn	np	nn	np	nn	nn	nn	nn	nn	nn	np	nn	nn	np	np	nn	np	np	nn	np	np
Marker152573	LG4	<nnxnp>	{-1}	nn	nn	np	np	nn	np	nn	np	np	np	nn	nn	np	np	np	np	nn	np	np	np	np	np	np	np	np	nn	np	nn	np	nn	nn	nn	nn	nn	nn	np	nn	nn	np	np	nn	np	np	nn	np	np
Marker37601	LG4	<nnxnp>	{-1}	nn	nn	np	np	nn	np	nn	np	np	np	nn	nn	np	np	np	np	nn	np	np	np	np	np	np	np	np	nn	np	nn	np	nn	nn	nn	nn	nn	nn	np	nn	nn	np	np	nn	np	np	nn	np	np
Marker39042	LG4	<nnxnp>	{-0}	np	np	nn	nn	np	nn	np	nn	nn	nn	np	np	nn	nn	nn	nn	np	nn	nn	nn	nn	nn	nn	nn	nn	np	nn	np	nn	np	np	np	np	np	np	nn	np	np	nn	nn	np	nn	nn	np	nn	nn
Marker71045	LG4	<nnxnp>	{-1}	nn	nn	np	np	nn	np	nn	np	np	np	nn	nn	np	np	np	np	nn	np	np	np	np	np	np	np	np	nn	np	nn	np	nn	nn	nn	nn	nn	nn	np	nn	nn	np	np	nn	np	np	nn	np	np
Marker58654	LG4	<nnxnp>	{-1}	nn	nn	np	np	nn	np	nn	np	np	np	nn	nn	np	np	np	np	nn	np	np	np	np	np	np	np	np	nn	np	nn	np	nn	nn	nn	nn	nn	nn	np	nn	nn	np	np	nn	np	np	nn	np	np
Marker137255	LG4	<nnxnp>	{-0}	np	np	np	nn	np	nn	np	nn	nn	nn	np	np	nn	nn	nn	nn	np	nn	nn	nn	nn	nn	nn	nn	nn	np	nn	np	nn	np	np	np	np	np	np	nn	np	np	nn	nn	np	nn	nn	np	nn	nn
Marker158308	LG4	<nnxnp>	{-0}	np	np	np	nn	np	nn	np	nn	nn	nn	np	np	nn	nn	nn	nn	np	nn	nn	nn	nn	nn	nn	nn	nn	np	nn	np	nn	np	np	np	np	np	np	nn	np	np	nn	nn	np	nn	nn	np	nn	nn
Marker12816	LG4	<nnxnp>	{-0}	np	np	np	nn	np	nn	np	nn	nn	nn	np	np	nn	nn	nn	nn	np	nn	nn	nn	nn	nn	nn	nn	nn	np	nn	np	nn	np	np	np	np	np	np	nn	np	np	nn	nn	np	nn	nn	np	nn	nn
Marker39976	LG4	<nnxnp>	{-0}	np	np	np	nn	np	nn	np	nn	nn	nn	np	np	nn	nn	nn	nn	np	nn	nn	nn	nn	nn	nn	nn	nn	np	nn	np	nn	np	np	np	np	np	np	nn	np	np	nn	nn	np	nn	nn	np	nn	nn
Marker88182	LG4	<nnxnp>	{-1}	nn	nn	nn	np	nn	np	nn	np	np	np	nn	nn	np	np	np	np	nn	np	np	np	np	np	np	np	np	nn	np	nn	np	nn	nn	nn	nn	nn	nn	np	nn	nn	np	np	nn	np	np	nn	np	np
Marker81841	LG4	<efxeg>	{01}	ee	ee	ee	fg	ef	fg	ef	fg	eg	eg	ef	ee	fg	eg	fg	eg	ef	eg	eg	eg	fg	fg	fg	eg	fg	ef	eg	ef	fg	ef	ee	ee	ef	ef	ef	eg	ef	ef	fg	eg	ee	eg	fg	ee	fg	fg
Marker168467	LG4	<nnxnp>	{-1}	nn	nn	nn	np	nn	np	nn	np	np	np	nn	nn	np	np	np	np	nn	np	np	np	np	np	np	np	np	nn	np	nn	np	nn	nn	nn	nn	nn	nn	np	nn	nn	np	np	nn	np	np	nn	np	np
Marker103315	LG4	<nnxnp>	{-1}	nn	nn	nn	np	nn	np	nn	np	np	np	nn	nn	np	np	np	np	nn	np	np	np	np	np	np	np	np	nn	np	nn	np	nn	nn	nn	nn	nn	nn	np	nn	nn	np	np	nn	np	np	nn	np	np
Marker12248	LG4	<efxeg>	{01}	ee	ee	ee	fg	ef	fg	ef	fg	eg	eg	ef	ee	fg	eg	fg	eg	ef	eg	eg	eg	fg	fg	fg	eg	fg	ef	eg	ef	fg	ef	ee	ee	ef	ef	ef	eg	ef	ef	fg	eg	ee	eg	fg	ee	fg	fg
Marker169281	LG4	<lmxll>	{0-}	ll	ll	ll	lm	lm	lm	lm	lm	ll	ll	lm	ll	lm	ll	lm	ll	lm	ll	ll	ll	lm	lm	lm	ll	lm	lm	ll	lm	lm	lm	ll	ll	lm	lm	lm	ll	lm	lm	lm	ll	ll	ll	lm	ll	lm	lm
Marker31097	LG4	<abxcd>	{01}	ac	ac	ac	bd	bc	bd	bc	bd	ad	ad	bc	ac	bd	ad	bd	ad	bc	ad	ad	ad	bd	bd	bd	ad	bd	bc	ad	bc	bd	bc	ac	ac	bc	bc	bc	ad	bc	bc	bd	ad	ac	ad	bd	ac	bd	bd
Marker25224	LG4	<nnxnp>	{-0}	np	np	np	nn	np	nn	np	nn	nn	nn	np	np	nn	nn	nn	nn	np	nn	nn	nn	nn	nn	nn	nn	nn	np	nn	np	nn	np	np	np	np	np	np	nn	np	np	nn	nn	np	nn	nn	np	nn	nn
Marker69360	LG4	<lmxll>	{0-}	ll	ll	ll	lm	lm	lm	lm	lm	ll	ll	lm	ll	lm	ll	lm	ll	lm	ll	ll	ll	lm	lm	lm	ll	lm	lm	ll	lm	lm	lm	ll	ll	lm	lm	lm	ll	lm	lm	lm	ll	ll	ll	lm	ll	lm	lm
Marker69171	LG4	<lmxll>	{0-}	ll	ll	ll	lm	lm	lm	lm	lm	ll	ll	lm	ll	lm	ll	lm	ll	lm	ll	ll	ll	lm	lm	lm	ll	lm	lm	ll	lm	lm	lm	ll	ll	lm	lm	lm	ll	lm	lm	lm	ll	ll	ll	lm	ll	lm	lm
Marker32872	LG4	<efxeg>	{00}	eg	eg	eg	ef	fg	ef	fg	ef	ee	ee	fg	eg	ef	ee	ef	ee	fg	ee	ee	ee	ef	ef	ef	ee	ef	fg	ee	fg	ef	fg	eg	eg	fg	fg	fg	ee	fg	fg	ef	ee	eg	ee	ef	eg	ef	ef
Marker139358	LG4	<lmxll>	{0-}	ll	ll	ll	lm	lm	lm	lm	lm	ll	ll	lm	ll	lm	ll	lm	ll	lm	ll	ll	ll	lm	lm	lm	ll	lm	lm	ll	lm	lm	lm	ll	ll	lm	lm	lm	ll	lm	lm	lm	ll	ll	ll	lm	ll	lm	lm
Marker183793	LG4	<lmxll>	{0-}	ll	ll	ll	lm	lm	lm	lm	lm	ll	ll	lm	ll	lm	ll	lm	ll	lm	ll	ll	ll	lm	lm	lm	ll	lm	lm	ll	lm	lm	lm	ll	ll	lm	lm	lm	ll	lm	lm	lm	ll	ll	ll	lm	ll	lm	lm
Marker50518	LG4	<efxeg>	{00}	eg	eg	eg	ef	fg	ef	fg	ef	ee	ee	fg	eg	ef	ee	ef	ee	fg	ee	ee	ee	ef	ef	ef	ee	ef	fg	ee	fg	ef	fg	eg	eg	fg	fg	fg	ee	fg	fg	ef	ee	eg	ee	ef	eg	ef	ef
Marker112179	LG4	<lmxll>	{0-}	ll	ll	ll	lm	lm	lm	lm	lm	ll	ll	lm	ll	lm	ll	lm	ll	lm	ll	ll	ll	lm	lm	lm	ll	lm	lm	ll	lm	lm	lm	ll	ll	lm	lm	lm	ll	lm	lm	lm	ll	ll	ll	lm	ll	lm	lm
Marker61959	LG4	<hkxhk>	{01}	hh	hh	hh	kk	hk	kk	hk	kk	hk	hk	hk	hh	kk	hk	kk	hk	hk	hk	hk	hk	kk	kk	kk	hk	kk	hk	hk	hk	kk	hk	hh	hh	hk	hk	hk	hk	hk	hk	kk	hk	hh	hk	kk	hh	kk	kk
Marker159086	LG4	<lmxll>	{0-}	ll	ll	ll	lm	lm	lm	lm	lm	ll	ll	lm	ll	lm	ll	lm	ll	lm	ll	ll	ll	lm	lm	lm	ll	lm	lm	ll	lm	lm	lm	ll	ll	lm	lm	lm	ll	lm	lm	lm	ll	ll	ll	lm	ll	lm	lm
Marker103518	LG4	<hkxhk>	{10}	kk	kk	hk	hh	hk	hh	hk	hh	hk	hk	hk	kk	hh	hk	hh	hk	hk	hk	hk	hk	hh	hh	hh	hk	hh	hk	hk	hk	hh	hk	kk	kk	hk	hk	hk	hk	hk	hk	hh	hk	kk	hk	hh	kk	hh	hh
Marker60422	LG4	<lmxll>	{0-}	ll	ll	ll	lm	lm	lm	lm	lm	ll	ll	lm	ll	lm	ll	lm	ll	lm	ll	ll	ll	lm	lm	lm	ll	lm	lm	ll	lm	lm	lm	ll	ll	lm	lm	lm	ll	lm	lm	lm	ll	ll	ll	lm	ll	lm	lm
Marker37425	LG4	<nnxnp>	{-0}	np	np	nn	nn	np	nn	np	nn	nn	nn	np	np	nn	nn	nn	nn	np	nn	nn	nn	nn	nn	nn	nn	nn	np	nn	np	nn	np	np	np	np	np	np	nn	np	np	nn	nn	np	nn	nn	np	nn	nn
Marker111551	LG4	<hkxhk>	{10}	kk	kk	hk	hh	hk	hh	hk	hh	hk	hk	hk	kk	hh	hk	hh	hk	hk	hk	hk	hk	hh	hh	hh	hk	hh	hk	hk	hk	hh	hk	kk	kk	hk	hk	hk	hk	hk	hk	hh	hk	kk	hk	hh	kk	hh	hh
Marker115899	LG4	<nnxnp>	{-1}	nn	nn	np	np	nn	np	nn	np	np	np	nn	nn	np	np	np	np	nn	np	np	np	np	np	np	np	np	nn	np	nn	np	nn	nn	nn	nn	nn	nn	np	nn	nn	np	np	nn	np	np	nn	np	np
Marker96685	LG4	<nnxnp>	{-1}	nn	nn	np	np	nn	np	nn	np	np	np	nn	nn	np	np	np	np	nn	np	np	np	np	np	np	np	np	nn	np	nn	np	nn	nn	nn	nn	nn	nn	np	nn	nn	np	np	nn	np	np	nn	np	np
Marker41599	LG4	<efxeg>	{11}	ef	ef	fg	eg	ee	eg	ee	eg	fg	fg	ee	ef	eg	fg	eg	fg	ee	fg	fg	fg	eg	eg	eg	fg	eg	ee	fg	ee	eg	ee	ef	ef	ee	ee	ee	fg	ee	ee	eg	fg	ef	fg	eg	ef	eg	eg
Marker9205	LG4	<lmxll>	{1-}	lm	lm	lm	ll	ll	ll	ll	ll	lm	lm	ll	lm	ll	lm	ll	lm	ll	lm	lm	lm	ll	ll	ll	lm	ll	ll	lm	ll	ll	ll	lm	lm	ll	ll	ll	lm	ll	ll	ll	lm	lm	lm	ll	lm	ll	ll
Marker26747	LG4	<efxeg>	{01}	ee	ee	eg	fg	ef	fg	ef	fg	eg	eg	ef	ee	fg	eg	fg	eg	ef	eg	eg	eg	fg	fg	fg	eg	fg	ef	eg	ef	fg	ef	ee	ee	ef	ef	ef	eg	ef	ef	fg	eg	ee	eg	fg	ee	fg	fg
Marker70911	LG4	<hkxhk>	{10}	kk	kk	hk	hh	hk	hh	hk	hh	hk	hk	hk	kk	hh	hk	hh	hk	hk	hk	hk	hk	hh	hh	hh	hk	hh	hk	hk	hk	hh	hk	kk	kk	hk	hk	hk	hk	hk	hk	hh	hk	kk	hk	hh	kk	hh	hh
Marker97457	LG4	<lmxll>	{1-}	lm	lm	lm	ll	ll	ll	ll	ll	lm	lm	ll	lm	ll	lm	ll	lm	ll	lm	lm	lm	ll	ll	ll	lm	ll	ll	lm	ll	ll	ll	lm	lm	ll	ll	ll	lm	ll	ll	ll	lm	lm	lm	ll	lm	ll	ll
Marker96741	LG4	<nnxnp>	{-1}	nn	nn	np	np	nn	np	nn	np	np	np	nn	nn	np	np	np	np	nn	np	np	np	np	np	np	np	np	nn	np	nn	np	nn	nn	nn	nn	nn	nn	np	nn	nn	np	np	nn	np	np	nn	np	np
Marker128466	LG4	<hkxhk>	{01}	hh	hh	hk	kk	hk	kk	hk	kk	hk	hk	hk	hh	kk	hk	kk	hk	hk	hk	hk	hk	kk	kk	kk	hk	kk	hk	hk	hk	kk	hk	hh	hh	hk	hk	hk	hk	hk	hk	kk	hk	hh	hk	kk	hh	kk	kk
Marker84498	LG4	<hkxhk>	{01}	hh	hh	hk	kk	hk	kk	hk	kk	hk	hk	hk	hh	kk	hk	kk	hk	hk	hk	hk	hk	kk	kk	kk	hk	kk	hk	hk	hk	kk	hk	hh	hh	hk	hk	hk	hk	hk	hk	kk	hk	hh	hk	kk	hh	kk	kk
Marker33432	LG4	<nnxnp>	{-1}	nn	nn	np	np	nn	np	nn	np	np	np	nn	nn	np	np	np	np	nn	np	np	np	np	np	np	np	np	nn	np	nn	np	nn	nn	nn	nn	nn	nn	np	nn	nn	np	np	nn	np	np	nn	np	np
Marker22561	LG4	<lmxll>	{0-}	ll	ll	ll	lm	lm	lm	lm	lm	ll	ll	lm	ll	lm	ll	lm	ll	lm	ll	ll	ll	lm	lm	lm	ll	lm	lm	ll	lm	lm	lm	ll	ll	lm	lm	lm	ll	lm	lm	lm	ll	ll	ll	lm	ll	lm	lm
Marker45569	LG4	<hkxhk>	{01}	hh	hh	hk	kk	hk	kk	hk	kk	hk	hk	hk	hh	kk	hk	kk	hk	hk	hk	hk	hk	kk	kk	kk	hk	kk	hk	hk	hk	kk	hk	hh	hh	hk	hk	hk	hk	hk	hk	kk	hk	hh	hk	kk	hh	kk	kk
Marker34296	LG4	<lmxll>	{0-}	ll	ll	ll	lm	lm	lm	lm	lm	ll	ll	lm	ll	lm	ll	lm	ll	lm	ll	ll	ll	lm	lm	lm	ll	lm	lm	ll	lm	lm	lm	ll	ll	lm	lm	lm	ll	lm	lm	lm	ll	ll	ll	lm	ll	lm	lm
Marker19705	LG4	<efxeg>	{11}	ef	ef	fg	eg	ee	eg	ee	eg	fg	fg	ee	ef	eg	fg	eg	fg	ee	fg	fg	fg	eg	eg	eg	fg	eg	ee	fg	ee	eg	ee	ef	ef	ee	ee	ee	fg	ee	ee	eg	fg	ef	fg	eg	ef	eg	eg
Marker91695	LG4	<nnxnp>	{-0}	np	np	nn	nn	np	nn	np	nn	nn	nn	np	np	nn	nn	nn	nn	np	nn	nn	nn	nn	nn	nn	nn	nn	np	nn	np	nn	np	np	np	np	np	np	nn	np	np	nn	nn	np	nn	nn	np	nn	nn
[truncated: 3,170 more rows]
[truncated: 50 more columns]
